# Supplementary material for: Trends in Selenium Utilization in Marine Microbial World Revealed through the Analysis of the Global Ocean Sampling (GOS) Project
Source: PLoS Genet. 2008 Jun 13;4(6):e1000095. doi: 10.1371/journal.pgen.1000095 (PMC2398784; doi:10.1371/journal.pgen.1000095)
Supplement: Table S1 — Distribution of selenoproteins in individual samples. (0.04 MB XLS) [file pgen.1000095.s002.xls]

## Sheet: Sheet1
Sample ID	Size	Total selenoproteins	SelW	SelD	FdhA	UGSC-containing	Deiodinase-like	COG0737_UshA	OS_HP2	OS_HP1	mercuric transport protein periplasmic component MerP	putative mercuric transport protein	GrdA	Glutathione S-transferase	Cation-transporting ATPase, E1-E2 family	Proline reductase	GrdB	Methylated-DNA-protein-cysteine methyltransferase	MoeB	MsrA	NADH:ubiquinone oxidoreductase subunit E	FrhD	Glutathione peroxidase	NADH oxidase	Rhodanese-related sulfurtransferase	Sulfurtransferase COG2897	Sulfurtransferase COG0607	Sulfurtransferase homologous to a rhodanese-like protein ZP_00243227	Unknown	OsmC-like protein	Arsenite methyltransferase (PRK11873)	YHS domain protein (OS)	Heterodisulfide reductase, subunit A	Prx	Prx-like (UGC-containing)	Prx-like 1	Prx-like 2	Prx-like 3	Trx-like 1(including Trx)	Trx-like 2	Trx-like 3	Grx	Grx-like	DsbA 1	DsbA 2	DsbA 3 (UxxV)	Arsenate reductase 1 (UxxS)	Arsenate reductase 2 (UxxC)	AhpD-like 1
GS00a	658755696	128	14	10	59	1	1	3	0	0	0	0	0	0	0	3	0	0	0	0	0	0	1	1	0	0	0	0	0	0	0	0	0	1	0	3	1	0	6	1	8	0	0	1	0	0	1	1	9
GS00b	321026307	120	17	5	1	7	3	2	0	0	0	0	0	0	0	14	0	0	3	0	0	0	0	0	1	0	0	0	3	3	0	0	0	9	0	13	0	3	8	0	5	0	9	2	0	0	2	2	5
GS00c	371688861	425	49	41	3	26	1	30	0	0	0	0	1	2	0	25	1	0	7	1	1	0	7	0	2	1	0	0	0	1	2	0	0	54	2	38	23	4	16	2	6	1	3	9	2	1	19	7	28
GS00d	335939509	168	19	12	0	14	1	4	0	1	0	0	0	2	0	17	0	0	3	0	0	0	4	0	1	0	0	0	0	1	0	0	0	13	0	10	4	0	21	0	4	0	4	3	0	2	6	2	12
GS01a	143316448	33	1	1	0	3	4	0	0	0	0	0	0	1	0	6	0	0	0	1	0	0	3	0	0	0	0	0	0	0	0	0	0	1	0	5	0	0	4	0	0	0	0	2	0	0	0	0	0
GS01b	90955161	28	1	0	0	1	2	0	0	0	0	0	0	0	0	1	0	0	0	1	1	0	4	0	0	0	0	0	0	0	2	0	0	4	0	3	0	0	2	0	0	1	0	3	0	0	0	2	0
GS01c	92688958	27	6	2	0	2	0	0	0	0	0	0	0	0	0	1	0	0	0	0	0	0	1	0	0	0	0	0	0	0	0	0	0	0	0	3	0	0	2	0	4	0	0	1	0	0	0	0	3
GS02	128761768	18	1	1	0	3	0	0	0	0	0	0	0	0	0	4	0	0	0	0	0	0	1	0	0	0	0	0	0	0	0	0	0	0	0	1	0	0	2	0	0	0	0	3	0	0	0	2	0
GS03	66907344	17	2	2	0	0	0	0	0	0	0	0	0	0	0	0	0	0	0	0	0	0	0	0	0	0	0	0	0	0	0	0	0	0	2	1	0	0	2	0	3	0	0	2	0	0	0	0	3
GS04	56922096	4	0	0	0	3	0	0	0	0	0	0	0	0	0	1	0	0	0	0	0	0	0	0	0	0	0	0	0	0	0	0	0	0	0	0	0	0	0	0	0	0	0	0	0	0	0	0	0
GS05	65983125	14	0	0	0	5	0	0	0	0	0	0	0	0	0	5	0	0	0	0	0	0	0	0	0	0	0	0	0	0	0	0	0	2	0	1	0	0	0	0	0	0	0	0	0	0	1	0	0
GS06	64615563	10	1	1	0	0	0	0	0	0	0	0	0	0	0	1	0	0	0	0	0	0	0	0	0	0	0	0	0	0	0	0	0	0	0	0	0	0	2	0	1	0	0	0	0	0	0	0	4
GS07	55430960	20	0	1	0	1	0	0	0	0	0	0	0	0	0	2	0	0	1	2	0	0	2	0	0	0	0	0	0	0	0	0	0	0	0	4	0	1	4	1	0	0	0	0	1	0	0	0	0
GS08	137725898	77	4	4	1	16	0	0	0	0	0	0	0	0	0	7	0	0	0	0	0	0	0	0	0	0	0	0	0	0	0	0	0	6	5	7	1	0	3	1	1	0	0	5	0	0	1	0	12
GS09	84327514	63	4	7	0	9	0	2	0	0	0	0	0	3	0	8	0	0	0	0	0	0	0	0	0	0	0	0	0	0	0	0	0	0	2	2	1	2	9	0	4	0	1	0	0	2	0	0	7
GS10	82424426	49	9	4	1	5	0	0	0	0	0	0	0	0	0	2	0	0	0	1	0	0	0	0	1	0	0	0	0	0	0	0	0	4	1	4	1	0	5	0	5	0	0	0	0	0	0	0	5
GS11	133251132	18	2	0	0	4	0	0	0	0	0	0	0	0	0	2	0	0	0	0	0	0	0	0	0	0	0	0	0	0	0	0	0	1	1	0	0	0	1	1	0	0	2	0	0	0	1	0	2
GS12	136081077	16	0	0	1	4	0	0	1	0	0	0	0	0	1	1	0	0	0	0	0	0	0	0	0	0	0	0	0	0	0	0	0	0	2	0	0	0	2	0	0	0	0	0	0	0	0	1	0
GS13	149007574	90	5	3	0	5	3	0	1	0	0	0	0	1	0	7	0	0	0	0	0	0	2	0	0	0	0	0	0	0	2	0	1	7	6	20	2	0	7	0	2	0	0	4	0	0	1	3	2
GS14	139914998	87	16	7	0	3	1	0	0	0	0	0	0	0	0	11	0	0	0	0	0	0	0	0	0	0	0	0	1	0	0	0	0	9	0	4	1	4	9	0	4	0	1	2	0	0	1	0	9
GS15	138034062	94	15	7	0	10	0	1	0	0	0	0	0	0	0	4	0	0	0	0	0	0	0	0	0	0	0	0	0	0	0	0	0	13	0	3	2	7	7	0	6	0	3	1	1	0	2	1	9
GS16	137479949	144	14	18	0	7	0	2	0	0	0	0	0	1	0	8	2	0	0	0	0	0	0	0	0	0	2	0	1	0	0	0	0	15	3	8	8	8	7	0	10	0	3	3	3	0	5	0	11
GS17	281259325	257	22	32	2	13	0	6	0	0	0	0	0	1	0	25	2	0	2	0	0	0	3	0	2	0	0	0	2	0	0	0	0	24	1	15	9	7	20	2	17	0	2	5	2	0	6	3	21
GS18	156474992	104	15	15	2	12	0	1	0	0	0	0	0	0	0	4	0	0	1	0	0	0	2	0	0	0	0	0	2	0	0	0	0	8	0	7	4	4	9	1	2	0	5	0	1	0	0	3	3
GS19	146413090	99	13	3	2	6	0	4	0	0	0	0	0	0	0	9	0	0	0	0	0	0	2	0	0	0	2	0	0	0	0	0	0	10	0	5	6	4	4	1	7	0	4	4	0	0	2	1	10
GS20	315151139	80	8	3	8	16	0	0	0	0	0	0	0	0	0	1	0	0	0	0	0	0	0	0	0	0	0	1	0	0	0	0	0	3	3	1	0	0	15	0	0	0	1	0	0	0	4	0	6
GS21	143454700	122	15	16	4	9	0	2	0	0	0	0	0	0	0	8	0	0	2	0	0	0	0	0	0	0	0	0	0	0	0	0	0	10	0	8	5	2	13	0	9	0	0	2	2	0	0	2	9
GS22	131079270	90	18	11	0	2	0	0	0	0	0	0	0	0	0	3	0	0	0	0	0	0	0	0	0	0	0	0	2	0	0	0	0	1	1	2	5	0	18	0	15	0	2	1	0	0	0	1	8
GS23	143626589	78	16	11	0	4	0	2	0	0	0	0	0	0	0	3	0	0	0	0	0	0	0	0	0	0	0	0	0	0	0	0	0	2	0	0	2	3	10	0	8	0	1	3	1	0	3	1	6
GS25	129781299	22	2	1	0	0	2	0	0	0	0	0	0	0	0	0	0	0	0	2	0	0	1	0	0	0	0	0	0	0	0	0	0	2	0	1	0	1	3	0	1	0	0	4	0	0	1	0	1
GS26	109049397	50	7	4	1	0	0	0	0	0	0	0	0	0	0	1	0	0	0	0	0	0	0	0	0	0	0	0	0	0	0	0	0	5	0	0	2	0	10	0	4	0	0	0	0	0	0	2	13
GS27	237326008	89	12	14	0	5	1	2	0	0	0	0	0	0	0	2	0	0	0	0	0	0	1	0	0	0	1	0	1	0	0	0	0	5	2	5	3	2	10	0	7	0	0	1	0	0	3	1	10
GS28	205008796	76	9	8	0	4	0	2	0	0	0	0	0	1	0	2	0	0	0	0	0	0	0	0	0	0	0	0	2	0	0	0	0	3	0	5	6	4	8	1	13	0	0	0	0	0	0	0	7
GS29	143822814	58	12	10	0	0	0	2	0	0	0	0	0	0	0	0	0	0	0	0	0	0	0	0	0	0	0	0	0	0	0	0	0	4	0	6	0	0	5	4	9	0	0	0	0	0	0	0	6
GS30	391694924	54	2	15	0	3	0	0	0	0	0	0	0	0	0	3	0	0	0	0	0	0	1	0	0	0	0	0	0	0	0	1	0	0	0	9	0	0	12	0	5	0	0	0	0	0	2	0	1
GS31	461671889	269	26	32	7	18	1	5	0	0	0	0	0	0	0	27	0	1	0	0	0	0	0	0	0	0	0	0	0	0	0	0	0	15	8	11	5	5	30	3	13	0	0	1	4	0	10	2	39
GS32	153341974	42	1	6	1	8	0	2	0	0	2	2	0	0	0	0	0	0	0	0	0	1	0	0	0	0	0	0	0	0	2	0	0	1	0	7	0	0	2	0	1	0	0	0	0	0	0	0	5
GS33	729708089	60	3	2	2	13	0	0	0	0	0	0	0	0	0	5	0	0	0	1	1	2	3	0	0	0	0	1	1	0	0	0	0	4	7	4	0	2	2	0	0	0	1	0	0	0	0	3	3
GS34	142199308	47	10	10	0	2	0	1	0	0	0	0	0	0	0	4	0	0	0	0	0	0	0	0	0	0	0	0	0	0	0	0	0	3	0	1	0	2	2	0	7	0	0	0	0	0	0	0	4
GS35	151840270	53	8	7	0	3	2	2	0	0	0	0	0	0	0	0	0	0	0	0	0	0	0	0	1	0	0	0	0	0	0	0	0	0	0	4	5	0	2	0	6	0	0	0	0	0	1	0	10
GS36	85757477	37	8	12	0	0	0	0	0	0	0	0	0	0	0	0	0	0	0	0	0	0	1	0	0	0	0	0	0	0	0	0	0	1	0	1	1	0	4	2	4	0	0	0	0	0	0	1	2
GS37	68651473	26	10	1	0	0	0	0	0	0	0	0	0	0	0	1	0	0	0	0	0	0	0	0	0	0	0	0	0	0	0	0	0	2	0	1	0	0	6	0	0	0	0	0	0	0	2	0	2
GS47	68340256	40	6	4	0	4	0	0	0	0	0	0	0	0	0	6	0	0	0	0	0	0	0	0	0	0	1	0	0	0	0	0	0	1	0	2	0	1	4	0	4	0	0	0	0	0	1	1	4
GS51	140497312	103	24	14	0	4	0	1	0	0	0	0	0	0	0	1	0	0	0	0	0	0	1	0	0	0	0	0	0	0	0	0	0	10	0	0	2	2	13	2	17	0	0	1	1	0	2	0	8
[truncated: 4 more columns]
