# Supplementary material for: Trends in Selenium Utilization in Marine Microbial World Revealed through the Analysis of the Global Ocean Sampling (GOS) Project
Source: PLoS Genet. 2008 Jun 13;4(6):e1000095. doi: 10.1371/journal.pgen.1000095 (PMC2398784; doi:10.1371/journal.pgen.1000095)
Supplement: Dataset S1 — Sequences of homologs of known selenoproteins. (0.60 MB TXT) [file pgen.1000095.s003.txt]

#mercuric transport protein periplasmic component MerP
>JCVI_READ_1095468622878
HHARTSAPAGTUCQSGVQAVPATDQAHGDVNEC
>JCVI_READ_1095467043348
HHARTSAPAGTUCQSGVQAVPATDQAHGDVNEC

#putative mercuric transport protein
>JCVI_READ_1095515637139
MKEKAASVLTIIFAFLSRPCUTLPLVFSLLGLGGASVTALLARYRHVFLVLTFLSLVISFYLNYIKVHTHLISRIIFWLSLFIAFGIFIYSYFLIQ
>JCVI_READ_1095521073239
MKEKAASVLTIIFAFLSRPCUTLPLVFSLLGLGGASVTALLARYRHVFLVLTFLSLVISFYLNYIKVHTHLISRIIFWLSLFIAFGIFIYSY

#AhpD-like 1
>JCVI_READ_561854
MWGDSKLSRFDRELLAVVTSITNECEYUIRAHLYDLRSETNDQELVDQIAENWRSSSLSAEQIKLCKFAEKLLKNLEVLMKKLY
>JCVI_READ_243563
MFGNSNISRFNSELLAVVTSISNECEYUIRAHLYDLRSETDNQKLVDEIAEDWTTSSISPMQMAMCEFAKKLTEKPNKVNEKDIELLRSYDLSDKDISQIVQIIAYFNYINRVADGLGLEPEEFIDKKGYKNK
>JCVI_READ_573385
MFGNSNISRFDSELLAVVTSISNECXIUIRAH
>JCVI_READ_602254
MAFIKLFKFEESSGLLKKEYEKGMRRAGRIWNVLTIQSQTPEILKDSMNLYGSTMFGNSNISRFDSELLAVVTSISNECEYUIRAHLYDLRSETDNQKLVDEISEDWTTSSISPIQMAMCEICKKITE
>JCVI_READ_332770
MFGNSNVSRFDRELLAVITSISNECEYUIRAHLYDLRSETDNQKLVDEIADNWKLSSLSEQQKAICYLAEKLTLNPGKVSKKDIQNIKDFGYVDKEIQKCPST
>JCVI_READ_566479
MWGNSKLSRFDRELLAVVTSITNECEYUIRAHLYDLRSETNDQELVDQIVEDWRSSRLSAEQITLCKFAEKLTKKPGSIDEKDFTN
>JCVI_READ_448279
MAFIKLFNFDEASGLLKKEYEKGLRRAGRIWNVLTIQSQTPQILKDSMNLYGSTMFGDSNISRFDSELLAVVTSMSNECEYUIRAHLFDLRSETTNQKLVDEIADDWSTSSLTKTQMAMCNFAKKLTETPSKVNENDIQTLRDLNLSDKDISQIVQIIGYFNLYK
>JCVI_READ_152267
LDAKTRELIALAVAVTTRCDGUSAVHTAEAAKHGATKEEV
>JCVI_READ_621503
KTRKLIALAVAVTTRCDGULPVHTGESGQ
>JCVI_READ_767075
MTGNPDLSRKEREMIAIVVSSINQCHYUMVHHGAGLRQITRDGEFVKKFIEDYQSVSLSFRERAMLDYAAKLTREPWNMVEDDVKALKKEGFTDVGILHVNQVAGYYAYVNRLADGLGVELESFWENEEPVL
>JCVI_READ_750896
MFGNSKLTRFDRELLAVVTSISNECEYUITAHLYDLRSETEDQKLIDEVANDWKNSSLSEKHMELCKFAEKLTMTPGKMNKKDIESLKAFDFTESEISEIVQVVSYFNYINRVADGLGLEPEEFIDKLGYKKNIDE
>JCVI_READ_904038
MTGNPDLSRKEREMIAIVVSSINQCHYUMVHHGAGLRQITRDGEFVKKFIEDYQSFSLSFRERAMLDYAAKLTREPWNMVEDDVKALKREGFTDVGILHVNQVAGYYAYVNRLADGLGVELESFWENEEPVL
>JCVI_READ_818251
MTGQPDLSRKEREMIALVVSLINQCHYUMVPHGAGLPQITRNGEFVKKFIEDYQSVSLSLRERAILDYAAQLTREPWNMVEDDVKALKKEGFTDVGILHVNQVAGYYAYVNRLADGLGVELESFWENEEPVL
>JCVI_READ_958755
KEPWGGLDNIMKILSLDDNSLKGHYELYISAMIDTKDLSYKQLKMIGIIVSNENQCHYUKIQKGVGLQKLQMIMTFLKTCK
>JCVI_READ_1291481
MFGNSNVPRFDRELLAVITSISNECEYUIRAHLYDLRSETDNQKLVDEIADNWKLSSLSEQQKAICYFAEKLTLNPGKVSKKDIQNIKDFGYVDKEISEIVQIISYFNYINRVADGLGLEPENFIDEKGYKK
>JCVI_READ_1059630
MAGTRSLRKVERELVALVVSVENDCHYUIEHHRRGLRHLLKNDSLAEAVEADWRSAPLSPERMAMLEYAVKLTLEPAAMSALDIDNLRSVGFSDRDILGYTEVPAYYAYPNPIAEGLGVSTEPG
>JCVI_READ_1118285
MKGTKDLSYKQREMIAVVVSNINQCHYUIIHHGAGLRKITNDDEFVKQFVRDYRTSPISDQDKKMLAYVVKLSLEPWNMEEADVQELRDAGISNAGILDIVHVTGYYAYVNRLADGLGVELEAFWKENITESTT
>JCVI_READ_1208292
LFAPFPLSRSGRELLAVVVSAGNGVVFUFRAPAHDLCAGVVKGFUGSAQNGFVFLVLLIAKNWMUAILSERHPALCIFAVEVSVAPQPIA
>JCVI_READ_1024054
MFAPSPLTRSEREMLAVVVSARNGCLUIHAHAHDLRAEVEKDFKGLTHAEYDLLVHLIAKDWKKANLSERHQALCHFAEKVSEAPKQIKYEDLSSLKQIGYSDRSIHDAVQIIGYFNYINRIADSLGVEPETF
>JCVI_READ_1165349
MKGTKDLSYKQREMIAVVVSNVNQCHYUIIHHGAGFRKITNDDEFVKKLVKDYKTSSISDQERIMLDYALKLTMEPWNMVKADVEKLRDAGFSNAGILDIAHVTSYYAYVNRLADGLGVDLESFWEENLSNSTN
>JCVI_READ_1118325
MIAVVFSAINQCHYUIVHHGRGLLKLTKDESLVNQLKTDYTLANISNKQMVMLNYAAKLTERPADIFKRDIEQLREVGFKDRSILDINQIVAYYAFVNRIADGLGVDLEEFWNKK
>JCVI_READ_1125400
MAGTRGLRKVERELIALVVSLENECHYUIKHHRRGLRRLLKDDALLAAVEQDWRSAPLSEKRKAMLIYATKLTHTPSQMTSSDVDQLRAVEFTDRDVLDIAEVTAYYAYANRIADGLGVPSETWIDD
>JCVI_READ_1003346
MTGNPDLSRKEREMIAIVVSSINQCHYUMVHHGAGLRQITRDGEFVKKFIEDYQSVSLSLRERAMLDYAAKLTREPWNMVEDDVKALKREGFTDVGILHVNQVAGYYAFVNRLADGLGVELESFWENEEPIL
>JCVI_READ_1292150
MFTHFTLTCSEREMLAVLVSVRNGCVYUIRAHAYDLRAEVDKDYKELTHIEYDLLVHLIAKNWKKANLSEQHQALCHFAEKVSEDPKQMKFEDLSLLKHTVYSDRAIHEAVQIIGYFNYINRIAD
>JCVI_READ_1128791
MAGTRGLRKVERELIALVVSLENECHYUIKHHRRGLRRLLKDDALLAAVEQDWRSAPLSEKRKAMLIYATKLTHTPSQMTSSDVDQLRAVEFTDRDVLDIAEVTAYYAYANRIADGLGVPSETWIDD
>JCVI_READ_1231425
MFGNSNISRFDSELLAVVTSISNECEYUIRAHLYDLRSETDNQKLVDEIAEDWTTSSISPIQMAMCEFAKKLTENPSKVNEKDIELLKSYDLSDKDISQIVQIIAYFNYINRVADGLGLEPEEFIDKKGYKNK
>JCVI_READ_1311644
MYGKSPLRRTEREMIAVVVSAINQCHYUIVHHGEGLFKLTKDESLVNQLKTDYTLANISKKQMGYA
>JCVI_READ_1009400
MYGKSPLRRTEREMIAVVVSAINQCHYUIVHHGEGLLKLTKDESLVNQLKTDYTLANISNKQMVMLNYATKLTERPADIFKRDIEQLREVGFKDRSILDINQIVAYYAFVIEC
>JCVI_READ_1032075
MWMSSLRLGETEEPAKSILEKINEQRGAVPKLLLTMARRPNVLNGRQTMNMAVHAGNSTLGKRREELISYYVATIGGCYGUTLNHGQNFRDESGDEVSLKDVAGVVMDRDNSSVLDDSDKAMLVFAEKLTFDHHSMSEDDLNKLRNTGFSDENILDISLFS
>JCVI_READ_1184863
MFGNSKLTRFDRELLAVVTSISNECEYUITAHLYDLRSETEDQKLIDEVANDWKNSSLSEKHMELCKFAEKLTMTPGNMNKKDIESLKAFDFTESEISEIVQVVSYFNYINRVADGLGLESEEFIDKLGYKKNIDE
>JCVI_READ_1212317
RFDRELLAVVFSISNECEYUITAHLYDLRSETKDQKLIDDVANDWKNSSLSEKHMELCKFAEKLTMTPGKMNKKDIESLKAFDFTESEISEIVQVVSYFNYINRVADGLGLEPEEFIDKLGYKKNIDE
>JCVI_READ_1100370
MYGKSPLRRTEREMIAVVVSAINQCHYUIVHHGEGLLKLTKDESLVNQLKTDYTLANISNKQMVMLNYAAKLTERPADIFKRDIEQLREAGFKDRSILDINQIVAYYAFVNRIADGLGVDLEEFWNKK
>JCVI_READ_1329912
MYGKSPLRRTEREMIAVVVSAINQCHYUIVHHGEGLLKLTKDESLVNQLKTDYTLANISNKQMVMLNYAAKLTERPADILSAI
>JCVI_READ_1173147
MDPMVKEGKAKAELKNWVRQIAGNHGGGVDNIMKIHSLNVSTLKGHYELYLSAMKGTKDLSYKQREMIAVVVSSINQCNYUIIHHEAGLRKIKNDDDFVEQFLKDYKNSHISGQNKIMLDYAAKLSLEPWNMDESDVQQLRDAGFSNAGILDIVHVTGYYAYVNRLADGLGVNLEEFWKEKNK
>JCVI_READ_1018713
MKGTKDLSYKQREMIAVVVSSINQCNYUIIHHGAGLRKIKNDDDFVKQFVKDYKNSHISDQDKIMLDYAAKLSLEPWNMDESDVQQLRDAGFSNTGILDIAHVTGYYAYVNRLADGLGVDLEDFWKKKLNEGTSE
>JCVI_READ_1234322
MNTPEIFAAFGEVYAEFWQRGIVSQEIKEMARIRNARITDCGYUKNVRFDAAREAGLDEMKVAVIAEGYESQLTDRETAALQLTDDLIGQPGRLSPEKVANIRKHYSDAEIAELALGVGLFLVCSRF
>JCVI_READ_1050337
MSRIRLLTDEELPERQLEAVLATEASGADASVMRATAHLPELFEAYFKFYGPNHDGGCVEPQLKELVRLKIARLNDCFTULNARFPSAMENGLTEAKIGQLDTSDNEFSRRERLAIEYAERMALDHHGIDDEFFATLAEEFEDPEILELGMMIGQYIGFGRLLKVLDLEPKLCPTDK
>JCVI_READ_1235831
MPMFKPISENEAKGKVKEVFDEIKSVRKITEVPNFWKYIANSPETLERTWKSTSQVMKPGALDPVTKELIYVAVSLTNSCEYUTKSPTT
>JCVI_READ_1212845
SSSLFSFIVSGLRVEISEILDKRIKCLVILKTSTLNQCAYUTSHNVTLGRALGFSEDLISDISGNYLQSTHFSRAEKAAMKWAEVMTEKHYQGSAGRPPTHHLAMTELKKYFTEEQIVEISFVCGFFNFWNRFTDSLEIDIEDNPVMSLFTKSTAINPNDYVAFMRDCWWNNKK
>JCVI_READ_1029998
MFGRVANAVRVASHSPKIAQSLFSFIVSGLREEISEILDKRIKCLVILKTSTLNQCAYUTSHNVTLGRALGFSEDLISDISGNYLQSTHFSRAEKAAMKWAEVMTEKHYQGSAGRPPTHHLAMTELKKYFTEEQIVEISFVCGFFNFWNRFTDSLEIDIEDNPVMSLFTKSTAINPNDYVAFMRDCWWNNKK
>JCVI_READ_1237647
VQPSPNSSSLFSFIVSGLREEISEILDKRIKCLVILKTSTLNQCAYUTSHNVTLGRALGFSEDLISDISGNYLQSTHFSRAEKAAMKWAEVMTEKHYQGSAGRPPTHHLAMTELKKYFTEEQIVEISFVCGFFNFWNRFTDSLEIDIEDNPVMSLFTKSTAINPNDYVAFMRDCWWNNKK
>JCVI_READ_1246548
MQSLFSFIVAGMREEISNVLDKRTKCLVILKTSTLNGCAYUTSHNETLGRALGFTDDIIEAISGDYQNSNHFSDAEKAAMKWAEVMTEKQYQGGPRKKPQHRVAFAELEKHYSGEQIVEIAFTSGFFNFWNRFTDSFEIDIEDNPVMSLFKKSTTIDPEDYAAYMQSCWWNDKEGA
>JCVI_READ_1604733
MFGKSNISRFDSELLAVVTSISNECEYUIRAHLYDLRSETDNQKLVDEIAEDWTTSSISPIQMAMCEFAKKLTENPNKVNQKDIDLLRSYDLSDKDISQIVQIIAYFNYINRVADGLGLKPEEFIDKKSYKNNKYCFICFSRYNI
>JCVI_READ_1510389
MIDIAELEKTMLAPFVKKALKNKAPDPAFHAMMGHNPELSKSMYVAWGTVFQSGIVDHKLKEIIRVQLSRAADCNYUGNVRSASAKQQGLTEELIDDGIDNYETSDNFTEAEKMALKYSELMDTAPEKIDAQFYKELGKYFTTEENR
>JCVI_READ_1487098
MFAPSSLTRSEREMLAVVVSARNGCVYUIRAHAHDLRAUVEKDFKSSTHKEUDLFVHLIAKDWKEDESLHWHQPFMSFCKKMS
>JCVI_READ_1631772
MFGDSNISRFDSELLAVVTSMSNECEYUIRAHLFDLRSETTNQKLVDEIADDWSTSSLTKTQMAMCNFAKKLTETPSKVNENDIQTLRDLDLTDKDISQIVQIIAYFNYINRVADGLGLEPENFIDKKGYKSK
>JCVI_READ_1558542
MPNISMIDIADLEKTMLAPFVKKALKNKAPDPAFHAMMGHNPELSKSMYVAWGTVFQSGVVDHKLKEVIRVQLSRAADCNYUGNVRSASAKQQGLTEELIDDGIDNYETSDNFTEAEKMALKYSELMDTAPEKIDAQFYRELGKYFTTEEIVELGSYIGFNVGYPRFFGTLGFYPMFTPKRAAWVSRKESRKILGEKTIIATLMVPNPPR
>JCVI_READ_1716358
MFGNSNISRFDSELLAVVTSISNECEYUIRAHLYDLRSETDNQKLVDEIAEDWTTSSISPIQMAMCELRKNNEIAPTPKNPP
>JCVI_READ_1450904
MAWIDIVPDDDWVSDEALHGLYDRVVDKNHHRIDYIMAVHSLNPRGLAAHDAVYRSAMAGTRNLRKVERELIALVVSLENECHYUIVHHRRGLRRLLKDDSLLEAIEEDWRSAPLSQKRTAMLQYATKLLLP
>JCVI_READ_1531460
MAFIKLFKFEESSGLLKKEYEKGMRRAGRIWNVLTIQSQTPAILKHSMNLYGSTMFGNSNISRFDSELLAVVTSISNECEYUIRAHLYDLRSETDNQKLVDEIAEDWTTSSISPMQMAMCEFANKLRELQIKLMKRY
>JCVI_READ_1610707
MKGTKDLSYKQREMIAVVVSSINQCNYUIIHHEAGLRKIKNDDDFVKQFVKYYKNSHISDQDKIMLDYAAKLSLEPWNMDESDVQQLRNAGFSNTGILDIAHVTGYYAYVNRLADGLGVDLEEFWKEKLNDGISE
>JCVI_READ_1448608
MFAPSPLNRSEREMLAVUVSARNGCVYUIRAHAQDLRVEVEKDFKGLTQAEYDLLVHLIAKDWKKANLSERHQTLCHFAEKVSDAPKQMKFEDLSSLKHTGYSDRAIHDAVQIIGYFNYINRIADSLGLEPETLTHE
>JCVI_READ_1668763
MFGNSKLTRFDRELLAVVTSISNECEYUITAHLYDLRSETEDQKLIDEVANDWKNSSLSEKHMELCKFAEKLTMTPGKMNKKDIESLKAFDFTESEISEIVQVVSYFNYINRVADGLGLEPEEFIDKLGYKKNIDE
>JCVI_READ_1544034
VLNPTKVLAPRPGILKAAIELFAACEESGLVPAALLSLVYARFAAINGCPFUVDINPLRAGEADGGLDKVAALEGWRGSNLFNEMERVALEYAERMTITGEKVDEALFARLRAQFDEAHIVELTACIAIENFRSKFNVPFQVE
>JCVI_READ_3022921
MFGNSNISRFDSELLAVVTSISNECEYUIRAHLYDLRSETDNQKLVDEIAKDWTTSSISSVQMAMCEFAKKLTENPSKVNKKDIELLRSYSLSDKDISQIVQIIAYFNYINRVADGLGLEPEQFIDEKGYKTK
>JCVI_READ_3090002
MFGDSNISRFDSELLAVVTSMSNECEYUIRAHLFDLRSETTNQKLVDEIADDWSTSSLTKTQMAMCNFAKKLTETPSKVNENDIQTLRDMDLTDKDISQIVQIIGYFNYINRVADGLGLEPENFIDKKGYKTK
>JCVI_READ_3052100
MFGNSNISRFDSELLAVVTSISNECEYUIRAHLYDLRSETDNQKLVDEIAEDWTKSSISPIQMAMCEFAKKLTENPNKVNEKDIELLRSYDLSDKDISQIVQIIAYFNYINRVADGLGLEPEEFIDKKGYKNK
>JCVI_READ_1095403502413
MKRESDELVVYGKVLTIQSQTPEILEDSMRLYGSTMYGNSKIDRFDRELLAVVTSLANECEYUVRSHLYDLRSETQNQKLVDEIAANWKIAL
>JCVI_READ_1091144145787
DRELLAVVTSLANECEYUVRSHLYDLRSETQNQKLVDEIAANWKNSSITEIQTAMCLFAEKLTLQPSTITKLDIDTLSNYDLSDKEISEIVQIVSYFNYINRVADGLGLEPEEFIDEKGYK
>JCVI_READ_1091142954045
MYGNSKIDRFDRELLAVVTSLANECEYUVR
>JCVI_READ_1092153005891
VLDSKITRFDRELLAVVTSVANECEYUVRSHLYDLRSETQNQKLIDEIADNWKNSSISKVQTAMCLFAEKLTLQPSTISQLDIDTLSNYDLTDKEISEIVQIVSYFNYINRVADGLGLEPENFIDKKGYKIN
>JCVI_READ_1092255428612
MYGNSKIDRFDRELLAVVTSLANECEYUVRSHLYDLRSETQNQKLVDEIAANWKNSSITEIQTAMCLFAEKLTLQPSTITKLDIDTLSNYDLSDKEISEIVQIVSYFNT
>JCVI_READ_1092152016668
MYGNSKITRFDRELLAVVTSVANECEYUVRSHLYDLRSETQNQKLIDEIADNWKNSSISKVQTAMCLFAEKLTLQPSTISQLDIDTLSNYDLTDKEISEIVQIVSYFNYINRVADGLGLEPENFIDKKGYKIN
>JCVI_READ_1092255307853
MYGNSKITRFDRELLAVVTSVANECEYUVRSHLYDLRSETQNQKLIDEIADNWKNSSISKVQTAMCLFAEKLTLQPSTISQLDIDTLSNYDLTDKEISEIVQIVSYFNYINRVADGLGLEPENFIDKKGYKIN
>JCVI_READ_1091140305640
MYGNSKIDRFDRELLAVVTSLANECEYUVRSHLYDLRSETQNQKLVDEIAANWKNSSITEIQTAMCLFAEKLTLQPSTITKLDIDTLSNYDLSDKEISEIVQIVSYFNYINRVADGLGLEPEEFIDEKGYKIN
>JCVI_READ_1095901522968
MYGNSKIDRFDRELLAVVTSLANECEYUVRSHLYDLRSETQNQKLVDEIAANWKNSSITEIQTAMCLFAEKLTLQPSTITKLDIDTLSNYD
>JCVI_READ_1091138033193
MAFINIFNFENSSGLLKKEYEKGIRRAGRIWKVLTIQSQTPEILQDSMRLYGSTMYGNSKIDRFDRELLAVVTSLANECEYUVRSHLYDLRSETQNQKLVDEIAANWKNSSITEIQTAMCLFAEKLTLQPSTITKLDIDTLSNYDLSDKEISEIVQIVSYFNYINRVADGLGLEPENL
>JCVI_READ_1091141020164
MAFINIFNFENSSGLLKKEYEKGIRRAGRIWKVLTIQSQTPEILEDSMRLYGSTMYGNSKIDRFDRELLAVVTSLANECEYUVRSHLYDLRSETQNQKLVDEIAANWKNSSITEIQTLQRL
>JCVI_READ_1091140300978
MYGNSKIDRFDRELLAVVTSLANECEYUVRSHLYDLRSETQKRQPN
>JCVI_READ_1091140011999
MYGNSKITRFDRELLAVVTSIANECEYUVRSHLYDLRSETENQKLVDEIAHNWKNSSLTETQIAICLFAEKLTLQPSTISRLDIENLSNLDMGDKEISEIVQIVSYFNYINRVADGLGLEPEEFIDEKGYKIN
>JCVI_READ_1091141029600
MYGNSKIDRFDRELLAVVTSLANECEYUVRSHLYDLRSETQNQKLVDEIAANWKNSSITEIQTAMCLFAEKLTLQPSTITKLDIDTLSNYDLSDKEISEIVQIVSYFNYINRVADGLGLEPEEFIDEKGYKIN
>JCVI_READ_1091138043479
EAGRRELLAVVTSIANECEYUVRSHLYDLRSETENQKLVDEIAHNWKNSSLTETQIAICLFAEKLTLQPSTISKLDIENLSNLDMSDKEISEIVQIVSYFNYINRVADGLGLEPEEFIDEKGYKIN
>JCVI_READ_1095916001288
MYGNSKITRFDRELLAVVTSVANECEYUVRSHLYDLRSETQNQKLIDEIANNWKNSSISKVQTAMGLFAEKLTLQPSHNFSIRYDTLSS
>JCVI_READ_1091139031828
MYGNSKIDRFDRELLAVVTSLANECEYUVRSHLYDLRSETQNQKLVDEIAANWKNSSITEIQTAMCLFAEKLTLQPSTITKLDIDTLSNYDLSDKEISEIVQIVSYFNYINRVADGLGLEPEEFIDEKGYKIN
>JCVI_READ_1091140109724
MGCGVUMAAHVPRALAAGIDRAVVEALAADHDPDFSNDDEQLVYEFSRELNLTRGVSDALYARAIAILGEEERSILLGF
>JCVI_READ_1091141146508
HDAELNDRFDAFYARLWQHGVVDEATKEVGRLRNARITDCGIURNLRFAGAQQQGLTEEMVELID
>JCVI_READ_1095898066056
MYGNSKITRFDRELLAVVTSIANECEYUVRSHLYDLRSETENQKLVDEIAHNWKNSSLTETQIAICLFAEKLTLQPSTISKLDIENLSNLDMSDKEISEIVQIVSYFNYINRVADGLGLEPEEFIDEKGYKIN
>JCVI_READ_1091141152725
MRGRSPLSRTQREMLAVTVSAENDCFYUINHHGAGLRTLTGSLMLARALVRDFRSADVSEQ
>JCVI_READ_1095898043592
MYGNSKITRFDRELLAVVTSIANECEYUVRSHLYDLRSETENQKLVDEIAHNWKNSSLTETQIAICLFAEKLTLQPSTISKLDIENLSNLDMSDKEISEIVQIVSYFNYINRVADGLGLEPEEFIDEKGYKIN
>JCVI_READ_1091140292757
MRGRSPLSRTQREMLAVTVSAENDCFYUINHHGAGLVRDCSLMLARALVRDFRSADVFRARRRDAA
>JCVI_READ_1091141390742
MVRLRIARHNDCFTULNARLLQSAEELTEEKITRLDLDKSLKGFSNAEQLALEYADRMATDHHNMSDDFFDRLKQHYTDEQVLELGMMIGQFIGFGRVLMVLDLESKFCAVEGANL
>JCVI_READ_1091141193518
HDAELNDRFDAFYARLWQHGVVDEATKEVGRLRNARITDCGIURNLRFAGAQQQGLTEEMVELID
>JCVI_READ_1091140589609
HDAELNDRFDAFYARLWQHGVVDEATKEVGRLRNARITDCGIURNLRFAGAQQQGLTEEMVELID
>JCVI_READ_1091140743449
MAFINIFNFEESTGLLKKEYEKGIRRAGRIWKVLTIQSQTPEILQDSMRLYGSTMYGNSKITRFDRELLAVVTSIANECEYUVRSHLYDLRSETENQKLVDEIAHNWKNSSLTETQIAICLFAEKLTLQPSTISKLDIENLSNLDMSDKEISEIVQIVSYFNYINRVADGLGLEPEEFIDEKGYKIN
>JCVI_READ_1091141238930
MFGNSNVSRFDRELLAVVTSTSNECEYUIRAHLYDLRSETKDQNLVDEIAANWKESGLTDQQKAICYFAEKLTLSPWKIDKSDVQKIKNFGYIDKEVSEIVQIISYFNYINRVADGLGLEPEDFIDKKGYKK
>JCVI_READ_1095898057862
MFGNSNVSRFDRELLAVVTSISNECEYUIRAHLYDLRSETKDQKLVDEIAANWKESGLTDQQKAICYFAEKLTLSPGKIDKSDIQKIKDFGYIDSEISEIVQIISYFNYINRVADGLD
>JCVI_READ_1095898026154
MAFIKLFDFKNSTGLLKKEYEKGLRRAGRIWNVLTIQSQTPEILRDSMRLYNSTMFGNSNVSRFDRELLAVVTSISNECEYUIRAHLYDLRSETKDQNLVDEIAANWKESGLTDQQKAICYFAEKLTLSPWKIDKSDVQKIKNFGYIDKEVSEIVQIISYFNYINRVADGLGLEPEDFIDKKGYKK
>JCVI_READ_1091140402732
MYGNSKIDRFDRELLAVVTSLANECEYUVRSHLYDLRSETQNQKLVDEIAANWKNSSITEIQTAMCLFAEKLTLQPSTITKLDIDTLSNYDLSDKEISEIVQIVSYFNYINRVADGLGLEPEEFIDEKGYKIN
>JCVI_READ_1092450639337
MEAAGKDTALTRGLANASEFFERYFAFYLPARAGHSVDEALIELVRLKVARLNDCFTULNARLLQVAEGETPKLTEAKIAELDAPTNSFTEQSAPQSTMPSDSRKIITAWMMLTLTNCAA
>JCVI_READ_1092450642793
MEAAGKDTALTRGLANASEFFERYFAFYLPARAGHSVDEALIELVRLKVARLNDCFTULNARLLQVAEGETPKLTEAKIAELDAPTNSFTEAERAAIDYAERLAQDHHSMDDAYFDELRKVFTDEQILELGMMIGQFIGFGRLLAALDLEPKVCEIP
>JCVI_READ_1093012143184
MPRIKLLENAALPPETLAQVKALEAAGRDTALTRGLANAPTFFKNYFSFYLPARQGHSLDEALIELVRLKVARLNDCFTULNARLLQVAEGETPKLTEAKISELDASSNSFSHEERLALEYAERLANDHHSMDDAFFDRMRTGFTDEQILELGMMIGQFIGFGRLLAALDLEPKFCEVP
>JCVI_READ_1093012256847
VILKTSTLNGCSYUTGHNETLGRALNFSDELLKEVTGDYMNSGLFKPEEKAAMRWAEVMTDKLYQGSPGSPPQHHEALDELKKYYQ
>JCVI_READ_1092268400356
MFGNSNIPRFDRELLAVVTSISNECEYUIRAHLYDLRSETKNQKLVDEVAKNWKKSALTEQQKAICYFAEKLTLNPGHIEVNDVSIIKKFGYPIKIIDAA
>JCVI_READ_1091141109767
MAGTGTLRKVERELIAYVVSLENDCHYULTHHRRGLRRLLKDDPLLAQIDIDWRTAPIGERRTAMLTYALKLTRTPGEMVEADVEALRAVGFSDRDVHDICEATAYYAYVNRIADGLGVTVEDWYPPDPPDGHWPGEATGEPEQGNEP
>JCVI_READ_1093017233190
MGRDDRSGLFHTNPELGQRFGDLYGEFWCNGQVTHDLKEVLRLRNARITDCGYUKNVRFSLAREAGLTEKKASQITDNWSDNSLSREWRAALQLTDCLIQSPEKSINELDSGLGELFKASEITEMALGVALFHGFSKMLIALGREPDEMETTIIPTPTPSLLRLDKVFEPDNPMHIVLSPSPNLRDRWLD
>JCVI_READ_1091141146727
MAFIKLFDFKNSTGLLKKEYEKGLRRAGRIWNVLTIQSQTPEILRDSMRLYNSTMFGNSNVPRFDRELLAVVTSISNECEYUIRAHLYDLRSETKDQKYFQTTIVSER
>JCVI_READ_1092963932006
CESCMAWIPMIPEDEAEGELKEWYDRLRDPWGGVDDIMRIHSISLPTMKGHYELYKSAMTGNPDLSRKEREMVAIVVSSINQCHYUTVHHERC
>JCVI_READ_1092298905089
MMGRVPNSYRVLARVPMVSKLLLPFNAAMQREGAGSRLTSKLKEMVVIKTSHVNACNYUFAHNTSLGQAAGISEEQTIEIGTGDFLSSDLFTNREKMAILWAEHVTLNTAKEDNGVFEQVRQEFSEEEVIELTLMSGFFNLFNRLTDSLHIPIEDQAEVDKIKRSVNLDPLKVKNYLEMLVDHWPSNVPGPNRD
>JCVI_READ_1092256522424
MSARVSLVDLDTDNIFAQMMFDGATKMLGRVPNSHRIAAHAPFMQMMLTPFTAVMQREGGGSCLTSKLKEMVIIKTSHTNGCNYULAHNTSLGQAAGITEEQVQIIGSDDYMGSNLLSEREKAAVLWAEHVTKNTARSRDDVFERVRSIFDEQEIVELTMICGLFNFRNRYMDSLHIPLEPMEEVDKIKTSGRLNTDNLKAYLSVRARKLAGDIPGAQSGQIALFD
>JCVI_READ_1091141208564
MANVNECFHUSMVKSASLVRSGLTNEIISQLSDYESSDLSEAWKAGLAFSEHLSGSPKGPIPDELHMRLRENFSEVQILRLGALLAVGSGWQRMIEAFGIRPDHYEDGQSGPWDE
>JCVI_READ_1092963932043
MRIAQINDCHIULDTRSASAMQQGLDDDLYHRVDEYSKIGAFSEEEKLAAELAERFVFDHGSLKTDEAFWERMKSSFSDQQILELLSLIGFCLGVGRLLAVLDVANDCPVNLTADPGEDPSFYAHG
>JCVI_READ_1092256072572
MFSNSNVPRFDRELLAVVTSISNECEYUIRAHLYDLRSETKDQKLVDNIAVNWKESDLTEQQKAICYFAEKLTLNPGEINRSDVQKLKETGYVDKEVSEIVQIISYFNYINRVADGLGLEPEDFLDEKGYKK
>JCVI_READ_1093017452652
MGRDDRSGLFHANPELGQRFGDLYGEFWCNGQVTHDLKEVLRLRNARITDCGYUKNVRFSLAREAGLTEKKASQITDNWTDNSLSREWRAALQLTDCLIQSPEKSINELDSGLRELFNASEITEMALGVALFHGFSKMLIALGREPDEMETTIIPTPTPSAERLLPAL
>JCVI_READ_1091138254943
MFGNSNISRFDSELLAVVTSISNECEYUIRAHLYDLRSETDNQKLVDEISEDWTTSSISPIQMAMCEFAKKLTENPSKVNKKDIELLKSYDLSDKDISQIVQIIAYFNYINRVADGLGLEPEEFIDKKGYKNK
>JCVI_READ_1091141525678
MFAPSPMNRSEREMLAVVVYARNGCVYUIRAHAYDLREEVEKDFKGLTQAEYDLLVHLIAKDWKKANLSERHQAICHFAEKVSEAYKQMKFEDLYSLKQTGYSDGAIHDAVQIIGYFNYINSIVDSLGVEPETFTHEWELSTPD
>JCVI_READ_1095403381930
DRAADHTVWNLEISRFDRELLAVITLISNECEYUIRAHLYDLRSETKDQKLVDEIASDWKTSSLTKEQIALCIFAEKLTLKPGEINDIDYKELQNNKFNDKAISEIVQVISYFNYINRVADGLGLEPEDFIDKKGYKKNLDQ
>JCVI_READ_1091141190985
MAFIKLFKFEESSGLLKKEYEKGMRRAGRIWNVLTIQSQTPEILKHSMNLYGSTMFGNSNISRFDSELLAVVTSISNECEYUIRAHLYDLRSETDNQKLVDEIAEDWTTSSISPIQMAMCEFAKKLTENPSKVNKKDIELLKSYDLSDKDISQIVQIIAYFNYINRVADGLGLEPEEFIDKKGYKNK
>JCVI_READ_1092255493929
MFSNSNVPRFDRELLAVVTSISNECEYUIRAHLYDLRSETKDQKLVDNIAVNWKESDLTEQQKAICYFAEKLTLNPGEINRSDVQKLKETGYVDKEVSEIVQIISYFNYINRVADGLGLEPEDFLDEKGYKK
>JCVI_READ_1093018283185
VVQLDLVDPVTTEMVRLRCAEHHDCHTURSLRLAVAREHGLDEDTAQKALHNGEGMDPRHEAATAFATGLMTQPNSITQELLEELREFFSDDQLIELTLDVMKWNYQKVSVALGTDREIRDGELSELHFDENGKWSFS
>JCVI_READ_1091139275575
VVQLDLVDPVTTEMVRLRCAEHHDCHTURSLRLAVAREHGLDEDTAQKALHNGEGMDPRHEAATAFATGLMTQPNSITQTANPF
>JCVI_READ_1091140823135
MFGNSNISRFDSELLAVVTSISNECEYUIRAHLYDLRSETDNQNLVDEIAEDWTKSSISPMQMAMCEFAKKLTENPNKVNEKDIELLRSYDLSDKDISQIVQIIAYFNYINRVADGLGLEPEEFIDKKGYKNK
>JCVI_READ_1092255490086
MAWIPMIPEDEAEGELKEWYDRLRDPWGGVDDIMRIHSISLPTMKGHYELYQSAMTGNPDLSRKEREMIAIVVSSINQCHYUMVHHGAGLRQITRDGEFVKKFIEDYQSVSLSLRERAMLDYAAKLTREPWNMVEDDVKALKREGFTDVGILHVNQVAGYYAYVNRLTDGLGVELESFWENEEPVL
>JCVI_READ_1091140686123
MFAPSPLNRSEREMLAVVVSARNGCVYUIRAHAHDLPAEVEKDFKGLTQAEYDLLVHLIAKDWKKANLPERHQALCHFAEKVSEAPKQMKFEDLSSLKQTGYSDRAIHDAVQIIGYFNYINRIADSLGVEPETFTHEWQLSTPD
>JCVI_READ_1093017960745
MRIHSISLPTMKGHYELYKSAITGNLDLSRKEREMVAIVVSSINQCHYUMVHHGAGLRQITRDGEFVKKFIEDYQSVSLSLRERAMLDYAAKLTREPWNMVEDDVKALKREGFTDVGILHMNHVAGYYAYVNRLADGLGVELESFWDNEEPVL
>JCVI_READ_1093022058996
MAFIKLFKFQDSTGLLKKEYEKGIRRAGRVWNILTIQSQTPEILRDSMRLYNSTMFGSLEISRFDRELLAVITSISNECEYUIRAHLYDLRSETKTKIS
>JCVI_READ_1093022153103
MFGSLEISRFDRELLAVITSISNECEYUIRAHLYDLRSETKDQKLVDEIAKDWKTSSLTKEQFALCNFAEKLTLKPGEITQLDYKELQKNNFDDKAISEIVQVISYFNYINRVADGLGLEPEEFIDEKGYKK
>JCVI_READ_1091139345085
MTNECEYUIRAHLYDLRSETNDQKLIDEVAEDWKNSSLSDKHMTLCKFAEKLTKYPNSISNLDIENFKKHQYNEKEISEIIQVISYFNYINRVADGLGLEPESFIDELGYKKNIDE
>JCVI_READ_1093017961057
MFGNSNLTRFDRELLAVVTSMTNECEYUIRAHLYDLRSETNDQKLIDEIAEDWKNSSLSDKHMTLCKFAEKLTKYPNSISNLDIEKFKKHQYNEKEISEIIQVISYFNYINRVADGLGLEPESFINELGYKKNIDE
>JCVI_READ_1091140680356
MVAKRNDCFLUMHARFAVARQEGLTEEKISAIDNYRESTLFSASEKAAIRYADVMAGDHKSASVELFEELRQHFSESEIVELGMRISTFLGYGRLIHVLGLEIGKTCPLPE
>JCVI_READ_1091138258751
MRIAQINECHIUMDTRSASAMQQGLEEDLYHRVSEYEEIGAFTVPEKLAAEMAERFVFDHVALKDDEEFWEKVKTNFTDQQILELIALIGFCLGMGRLLAVLDIANDCPVNRTADPDQDPTYFVHG
>JCVI_READ_1092255395051
MAWIPMIPEDEAEGELKEWYDRLRDPWGGVDDIMRIHSISLPTMKGHYELYQSAMTGNPDLSRKEREMIAIVVSSINQCHYUMVHHGAGLRQITRDGEFVKKFIEDISRLSC
>JCVI_READ_1092256369648
MFGNSKLTRFDRELLAVVTSISNECEYUITAHLYDLRSETEDQKLIDEVANDWKNSSLSEKHMELCKFAEKLTLTPGKMNKKDIESLKAFDFTESEISEIVQVVSYFNYINRVADGLGLEPEEFIDKLGYKKNIDE
>JCVI_READ_1092257147697
MAFIKLFKFQESTGLLKKEYEKGLRRAGRIWNILTIQSQTPEILKNSMNLYGSTMFGNSNISRFDSELLAVVTSISNECEYUIRAHLYDLRSETDNQKLVDEIAKDWTTSSISSVQMAMCEFAKKLTENPSKVNKKDIELLRSYNLSDKDISQIVQIIAYFNYINRVADGLGLEPEQFIDEKGYKTK
>JCVI_READ_1093009950934
MTGNPDLSRKEREMIAIVVSSINQCHYUMVHHGAGLRQITRDGEFVKKFIEDYQSVSLSLRERAMLDYAAKLTREPWNMVEDDLKALKKEGFTDVGILHVNQVAGYYAYVNRLADGLGVELESFWDNEDPVL
>JCVI_READ_1092963339669
MAGTRNLRKVERELIALVVSLENECHYUIVHHRRGLRRLLKDDSLAQAIEEDWRSAPLSQKRTAMLEYVTKLTVTPSEITAVDVE
>JCVI_READ_1093012070317
MAFIKLFDFKNSTGLLKKEYEKGLRRAGRIWNVLTIQSQTPEILRDSMRLYNSTMFGYSNVPRFDRELLAVVTSISNECEYUIRAHLYDLRSETKDQKLVDEIAANWKKSGLTEQQKAICYFAEKLTLNPGKIDKSDVQKIKDFGYVTKKFRDICQPV
>JCVI_READ_1092963459879
GNLDISRFDRELLAVITSISNECEYUIRAHLYDLRSETEDQKLVDEIANDWKKSSLTKEQIALCNFAEKLTLKPGEITQFDYKELQKYNFDDKAISEIVQVISYFNYINRVADGLGLEPEEFIDEKGYKK
>JCVI_READ_1093012098625
MFSNSNISRFDSELLAVVTSISNECEYUIRAHLYDLRSETDNQKLVDEIAKDWATSSISSVQMAMCEFAKKLTENPSKVNKKDIEFLRSYNLSDKDISQIVQIIAYFNYINRVADGLGLEPEEFIDEKGYKTK
>JCVI_READ_1093011944337
MAWISMIPEDEAEGELKEWFDRLRDPWGGVDDIMRIHSISLPTMKGHYELYKSAMTGNPDLSRKEREMISIVVSSINQCHYUMVHHGAGLRQITRDGEFVKKFIEDYQSVSLSLRERAMLDYAAKLTREPWNMGEDDVKALKKEGLTDVGILHVNQVAGYYAYVNRLADGLGVELESFWDNEEPVL
>JCVI_READ_1092963302168
MFGNSNISRFDSELLAVVTSISNECEYUIRAHLYDLRSETDNQKLVDEIAKDWTTSSISSVQMAMCEFAKKLTENPSKVNKKDIELLRSYSLSDKDISQIVQIIAYFNYINRVADGLGLEPEQFIDEKGYKTK
>JCVI_READ_1092963008062
MFGSLEISRFDRELLAVITSISNECEYUIRAHLYDLRSETKDQKLVDEIAKDWKTSSLTKEQIALCSFAEKLTLKPGEITQLDYKELQKNNFDDKAISEIVQVISYFNYINRVADGLGLEPEEFIDEKGYKK
>JCVI_READ_1092963290241
MAGTGTLRKVERELIAYVVSLENDCHYULTHHRRGLRRLLKDDPLLAQIDIDWRTAPIGERRTAMLTYALKLTRTPGEMVEADVDALRAVGFSDRDVHDICEATAYYAYVNRIADGLGVTVEDWYPPDPPDGHWPGEATGEPEQGNDP
>JCVI_READ_1093003501698
MAFIKLFKFEDSTGLLKKEYEKGLRRAGRIWNILTIQSQTPEILRDSMRLYNSTMFGNLEISRFNRELLAVITSISNECEYUIRSHLYDLRSETKDQKLVDEIANDWKKSSLTKEQIALCNFAEKLTLKPGEITQFDYKELQKNNFDDKAISEIVK
>JCVI_READ_1092256300772
MFGNSNISRFDSELLAVVTSISNECEYUIRAHLYDLRSETDNQKLVDEIAKDWTTSSISSVQMAMCEFAKKLTENPSKVNKKDIELLRSYNLSDKDISQIVQIIAYFNYINRVADGLGLEPEQFIDEKGYKTK
>JCVI_READ_1092963437639
MFGNSNISRFDSELLAVVTSISNECEYUIRAHLYDLRSETDNQKLVDEIAEDGLQALLQPS
>JCVI_READ_1092962060894
MFAPSPLNRSEREMLAVVVSARNGCVYUIRAHAHDLRAEVENDFKGSTHAEYDFLMHLIAKDWKKANLSERHQALCHFAEKVSEDPKQMKFEDLYSLKQTGYSDRAIHDASTNHRKTDKA
>JCVI_READ_1092963538403
LLAVVTSISNECEYUIRAHLFDLRSETDNQKLVDEIAEDWTTSSISPIQMAMCEFAKKLTENPNKVNQKDIDLLRSYDLSDKDISQIVQIIAYFNYINRVADGLGLEPEEFIDKKGYKNK
>JCVI_READ_1092215005255
MRIAAINQCPIULDTRSASGTDKKLSESEYCEIISGEKPISLNRQELLALNFAEDFCNDPNSLNEEFFVELTSEFSDAEIVDLAGYVAFCLGIGRVYKVLDIANECPVVH
>JCVI_READ_1092214969494
SLDTRVREVARMRIAQINDCHIULDTRSASAMQQGL
>JCVI_READ_1093010954793
YGTFWSGGSLSHELKEAVRVRNARITDCGYUKNVRFSLARK
>JCVI_READ_1092960133008
MAWIPMIPEGEAEGELKEWYDRLRDPWGGVDDIMRIHSISLPTMKGHYELYKSAMTGNPDLSRKEREMIAIVVSSINQCHYUMVHHGAGLRQITRDGESTEAR
>JCVI_READ_1093012201695
PELFERFFAFFRPAHTEGVAPARIKEIARIKIAAMNECDTULFARYAQAAHQGLDEETIAQIHLEESERTLEPRDALAVRFAEKLATDFRSVDEAFVRELREHFSNAEIAELGLMIGQYMALGR
>JCVI_READ_1093022001293
MAFIKLFKFQDSTGLLKKEYEKGMRRAGRIWNVLTVQSQTPEILRDSMRLYNSTMFGNSKVPRFDRELLAVVTSISNECEYUISAHLYDLRSETKDQKLVDEIAVNWEGKWFNGQQKAICYFAEN
>JCVI_READ_1093017768517
IISCITSISNECEYUIMAHLYDLRSETDNQ
>JCVI_READ_1093017516907
MFGNSNISRFDSELLAVVTSISNECEYUIRAHLYDLRSETDNQKLVDEIAEDWTTSSISPMQMAMCKLLKNTLP
>JCVI_READ_1092963851647
MAFIKLFKFEESSGLLKKEYEKGMRRAGRIWNVLTIQSQTPEILKHSMNLYGSTMFGNSNISRFDSELLAVVTSISNECEYUIRAHLYDLRSETDNQKLVDEIAEDWTTSLSHLHAL
>JCVI_READ_1092256298020
MFGNSNISRFDSELLAVVTSISNECEYUIRAHLYDLRSETDNQKLVDEIAEDWTTSSISPIQMAMCEFAKKLTENPSKVNKKDIELLKSYDLSDKDISQIVQIIAYFNYINRVADGLGLEPEEFIDKKGYKNK
>JCVI_READ_1091140898421
MFGNSNVPRFDRELLAVVTSISNECEYUIRAHLYDLRSETKDQKLVDEIAVNWKESGLTEQQKAICYFAEKLTLNPGKIDKSDVQKIKEFGYIDKEVSEIVQIISYFNYINRVADGLGLEAEDFIDEKGYKK
>JCVI_READ_1092257156725
MAFIKLFKFEESSGLLKKEYEKGMRRAGRIWNVLTIQSQTPEILKHSMNLYGSTMFGNSNISRFDSELLAVVTSISNECEYUIRRICMIFGRRQIIKN
>JCVI_READ_1091141642081
MAFIKLFDFKNSTGLLKKEYEKGLRRAGRIWNVLTIQSQTPEILRDSMRLYNSTMFGNSNVPRFDRELLAVVTSISNECEYUIRAHLYDLRSETKDQKLVDEIAVNWKESGLTEQQKAICYFAEKLTLNPGKIDKSDVQKIKEFGYIDKEVSEIVQIISYFNYINRVADGLGLEAEDFIDEKGYKK
>JCVI_READ_1091142323175
YUIRAHLYDLRSETDNQKLVDEIAEDWTTSSISPIQMAMCEFAKKLTENPSKVNKKDIELLKSYDLSDKDISQIVQIIAYFNYINRVADGLGLEPEEFIDKKGYKNK
>JCVI_READ_1092257187539
RFDSELLAVVTSISNECEYUIRAHLYDLRSETDNQKLVDEIAEDWTTSSISPVQMAMCEFANKLTENPNKVNEKDIELLRSYDLSDKDISQIVQIIAYFNYINRVADGLGLEPEEFIDKKGYK
>JCVI_READ_1091120869118
MFGKSNISRFDSELLAVVTSISNECEYUIRAHLYDLRSETDNQKLVDEIAEDWTTSSISPIQMAMCEFAKKLTENPNKVNQKDIDLLRSYDLSDKDISQIVQIIAYFNYINRVADGLGLEPEEFIDKKGYKNK
>JCVI_READ_1091141699715
ELLAVVTSISNECEYUIERIYMISGRDKRSKISR
>JCVI_READ_1091138259703
MFLSWVGQVYSGESGFDREMIEMCRIRMANVNECFHUSLVKSASLVRKGLSDEKLSQLSDYRTSDLPDSWKAAIALSEHLAGAPKGPLPATLDAELKLHYSASEILRLELASRCSV
>JCVI_READ_1091121011561
RELIAARTSQRNDCPFUMQSHAAVAAVLLENETLVQEVLRDLESSSLPEPEKVLLRFLDRVNEASPDLAAADLDAVRAAGWTDEQ
>JCVI_READ_1095333023012
MDRAGEAEFIEVGAHAPELIVWYREQFYERLFYGGRVDVRFKELLRLRLSKAHGCWYUNQGNTRAARRAGITDEQIMFLDVDYDFGPFSDAEKAVLALAAASL
>JCVI_READ_1095366041279
VWERAHVDLDPVTTEIIRMRCAVYHDCKTULSVRLAVAKQEGLDEPTIDKVRAYEASDLPERHKVALRFADAIMTQPGHIGDELRSALFVHFTREQIIEMTVDVMKWNYQKIPVSLRNDFEVREGELVPLIFDERGNWVKPT
>JCVI_READ_1095337016623
LAHQPGLAAAFFELYGEFWNRGVLDHASKETARVRNARITDCGYURNVRFTVVEQRNLTEDEVDLIDDGYESSQLAERQKLAIAFADAVPCRTRA
>JCVI_READ_1093041160175
MARLSYVDPETITDPQIRRWLDDAVTAGRPGPENQAIRAHQPDVMRSFTLTREMLFDNNAGIVEHDLKELLRAYIAHTIECGYUSNQGTARSARDANDRMFELMQYEKSEKFTLREKIALRYADAIMYDPNQADDILWAHLKREFSEAEIVEIGYWIGFTFGGQRWLKTLSAKQGEFDAYLKANKATS
>JCVI_READ_1095337029099
MQRKPKLVKALAQLAGAIWDPQSEVPTGFKRLIAHVASKAHGCQYUMAHTAGGALRLGIDEKKLEAVWDYRSSPLFSEKERVALDFSMAAAAQPNDVSDELFARMKQHWNEGEIVEITAVVAMFGFMNRWNDTMATPLEAEPIEVGEKHLAAQGWSIGKHGG
>JCVI_READ_1091138051186
MFGNSNVPRFDRELLAVVTSISNECEYUIRAHLYDLRSETKDQKLVDEIAINWKESGLSEQQKAICYFAEKLTLNPGKIDKSDVQKIKEFGYVDKEVSEIVQIISYFNYINRVADGLGLEAEDFIDEKGYKK
>JCVI_READ_1093022106982
MFGNTNVSRFDRELLAVVTSISNECEYUIRAHLYDLRSETKDQKLVDEIAVNWKESGLTEQQKAICYFAEKLTLNPGKIDKSDIQKIKIFGYVDKEVSEIVQIISYFNYINRVADGLGLEPEEFIDKKGYQK
>JCVI_READ_1091138273119
MFGSLEISRFDRELLAVITSISNECEYUIRAHLYDLRSETKTKN
>JCVI_READ_1092344035275
VCNESLEISRFDRELLAVITSISNECEYUIRAHLYDLRSETKDQKLVDEIAKDWKTSSLTKEQFALCNFAEKLTLKPSEITQLDYKELQKNNFDDKAISEIVQVISYFNYINRVADGLGLEPEEFIDEKGYKK
>JCVI_READ_1091138272927
MFGSLEISRFDRELLAVITSISNECEYUIRAHLYDLRSETKDQKLVDEIAKDWKTSSLTKEQIALCNFAEKLTLKPGEITQLDYKELQKNNFDDKAISEIVQVISYFNYINRVADGLGLEPEEFIDEKGYKK
>JCVI_READ_1091143167516
MFGNSNVPRFDRELLAVVTSISNECEYUIRAHLYDLRSETKDQKLVDEIAANWKESGLTEQQKAICYFAEKLTLNPGKIDKSDIQKIKNFGYVDKEVSEIVQIILI
>JCVI_READ_1093022109670
MAFIKLFDFKNSTGLLKKEYEKGLRRAGRIWNVLTIQSQTPEILRDSMRLYNSTMFGNTNVSRFDRELLAVVTSISNECEYUIRAHLYDLRSETKDQKLVDEIAVNWERKRLNRTAKSYLLLC
>JCVI_READ_1091139034258
MFGNSNISRFDSELLAVVTSISNECEYUIRAHLYDLRSETDNQKLVDEIAEDWTTSSISPIQMAMCEFAKKLTENPSKVNKKDIELLKSYDLSDKDISQIVQIIAYFNYINRVADGLGLEPEEFIDKKGYKNK
>JCVI_READ_1091142493563
MTGNPDLSRKEREMIAIVVSSINQCHYUMVHHGAGLRQITRDGEFVKKFIEDYKSVSLSLRERAMLDYAAKLTREPWNMVEDDVKALKKEGFTDVGILHVNQVAGYYAYVNRLADGLGVELESFWENEEPVL
>JCVI_READ_1092214951617
MFGSLEISRFDRELLAVITSISNECEYUIRAHLYDLRSETKDQKLVDEIAKDWKTSSLTKEQFALCNFAEKLTLKPGEITQLDYKELQKNNFDDKAISEIVQVISYFNYINRVADGLGLEPEEFIDEKGYKK
>JCVI_READ_1093025056663
MFGSLEISRFDRELLAVVTSISNECEYUIRAHLYDLRSETKDQKLVDEIANDWKTSRLTKEQIALCIFAEKLTLKPGEINHIDYKELQNNKFDDKAISEIVQVISYFNYINRVADGLGLEPEDFIDKRGYKKNLDQ
>JCVI_READ_1093025065667
MFGSLEISRFDRELLAVVTSISNECEYUIRAHLYDLRSETKDQKLVDEIANDWKTSRLTKEQIALCIFAEKLTLKPGEINHIDYKELQNNKFDDKAISEIVQVISYFNYINRVADGLGLEPEDFIDKRGYKKNLDQ
>JCVI_READ_1092257208785
MFGNTNVPRFDRELLAVITSISNECEYUIRAHLYDLRSETKDQKLVDEIAANWKESSLTDQQKAICYFAEKLTLNPGKIDKSDIQKMKDFGYVDKEISEIVQIISYFNYINRVADGLGLEPEEFIDKKGYKK
>JCVI_READ_1092342056756
AAISRFDSELLAVVTSISNECEYUIRAHLYDLRSETDNQKLVDEIADDWTTSSISPIQMAMCEFANKLTENPNKVNEKDIELLRSYDLSDKDISQIVQIIAYFNYINRVADGLGLEPEEFIDKKGYKNK
>JCVI_READ_1092256422841
MFGNSNVSRFDRELLAVVTSISNECEYUIRAHLYDLRSETKDQKLVDEIAANWKESGLTEQQKAICYFAEKLTLNPGKIDKSDIQKIKNFGYVDKEISEIVQIISYFNYINRVADGLGLEPEEFIDKKGYKK
>JCVI_READ_1093022033084
MAFIKLFKFKDSTGLLKKEYEKGFRRAGRIWNILTIQSQTPEILRDSMRLYNSTMFGNLEISRFDRELLAVITSISNECEYUIRAHLYDLRSETKDQKLVDEIANDWKKSSLTKEQIALCNLRKN
>JCVI_READ_1095403017184
MARIDIPDGEELERIRLWKMTSGLSEAIDSFRIASHDKSLLTRRVREVARMRIAVINQCPIULDTRSASGTDEKLSESEYCEIINGKEPITLDKQELLALNFSEHFCQNPNSLNDAFFSKLRSEFSDAEIVDLAGYVAFCLGIGRVYKVLDIANECPVIH
>JCVI_READ_1092402515145
MFGNSKVPRFDRELLAVVTSISNECEYUISAHLYDLRSETKDQKLVDEIAVNWKESGLTEQQKAICYFAEKLTLNPGKIDKEDIHKIKEFGYVDKEVSEIVQIISYFNYINRVADGLGLEPEDFIDEKGYKK
>JCVI_READ_1092343584160
MFAPSPLNRSEREMLAVVVSARNGCVYUIRAHAHDLRAEVEKDIKGLTQAEYDLLVHLIAKDWKKANLSERHQALC
>JCVI_READ_1092343409598
MAFIKLFKFKDSTGLLKKEYEKGMRRAGRIWNILTIQSQTPEILRDSMRLYNSTMFGNLEISRFDRELLAVITSISNECEYUIRAHLYDLRSETKDQKLVDEIANDWKKSSLTKEQIALCNFAEKLTLKPGEITQLDYKELQKNNFDDKAISEIVQVISYFNYINRVADGLGLEPEEFIDEKGYKK
>JCVI_READ_1092342078711
MFGNLEISRFNRELLAVVTSISNECEYUIRAHLYDLRSETNDQKLVDEIASDWKSSRLTKEQIALCLFAEKLTLTPGKITEIDYQELQNNNFDDKAISEIVQVISYFNYINRVADGLGLEPEKFIDKKGYKKNLDH
>JCVI_READ_1092341846941
MRRAGRIWNVLTIQSQTPEILKHSMNLYGSTMFGNSNISRFDSELLAVVTSISNECEYUIRAHLYDLRSETDNQKLVDEIAEDWTTSSISPVQMAMCEFAKKLTENPNKVNEKDIELLRSYDLSDKDISQIVQIIAYFNYINRVADGLGLEPEEFIDKKGYKNK
>JCVI_READ_1092344312290
MAFIKLFKFEESSGLLKKEYEKGMRRAGRIWNVLTIQSQTPEILKHSMNLYGSAMFGNSNISRFDSELLAVVTSISNECEYUIRAHLYDLRSETDNQKLVDEIAEDWTTSSISPIQMAMCEFAKKLTENPSKIDKKDIELLKSYDLSDKDISQIVQIIAYFNYINRVADGLGLEPEEFIDKKGYKNK
>JCVI_READ_1092343131930
MLQALSLHPPLLQAMAGMSSAVYPGGTLERQLQERVLLAVSHANSCSFUSDTHAAIGEMEGLAPEAITDPAAGGNAREVAAVDLARACVADAKNVSDSVWQAVSSNFSKSEQVELVFLIGYIQMLNVFNSTLQTRYNNEYSG
>JCVI_READ_1095439020707
MKGNPDLSRKEREMIAIVVSSINQCHYUMVHHGAGLRQITKDGEFVKKFIEDYQSVSLSLRERAMLDYAAKLTREPWNVVEDDVKALKKEGFTDLGILHLNQMAGYYAYVNRLADGLGLELESFWENEGPVL
>JCVI_READ_1095460037507
MFGKSNISRFDSELLAVVTSISNECEYUIRAHLYDLRSETDNQKLVDEIAEDWTTSSISPIQMAMCEFAKKLTENPSKVNKKDIELLKSYDLSDKDISQIVQIIAYFNYINRVADGLGLEPEEFIDKKGYKNK
>JCVI_READ_1095448005718
MFAPSPLNRSEREMLAVVVSARNGCVYUIRAHAHDLRAEVEKDFKGLTQAEYDLLVHLIAKDWKKANLSERHQALCHFAEKVSEAPKQMKFEDLSSLKQTGYSDRAIHDAVQIIGYFNYINRIADSLGVEPETFTHEWELSTPD
>JCVI_READ_1095454042813
MFGNSNISRFDSELLAVVTSVSNECEYUIRAHLYDLRSETDNQKLVDEIAEDWTTSSISPIQMAMCEFAKN
>JCVI_READ_1095454037163
MAFIKLFKFEESSGLLKKEYEKGMRRAGRIWNVLTIQSQTPEILKNSMNLYGSTMFGKSNISRFDSELLAVVTSISNECEYUIRAHLYDLRSETDNQKLVEKSLPPRL
>JCVI_READ_1095403499498
MFGNSNISRFDSELLAVVTSISNECEYUIRAHLYDLRSETDNQKLVDEIAKDWTTSSISSVQMAMCEFAKKLTENPSKVNKKDIELLRSYSLSDKDISQIVQIIAYFNYINRVADGLGLEPEQFIDEKGYKTK
>JCVI_READ_1095454035978
MKGNPDLSRKEREMIAIVVSSINQCHYUMVHHGAGLRQITKDGEFVKKFIEDYQSVSLSLRERAMLDYAAKLTREPWNVVEDDVKALKKEGFTDLGILHLNQMAGYYAYVNRLADGLGLELESFWENEGPVL
>JCVI_READ_1091121266305
MFGNLEISRFDRELLAVITSISNECEYUIRAHLYDLRSETKDQKLVDEIANDWKKSSLTKEQIALCNFAEKLTLKPGEITQLDYKEPKKIISDKPNQK
>JCVI_READ_1091120941305
MFGNSNISRFDSELLAVVTSISNECEYUIRAHLYDLRSETDNQKLVDEIAKDWTTSSISSVQMAMCEFAKKLTENPSKVNKKDIELLRSYSLSDKDISQIVQIIAYFNYINRVADGLGLEPEQFIDEKGYKTK
>JCVI_READ_1091139277935
MFGNSNISRFDSELLAVVTSISNECEYUIRAHLYDLRSETDNQKLVDEIAEDWTTSSISTVQMAMCEFANKLTENPNKVNEKDIELLRSYDLSDKDISQIVQIIAYFNYINRVADGLGLEPEEFIDEKGYKNK
>JCVI_READ_1095456014347
MFGNSNISRFDSELLAVVTSISNECEYUIRAHLYDLRSETDNQKLVDEIAEDDSTV
>JCVI_READ_1095454040961
MFGNSNISRFDSELLAVVTSVSNECEYUIRAHLYDLRSETDNQKLVDEIAEDWTTSSISPIQMAMCEFAKKLTENPNKVNKKDIELLKSYDLSDKDISQIVQIIAYFNYINRVADGLGLEPEEFIDKKGYKNK
>JCVI_READ_1091139228235
ILAVVTLFNECEYUIGALYDL
>JCVI_READ_1092343723567
MTGNPDLSRKEREMIAIVVSSINQCHYUMVHHGAGLRQITRDGEFVKKFIEDYQSVSLNLRERAMLDYAAKLTREPWNMVEDDVKALKKEGFTDVGILHLNQVAGYYAYVNRLADGLGVGLESFWENEEPVL
>JCVI_READ_1092344291355
MFGNLEISRFDRELLAVITSISNECEYUIQAHLYDLRSETKDQKLVDEIAKDWKTSNLTKEQFALCNFAEKLTLKPGEITQLDYEELQKNNFDDKAISEIVQVISYFNYINRVADGLGLEPEEFIDKKGYKK
>JCVI_READ_1092347007078
MAFIKLFKFEESSGLLKKEYEKGLRRAGRIWNVLTIQSQTPEILRDSMRLYNSTMFGNVDISRFDRELLAVVTSVANECEYUIRAHLYDLRSETQDQSLVDEIALDWKTSSLNAKQIALCEFAEKLTLTPGQVSKDDFNKLKKVEFSDKEISEAVQVISYFNYINRVADGLGLEPEEFIDEKGYKK
>JCVI_READ_1092343637957
MAFIKLFKFEDSTGLLKKEYEKGRRRAGRIWKILTIQSQTPEILRDSMRLYNSTMFGNLEISRFDRELLAVITSISNECEYUIQAHLI
>JCVI_READ_1092343599920
MFGSLEISRFDRELLAVITSISNECEYUIRAHLYDLRSETKDQKLVDEIAKDWKTSSLTKEQFALCNFAEKLTLKPVK
>JCVI_READ_1095328025351
CEYUIQAHLYDLRSETKDQKLVDEIAKDWKTSNLTKEQFALCNFAEKLTLKPGEITQLDYEELQKNNFDDKAISEIVQVISYFNYINRVADGLGLEPEEFIDKKGYKK
>JCVI_READ_1092343385848
NLEISRFDRELLAVITSISNECEYUIRAHLYDLRSETKDQKLVDEIANDWKTSSLTKEQIALCLFAEKLTLKPGEITELDYKELQNNKFNDKAISEIVQVISYFNYINRVADGLGLDPEEFIDEIGYKK
>JCVI_READ_1092393800351
MAFIKLFKFQDSTGLLKKEYEKGMRRAGRIWNILTIQSQTPEILRDSMRLYNSTMFGSLEISRFDRELLAVITSISNECEYUIRAHLYDLRSETKDQKLVDEIAKDWKTSSLTKEQFALCNFAEKLTLKPGEITQLDYKELQKNNFDDKAISE
>JCVI_READ_1092344263160
MFGNSNVPRFDRELLAVVTSISNECEYUIRAHLYDLRSETKDQKLVDEVAFNWKESGLTEQQKAICYFAEKLTLNPGKIDKSDVQKIKEFGYVDKEVSEIVQIISYFNYINRVADGLGLEAEDFIDEKGYKK
>JCVI_READ_1092402501868
QTDRIMRFRFVVMSACSRULYFRRMDLILTLGMDNASIANPSKVLTDLAEGN
>JCVI_READ_1092963403459
MAGTGTLRKVERELIAYVVSLENDCHYULTHHRRGLRRLLKNDPLLAQIDIDWRTAPIVALQAV
>JCVI_READ_1093023022916
MFGNSNISRFDSELLAVVTSISNECEYUIRAHLYDLRSETDNQNLVDEIAEDWTTALSHQCKWQCVNLPKNY
>JCVI_READ_1095403398092
MFGNLEISRFDRELLAVITSISNECEYUIRAHLYDLRSETKDQKLVDEIANNWKTSSLTKEKIALCLFAEKLTLKPGEITELDYKELQNNKFNDKAISEIVQVISYFNYINRVADGLGLEPEEFIDEIGYKK
>JCVI_READ_1093017920192
AVVTLFQMKCEYUNKSTFGMIFGRRQIIKIUUDEIAEDWTTSSISPMQMAMCEFAKKLTENPNKVNEKDIELLRSYDLSDKDISQIVQIIAYFNYINRVADGLGLEPEEFIDKKGYK
>JCVI_READ_1093018520038
MFGSLEISRFDRELLAVITSISNECEYUIRAHLYDLRSETKDQKLVDEIAKDWKTSSLTKEQFALCNFAEKLTLKPGEITQLDYKELQKNNFDDKSISEIVQVISYFNYINRVADGLGLEPEEFIDEKGYKK
>JCVI_READ_1093017549540
MFGNVDISRFDRELLAVVTSVANECEYUIRAHLYDLRSETQDQSLVDEIALDWKTSSLNAKQIALCEFAEKLTLTPGQVSKDDFNKLKKVEFSDKEISEAVQVISYFNYINRVADGLGLEPEEFIDEKGYKK
>JCVI_READ_1093011994684
MFGNSNVPRFDRELLAVVTSISNECEYUIRAHLYDLRSETKDQELVDEIAANWKESGLTEQQKAICYFAEKLTLSPGKIDKSDVQKIKDFGYVDKEVSEIVQVISYFNYINRVADGLGLEPEEFIDKKGYKK
>JCVI_READ_1092959727808
MFGNSNVSRFDRELLAVVTSISNECEYUIRAHLYDLRSETKNQKLVDEIAADWKESGLTDQQKAICHFAEKLTLSPGKIDKSDVQKIKNYGYVDKEISEIVQIISYFNYINRVADGLGLEPEEFIDKKGYKK
>JCVI_READ_1092963148143
MFGDSNVPRFDRELLAVVTSISNECEYUIRAHLYDLRSETKDQKLVDEIAANWKESGLTEQQKAICYFAEKLTLSPGKIDKSDVQKIKDFGYVDKEVSEIVQVISYFNYINRVADGLGLEPEEFIDKKGYKK
>JCVI_READ_1092966811461
MFGDSNVPRFDRELLAVVTSISNECEYUIRAHLYDLRSETKDQKLVDEIAANWKESGLTEQQKAICYFAEKLTLSPGKIDKSDVQKIKDFGYVDKEVSEIVQVISYFNYINRVADGLGLEPEEFIDKKGYKK
>JCVI_READ_1092959688069
MFGNSKIPRFDRELLAVITSISNECEYUIRAHLYDLRSETKDQKLVDEVAKNWKKSTLTEQQKAICYFAEKLTLSPGQIEINDISNIKKFGYSDKDISEIVQIVSYFNYINRVADGLGLVPENFMDELGYKKNLEQ
>JCVI_READ_1092955263917
MDNMAFIKLFDFKNSSGLLKKEYEKGLRRAGRIWNVLTIQSQTPEILKDSMNLYNSTMFGNSKIPRFDRELLAVITSISNECEYUIRAHLYDLRSETKDQKLVDEVAKNWKKSTLTEQQKAICYFAEKLTLSPGQIEINDISNIKKFGYSDKDISEIVQIVSYFNYINRWLMG
>JCVI_READ_1092955183311
MLEINVSRFDREYCSSTSISNECEYUIRAHLYDLRSETKNQKLVDEIAADWKESGLTDQQKAICHFAEKLTLSPGKIDKSDVQKIKNYGYVDKEISEIVQIISYFNYINRVADGLGLEPEEFIDKKGYKK
>JCVI_READ_1092956070598
LGLGGSSYFISNECEYUIRAHLYDLRSETKDQKLVDEIAANWKESGLTEQQKAICYFAEKLTLNPGKIDKSDVQKIKDFGYVDKDISEIVQIISYFNYINRVADGLGLEPEEFIDKKGYKK
>JCVI_READ_1095460245755
MWQWLFWSGGELSHQLKEAVRVRNARITDCGYUKNVRFSLAREAGFTEEEVQLIDGNWESSPFPPEWTAALSFTDHFILTPGPLPLELRNSLFRYFTNAQLSELAIGIGLFHGFSKMLIGLGREPEEMDTTIVPTPTMPESPAPNVHSGSDEFFHLFKYIPAIKQRWQLLEKSVWDMDELPESILSLIKKRTAIALGGLHQSPQRETISPSPDGYALEITNSFMFNIRGITSDERAAIVDRYGTNGLLQMFLALALYDGIFRIKATELVTDPPSM
>JCVI_READ_1095467034313
MFGKSKLSRFDRELLAVVTSISNECEYUIRAHLYDLRSETEDQKLIDEVAK
>JCVI_READ_1095460036160
MFGNSKLTRFDRELLAVVTSISNECEYUITAHLYDLRSETEDQKLIDEVANDWKNSSLSEKNMELCKFAEKLTMTPGKMNKKDIESLKAFDFTESEISEIVQVVSYFNYINRVADGLGLESEEFIDKLGYKKNIDE
>JCVI_READ_1095516189887
MYGNSKLTRFDRELLAVVTSISNECEYUIRAHLYDLRSETEDQQLIDEVAKDWKNSSLSKRHMEICKFAEKLTLNPEKINKHDIESLKSFEFNEIEISEIVQVISYFNYINRVADGLGLEPEDFIDKLGYKKHIDE
>JCVI_READ_1092995200570
MSGTATLPKLEREMIALIVSLENHCHYUVDHHRRGLRQLLKDGLSELVHEEELLASLESDWRNADVSDKQRAMLNYSFKLTATPWDMEQSDVENLRQVGFSDRDILDIAEVVAYYAYANRIADGLGVSVESWLPDETT
>JCVI_READ_1095458029650
MFGKSKLTRFDRELLAVVTSISNECEYUIRAHLYDLRSETEDQKLIDEVAKDWKSSSLSKKHMELCKFAEKLTINPKKIKKDDIESLKTFDFNEIEISEIVQVISYFNYINRVADGLGLEPEDFIDNLGYKKNIDE
>JCVI_READ_1095456050058
MQNSFMAWIETVPDDEWKDGPLSELLPQVVDPQYERVDHIMAVHSLNPEGLKAHLGIYRSAMSGTATLPKLEREMIALIVSLENHCHYUVDHHRRGLRQLLKDGLSELVHEEELLASLESDWRNADVSDKQRAMLNYSFKLTATPWDMEQSDVENLRQVGFSDRDILDIAEVVAYYAYANRIADGLGVSVESWIPDETT
>JCVI_READ_1095469415310
MYGNSKISRFDRELLAVVTSVANECEYUVRSHLYDLRSETENHKLVDEIAENWKNSSLTEVQTAMCLFAEKLTLQPSTISKLDIDNLSNFNLSDKEISEIVQIVSYFNYINRVADGLGLEPEKFIDKKGYEIN
>JCVI_READ_1095460107343
MFGKSKLTRFDRELLAVVTSISNECEYUIRAHLYDLRSETKDQKLIDEVAKDWKSSSLSKKHMELCKFAEKLTINPKKIKKNDIESLKTCDFNEIEISEIVQVISYFNYINRVADGLGLEPEDFIDKLGYKKNIDE
>JCVI_READ_1095505002852
MYGKSPLRRTDREMIAVVVSAINQCHYUIVHHGEGLLKLTKNEALVNQLKSDYTLADISSKQMAMLNYAAKLTERPADVFARDIDLLREVGFKDRTILDI
>JCVI_READ_1095456052573
MYGKSKLTRFDRELLAVVTSISNECEYUIRAHLYDLRSETKNQELIDEVAKDWKSSSLSPKHIELCKFAEKLTTNPDKINKNDIESLKTFKFNEIEISEIVQVISYFNYINRVADGLGLEPEDFIDKLGYKKYIDE
>JCVI_READ_1095515515670
MFGNSSIPRFDRELLAVVTSITNECEYUIRAHLYDLRSETKNQKLVDEVAKNWKKSALTEQQKAICYFAEKLTLNPGHIEMKDISIIKKFGYSDKDLSEIVQIVSYFNYINRVADGLGLAPEYFIDELGYKKNLEQ
>JCVI_READ_1095468739378
MIAVVVSAINQCHYUIVHHGEGLLKLTKNEALVNQLKSDYTLADISSKQMAMLNYAAKLTERPADVFARDIDLLREVGFKDRTILDINQIVAYYAYVNRIADGLGVELEDFWNKK
>JCVI_READ_1092963283639
MSGTATLPKLEREMIALIVSLENHCHYUVDHHRRGLRQLLKDGLSELVHEEELLASLESDWRNADVSDKQRAMLNYSFKLTATPWDMEQSDVENLRQVGFSDRDILDIAEVVAYYAYANRIADGLGVSVESWIPDETT
>JCVI_READ_1095458115725
MSGTATLPKLEREMIALIVSLENHCHYUVDHHRRGLRQLLKDGLSELVHEEELLASLESDWRNADVSDKQRAMLSYSFKLTATPWDMEQSDVENLRQVGFSDRDILDIAEVVAYYAYANRVADGLGVSVESWIPDEIT
>JCVI_READ_1092955400416
MYGKSKLTRFDRELLAVVTSISNECEYUIRAHLYDLRSETENQELIDEVAKDWKSSSLSPKHMELCKFAEKLTIKPDKINKNDIESLKTFKFNEIEISEIVQVVSYFNYINRVADGLGLEPEDFINKLGYKKNIDE
>JCVI_READ_1092961144093
SKLTRFDRELLAVVTSISNECEYUIRAHLYDLRSETENQELIDEVAKDWKSSSLSPKHMELCKFAEKLTIKPDKINKNDIESLKTFKFNEIEISEIVQVISYFNYINRVADGLGLEPEDFIDKLGYKKHIDE
>JCVI_READ_1092960004375
VLWPNPEIGKQFTDLYGLFWSGGELSHQLKEAVRVRNARITDCGYUKNVRFSLAREAGFTEEEVQLIDGNWESSPFPPEWTAALSFTDHFILTPGPLPLELRNSLFRYFTNAQLSELAIGIGLFHGFSKMLIGLGREPEEMDTTIVPTPTMPESPAPNVHSGSDEFFHLFKYIPAIKQRWQLLEKSVWDMDELPESILSLIKKRTAIALGGLHQSPQRETISPSPDGYALEITNSFMFNIRGITSDERAAIVDRYGTNGLLQMFLALALYDGISESKLQSRNPY
>JCVI_READ_1095462320196
MFGKSKLSRFDRELLAVVTSISNECEYUIRAHLYDLRSETEDQKLIDEVAKDWKSSSLSKKHMELCKFAEKLTINPKKIKKNDIESLKTFDFNEIEISEIVQVISYFNYINRVADG
>JCVI_READ_1095469532718
VILYNGNGASACAEHHDCHTURSLRLAVARENGLDEEMAQKALRNGAGLDQRHSLAIRFATDLMTQPNAMTEELLEELNEFFTVEQLIELTLDVMKWNYQKVSVALGTDREIREGGLSELHFDENGKWSFN
>JCVI_READ_1092959416282
MRIAQLNACDIULNTRAASAMEQGFDEDHYHSVHLYEENQSFTIREKLAIEYAECFALDHKSINDDFFIRLKEHFTEEEILELTVTIGFCVGMGRALTVLDVAQDFDINWSREPKKQT
>JCVI_READ_1092959692255
MRIAQLNACDIULNTRAASAMEQGFDEDHYHSVHLYEENQSFTIREKLAIEYAECFALDHKTINDEFFIRLKEHFTEEEILELTVTIGFCVGMGRALTVLDVAQDFDINWSREPKKQT
>JCVI_READ_1092959685960
MRIAQLNACDIULNTRAASAMEQGFDEDHYHSVHLYEENQSFTIREKLAIEYAECFALDHKSINDDFFIRLKEHFTEEEILELTVTIGFCVGMGRALTVLDVAQDFDINWSREPKKQT
>JCVI_READ_1095460286079
VRLRCAEHHDCHTURSLRLAVARENGLDEEMAQKALRNGAGLDQRHSLAIRFATDLMTQPNAMTEELLEELNEFFTVEQLIELTLDVMKWNYQKVSVALGTDREIREGGLSELHFDENGKWSFN
>JCVI_READ_1092955186244
MRIAQLNACDIULNTRAASAMEQGFDEDHYHSVHLYEENQSFTIRE
>JCVI_READ_1095469561118
MQNSFMAWIETVPDDEWKDGPLSELLPQVVDPQYERVDHIMAVHSLNPAGLKAHLGIYRSAMSGTATLPKLEREMIALIVSLENHCHYUVDHHRRGLRRHD
>JCVI_READ_1095460204463
MGRDDKSGLFLANPEIGEQFGDLYGAFWCQGNLSHELKEVIRLRNAQITDCGYUKNVRFSLAREAGLSEDKASLINDGQLQSDLPDHWVPALKFTDHFIYTPSPLPKGLLVEIKDAYSRSEITEIAA
>JCVI_READ_1092955373222
MGRDDKSGLFLANPEIGEQFGDLYGAFWCQGNLSHELKEVIRLRNAQITDCGYUKNVRFSLAREAGLSEDKASLINDGQLQSDLPDHWVPALKFTDHFIYTPSPLPKGLLVEIKDAYSRSEITEIAVGLGLFHGFSKMLIALGREPDEMETTIIPTPTAPTGLLNITAEKTNPIASLLSATPNLRNRWLNLENSLWNMSSYPRNELEKVRLRMANLLRIDSKYIDSYDKNGSVALTQNTLLTAN
>JCVI_READ_1092959554477
MGRDDKSGLFLANPEIGEQFGDLYGAFWCQGNLSHELKEVIRLRNAQITDCGYUKNVRFSLAREAGLSEDKASLINDGQLQSDLPDHWVPALKFTDHFIYTPSPLPKGLLVEIKDAYSRSEITEIAVGLGLFHGFSKMLIALGREPDEMETTIIPTPTAPTGLLNITAERRILSLPYFRTPILEIVLILKFPVDMSSYPRMNLKS
>JCVI_READ_1095458068303
VVQLDLVDPVTTEMVRLRCAEHHDCHTURSLRLAVARENGLDEEMAQKALRNGAGLDQRHSLAIRFATDLMTQPNAMTEELLEELNEFFTVEQLIELTLDVMKWNYQKVSVALGTDREIREGGLSELHFDENGKWSFN
>JCVI_READ_1095460241647
EMVRLRCAEHHDCHTURSLRLAVARENGLDEEMAQKALRNDAALDRPYSLAIRFATDLMTQPNAITKELLEELNEFFTVEQLIELSLDVMKWNYQKISVALGTDREIREGELSELHFDENGKWSFN
>JCVI_READ_1095469497106
MRIAQINDCHIULDTRSASAMQQGLEDELYHRVAEYDEIGVFTEQEKLAAEMAEKFVFDHVAMRSDDKFWERVKTAFSDQQILELLALIGFCLGVGRLLAVLDIANDCPVNLTSDPSEDPSFFSHG
>JCVI_READ_1092963037332
PEIGERFGDLYGTFWCQGKIPHELKEVIRLRNAQITDCGYUKNVRFSLAREAWLTEKKLLKL
>JCVI_READ_1092998601445
MGRDDKSGLFLANPEIGERFGDLYGTFWCQGKIPHELKEVIRLRNAQITDCGYUKNVRFSLAREAGLTEKEASKINAGELPVDLPAHWIPALEFTDHFIHTPSPLPQKLLSKISDAYTTGEITEIALGLGLFHGFSKMLIALGREPDEMVTTIIPTPTSPTNHLSITVPDSHPVTSLLSSTPDLRNRWLDLENALWEMNYYPRAELKIRSNR
>JCVI_READ_1095462375912
VVKLDLVDPVTTEMVRLRCAEHHDCHTURSLRLAVARENGLDEEMAQKALRNDAALDRPYSLAIRFATDLMTQPNAITKELLEELNEFFTVEQLIELSLDVMKWNYQKISVALGTDREIREVNSVSSTLMKMVSGPLLDCCD
>JCVI_READ_1095469429142
VVQLDLVDPVTTEMVRLRCAEHHDCHTURSLRLAVARENGLDEEMAQKALRNGAGLDQRHSLAIRFATDLMTQPNAMTEELLEELNEFFTVEQLIELTLDVMKWNYQKVSVALGTDREIREGGLSELHFDENGKWSFN
>JCVI_READ_1095462356731
HELKEVIRLRNAQITDCGYUKNVRFSLAREAGLSEDKASLINDGQLQSDLPDHWVPALKFTDHFIYTPSPLPKGLLVEIKDAYSRSEITEIAVGLGLFHGFSKMLIALGREPDEMETTIIPTPTAPTGLLNITAEKTNPIASLLSATPNLRNRWLNLENSLWNMSSYPRNELEKVRLRMANLLRIDSKYIDSYDKNGSVALTQNISDQFVFDIRSITSHQRKIICNEFGTEGLLNLMLCLALYDGIFRVAATLDSWE
>JCVI_READ_1095462264767
AGDDLERLRLWKMAPAFSEAVDSFRIAAHEESILSVREREVARMKIAVINQCPIULDTRTSSGTDEQLKEEEYLQIIDGIIPESLTQREKLAINFAKEFCISPANLNEDFFSDLRNDFADREIVELSGYCAFCLGIGRVYKVLEIANECP
>JCVI_READ_1095462248063
LSVREREVARMKIAVINQCPIULDTRTSSGRMSSL
>JCVI_READ_1095505706024
MYGNSKISRFDRELLAVVTSVANECEYUVRSHLYDLRSETENHKLV
>JCVI_READ_1095505154635
MYGNSKISRFDRELLAVVTSVANECEYUVRSHLYDLRSETENHKLVDEIAENWKNSSLTEVQTAMCLFAEKLTLQPSTISKLDIDNLSNFNLSDKEISEIVQIVSYFNYINRVADGLGLEPEKFIDKKGYEIN
>JCVI_READ_1095505221241
MAFINIFNFEDSSGLLKKEYEKGMRRAGRIWKILTIQSQTPEILQDSMRLYGSTMYGNSKISRFDRELLAVVTSVANECEYUVRSHLYDLRSETENHKLVDEIAENWKNSSLTEVQTAMCLFAEKLTLQPSTISKLDIDNLSNFNLSDKEISEIVQIVSYFNYINRVADG
>JCVI_READ_1095516095051
MYGNSKISRFDRELLAVVTSVANECEYUVRSHLYDLRSETENHKLVDEIAENWKNSSLTEVQTAMCLFAEKLTLQPSTISKLDIDNLSNFNLSDKEISEIVQIVSYFNYINRVADGLGLEPEKFIDKKGYEIN
>JCVI_READ_1095516018203
MFGPSPLTRVQRELLATVVSAETDCFYUTQAHAHDLREEVSTTFRDPAEADAFVHGVVLDWRTAPLSGPDRAMCAYAAALTHAQHDSGPEDVDTLRGVGFDDTAIHDATQVIAYFNYITRIADGLGGSPRTSDQTY
>JCVI_READ_1095521161558
VRLRIARHNDCFTULNVRLLQSAGDLTEEKISRLDLDREPEGFSPAEMLAIEYADRLATAHHDMDDAFFDRLRTEYSDEQILELGMMIGQFIGFGRLLMVLDLESKFCPIE
>JCVI_READ_1093018259317
VRLRIARHNDCFTULNVRLLQSAGDLTEEKISRLDLDREPEGFTPAELLAIEYADRMATAHHHMDDAFFERLKSEYSDEQILELGMMIGQFIGFGRLLMVLDLESKFCPIE
>JCVI_READ_1093018130854
VRLRIARHNDCFTULNVRLLQSAGDLTEEKISRLDLDREPEGFTPAELLAIEYADRMATAHHHMDDAFFERLKTEYSDEQILELGMMIGQFIGFGRLLMVLDLESKFCPIE
>JCVI_READ_1092344326011
MFGSLEISRFDRELLAVITSISNECEYUIRAHLYDLRSEAKDQKLVDEIAKDWKTSSLTKEQIALCNFAEKLTLKPGEITQLDYKELQKNNFDDKAISEIVQVISYFNYINRVADGLGLEPEEFIDEKGYKK
>JCVI_READ_1092351277961
MFGSLEISRFDRELLAVITSISNECEYUIRAHLYDLRSETKDQKLVDEIAKDWKTSSLTKEQIALCNFAEKLTLKPGEITQLDYKELQKNNFDDKAISEIVQVISYFNYINRVADGLGLEPEEFIDEKGYKKKSSNP
>JCVI_READ_1092345440301
YGKTLTTKFSNDRLNKIMRFRFVVMSACSRULYFRRMDLILTLGMDNASIANPSKALTDLVEGNCEHHNLPG
>JCVI_READ_1092343711597
RIMRFRFVVMSACSRULYFRRMDLILTLGMDNASIANPSKALTDLVEGN
>JCVI_READ_1093015732094
MFGNSNVPRFDRELLAVVTSISNECEYUIRAHLYDLRSETKDQKLVDEIAANWKKSGLTEQQKAICYFAEKLTLNPGKIDKSDLQKIKDFGYVDKEVSEIVQVISYFNYINRVADGLGLEPEEFIDKKGYKK
>JCVI_READ_1092963741108
MFGNVDISRFDRELLAVVTSVANECEYUIRAHLYDLRSETQDQSLVDEIALDWKTSSLNAKQIALCEFAEK
>JCVI_READ_1092963903620
MFGNSHVPRFDRELLAVVTSISNECEYUIRAHLYDLRSETENQKLVDEIAEDWKESSLSDRQKAICYFAEKLTLIPGKIDQNDINKVKNYEYSDKEISEIVQIISYFNYINRVADGLGLEPENFIDELGYKKNLEE
>JCVI_READ_1093015516631
MAFIKLFDFKNSSGLLKKEYEKGLRRAGKIWNVLTIQSQTPEILRDSMRLYNSTMFGNSHVPRFDRELLAVVTSISNECEYUIGAHLYDLRSRQKTKIVTR
>JCVI_READ_1092963857024
MFAPSPLNRSEREMLAVVVSARNGCVYUIRAHAHDLRAEVEKDFKGLTQEEYDLLVHLIAKDWKKANLSDRHQALCHFAEKVSEAPKQMKFEDLSSLKQTGYSDRAIHDAVQIIGYFNYINRIADSLGVAPETFTHEWELSAPD
>JCVI_READ_1093015832718
MFGNSNVPRFDRELLAVVTSISNECEYUIRAHLYDLRSETNNQKLVDEVAENWKDSGLSEQQKAICYLAEKLTLNPGKINENNIKEVKKYGYSDKEISEIVQIISYFNYINRVADGLGLEPEEFIDPKGYKK
>JCVI_READ_1093015786254
MFGNSNVPRFDRELLAVVTSISNECEYUIRAHLYDLRSETNNQKLVDEVAENWKDSGLFGAAKSYMLFGRKINF
>JCVI_READ_1093015263689
MFGNVDISRFDRELLAVVTSVANECEYUIRAHLYDLRSETQDQSLVDEIALDWKTSSLNAKQIALCEFAEKLTLTPGQVSKDDFNKLKKVEFSDKEISEAVQVISYFNYINRVADGLGLEPEEFIDEKGYKK
>JCVI_READ_1092963807562
MSWIKEINIKDAKGLLQKEFNEALNRSGRIWNIVKCMSIHPEAMKSSMELYKCLMFAPSPLNRSEREMLAVVVSARNGCVYUIRAHAHDLRADVEKDFKGLTQENMIYWYI
>JCVI_READ_1093015897338
RIMRFRFVVMSACSRULYFRRVDLILTLGMDNASIANLSKALTDLAEGN
>JCVI_READ_1093016305167
MFGNSSIPRFDRELLAVVTSITNECEYUIRAHLYDLRSETKNQKLVDEVAKNWKKSALTEQQKAICYFAEKLTLNPGHIEMKDISIIKKFGYSDKDLSEIVQIVSYFNYINRVADGLGLAPEYFIDELGYKKNLEQ
>JCVI_READ_1093016254863
CEYUIRAHLYDLRSETKIKIGR
>JCVI_READ_1095901177787
MFGNLEISRFDRELLAVITSISNECEYUIRAHLYDLRVGDK
>JCVI_READ_1095904012922
MFGNLEISRFDRELLAVITSISNECEYUIRAHLYDLRSETKDQKLVDEIANDWKTSSLTKEQIALCLFAEKLTLKPGEITELDYKELQNNKFNDKAISEIVQVISYFNYINTSPTPL
>JCVI_READ_1095901434642
MAFIKLFKFQDSTGLLKKEYEKGMRRAGRIWNILTIQSQTPEILRDSMRLYNSTMFGNLEISRFDRELLAVITSISNECEYUIRAHLYDLRSETKDQKLVDEIANNWKTSSLTKEKIALCLFAEKLTLKPGEITELDYKELQNNKFNDKAISEIVQVISYFNYINRVADGLGLEPEEFIDEIGYKK
>JCVI_READ_1095901453487
MFGNSNISRFDSELLAVVTSISNECEYUIRAHLYDLRSETDNQKLVDEIAKDWTTSSLSKKQMAICNFAKKLTETPNLVDKQDIELLKSYDFSDKIFLRSSKSLHILII
>JCVI_READ_1095900073424
MAFIKLFKFQDSTGLLKKEYEKGMRRAGRIWNILTIQSQTPEILRDSMRLYNSTMFGNLEISRFDRELLAVITSISNECEYUIRAHLYDLRSETKDQKLVDEIANDWKTSSLTKEQIALCLFAEKLTLKPGEITELDYKELQNNKFNDKAISEIVQFRV
>JCVI_READ_1095975183817
MFGNSNISRFDSELLAVITSISNECEYUIRAHLYDLRSETDNQNLVDEIAEDWTTSSISPMQMAMCEFAKKLTENPNKVNEKDIELLRSYDLSDKDISQIVQIIAYFNYINRVADGLGLEPEEFIDKKGYKNK
>JCVI_READ_1092961070202
MTGNPDLSRKEREMIAIVVSSINQCHYUMVHHGAGLRQITRDGEFVKKFIEDYQSVSLSLRERAMLDYAAKLTREPWNKGEDDVKALKKERFTDVGMLHVNQVAGYYAYVNRLADGLGVELESFWENEESVL
>JCVI_READ_1092960117986
MWGNSKLPRFDRELLAVVTSITNECEYUIRAHLYDLRSETNDQELVDQIAEDWRSSRLSAEQITLCKFAEKLTKKPGSIDEKDFTNLKKDGFDDKIISEAVQIISYFNYINRVADGLGLSPEEFIDENGYKISLEE
>JCVI_READ_1092963197827
MFGNSNVPRFDRELLAVVTSISNECEYUIRAHLYDLRSETKDQKLVDEIAINWKESGLSEQQKAICYFAEKLTLNPGKIDKSDVQKIKEFGYVDKEVSEIVQIISYFNYINRVADGLGLEAEDFIDEKGYKK
>JCVI_READ_1092961077533
MAFIKLFDFKNSTGLLKKEYEKGLRRAGRIWNVLTIQSQTPEILRDSMRLYNSTMFGNSNVPRFDRELIAVVTSISNECEYUIRAHLYDLRSETKDQKLVDEIVANWKESGLTEQQKAICYFAEKLTLNPGKIDKSDIQKIKDFGYVDKEFQK
>JCVI_READ_1092960148642
MFGNSNVPRFDRELLAVVTSISNECEYUIRAHLYDLRSETKDEKLVDEIAVNWKESGLTEQQKAICYSASR
>JCVI_READ_1092959647452
MWGNSKLPRFDRELLAVVTSITNECEYUIRAHLYDLRSETNDQELVDQIAEDWRSSRLSAKQITLCKFAEKLTKKPGSIDEKDFTNLKKDGFDDKIISEAVQIISYFNYINRVADGLGLSPEEFIDENGYKINLEE
>JCVI_READ_1093011971227
MFGSLEISRFDRELLAVITSISNECEYUIRAHLYDLRSETKDQKLVDEIAKDWKKSSLTKEQIALCNFAEKLTLKPGEITQLDYKELQKNNFNDKAISEIVQVISYFNYINRVADGLGLEPEEFIDEKGYKK
>JCVI_READ_1093011897322
MFGNSNVPRFDRELLAVVTSISNECEYUIRAHLYDLRSETKDQKLVDEVAVNWKESGLTEQQKAICYFAEKLTLNPGKIDKSDVQKIKEFGYVDKEVSEIVQIISYFNYINRVADGLDRSPAKR

#AhpD-like 2
>JCVI_READ_620145
MELIAGRVSSVNECFYUTSAHATMLRVSAMTTETDVDLQGVNGDAASAAKGIEYGAELMSFAESLAQRDDEALASARMTLQRVAGDRVIVDAAGVAANFQRMVRIADSIGIPFDNMQSDFVNSIQAELGLTRFASAQHSLVDG
>JCVI_READ_377701
MTYDFGSTSLSVRADLKSALDLAYKHIGETGDWLTGAQRVGVYAEVRQAWDCQLCRDLKAELSPYNIRGKHDTLGELPEAWVDVIHRLTTDPGRLSERWFQEALAGGMEEDEIIEVINVCVQAIAIDIFTSGIGLSLPALPAIGTGQPLRRRPPEAKTGPGWAATIAPEDVGDDFADFYDGDRHFYIRRSLTLVPRECRRLWQLLNSLYIEDPRITELEGVERGISRAQMEFLAARASALLGCYYUTTSHAMRLGMSGKDTGDNYNLESVMSGNMAEYVLPHGGKLTNF
>JCVI_READ_450943
RLTGKSWKAISKAGSFWSGEDRVQIATQARSARLQRRELPFNRSHPPCSLSNDALEVTHTIAADAHKIDKGWADSLIAELGSGAYIEIASIVVTVSAIDAFSEALGRGHEKFPKPQPGKPDGEQNPSVADIGAYVPMMEPWKGPNVARAFSLVPAANQLFFSNVQQMYASQGGGFSEMVWKGPLTRPQAELLAARVSSANECFYUTTSHVLLLRESSKAISQEVNLESTVSGEEADLIPAGAELVEFGEALSLGSDNLEQAREKLRTKLSNSAFIEAASIAAIFNGLVRTADSSGIPLDDSTKAASETSHSKKYNQE
>JCVI_READ_702504
MEEDEIIEVINVCVQAIAIDVFTSGIGLSLPSLPAIGTGEPVRRRPSEAKTGPGWAATIAPEDVGDDFADFYDGDRHFYIRRSLTLVPGECRRLWHLLNSLYIEDPRITELEGVERGISRAQMEFLAARASALLGCYYUTTSHAMRLGMSGKDTGDHYNLESVMNGNMADNLLPNGVILNEFLEAIFARDSSRLKDAQNGIIAAMGEQALVDAAATIAAFNAYPRMADSTGIPLESGKEEITQELRAELRLDRLQHT
>JCVI_READ_931713
VRLSCKSTGNFIKDIDQTFYEQALEYGLTDVEYVEILGLVARFTCFDIFARGIGVPLRPLPLPQSGRPSQGRPPTAKIEKAWVPTIPNIPEGGDTAKELFGPWQPYIMRGLSLVPDEFRAHYELEEVQYMPSAHFLEFDYQHHEGLTRPQAEIVAGRISALNECFYUTNGHAKALREGAKLAGHKVNLGALMNTQLDIRFPGGKELLEFSNTLLGANVSELNTARRNLEQTLGPAAVTAASSIAASFFKNDRVANGSGIPAEPRMMDGAEDIREMLGLKKFRSAINTYRHLPEGHP
>JCVI_READ_1286037
LKFLTARNSPIFESFYUTTGHAMQLGMRGUQVGNDYDMPSVTKGATDDSELPQSALMNAFAEGMCNPHPARTERRVKD
>JCVI_READ_1260315
RFFGAEIRGTDSVSDLPREAVDLIHRLATDPGRLSKEWALLVIESIGEEPYVELATLVCVQYVIDSFARSLGLPLRELPEPQPGEPDRVRPEGVGDVGAWVSQTVEKSLANVSRAASLVPATEDLWRELVQAHYSRGPQFADLVWDRALSRPQVELLASTVSALNECFYUTAAHVSLLRASSEALNSEVDLEQLEAGADVTHGELLVRYAESAVRQDSDLGKVRTGLEAQVGPGGVIEAAATVAAFEGLNRIADATGIQLDSGLADESADFRMVLGLDAYAGAASTEAAGVPTRATDVMGIFR
>JCVI_READ_1067059
GTGGESLANLKGSSHVKTFCLPLRLTQFRRITNHPGTLTAEWHASIVGRGLNPEAYAELVGVVAQANAVDRFADALNLERVSLPEPSRIEPARSPDPSAQVTSHWVPTAQIKGPNVVKALSAVPFENESMQLLSSVQYVGLGDLLSDLVSDQNSLSRMQVEVIAARTSKLNECFYUTTSHALLLGLSGMNQDAEVTFEAIDNSESGDGGVQHGALLSRLCEAIYNEDQGQLASI
>JCVI_READ_1361355
MQLFGEKPPKPYIVRGLSLVPDEVKRHMELEKAQYQPLGNIMNFDLRHHKGLSRAQVEVVAGKVSALNECFYUTSSHARFLRESGRVENLEINLKGLVDSSQDIGVPGGEQLLEFSEALIGNDTKRLNNARSDLEKQLGPDAIPAASAIAANFSKNDRIANGCGIPVDDIMLKATTDIREELNLDSFRSAANTFRHLS
>JCVI_READ_1443686
MVTSNAAEIDDKWAKEAISLIGEGKYSELVSLVVNIVPIDIFCLLLGRPVVSLPVPKSGKPGGTIPDGLSDGGAFVPWLTENFVGPNVARALSFVPKDNEVRMKLVESMYAGGGKFISMVWDENEPLDRAQVEIIAARTSSINECFYUATSHVMLLRASSKATEKTISLSCAIGEPIATDIEHAELLLKFTESANNHSPNLQNLTEEIISNMGEEAFVKASSIVAIFNGLVRSADAIGIPLDEVTMSSTIEEREELGLNTTKALTTRRGSILNGHIFLF
>JCVI_READ_1480971
MNNDCFYUTTAHAGLLREGGLQTSTEIDLSIIATASGDGGVPCGALLINFVDATMSASRKEIDRVRKKLVELIGVQGVVDTAAVMAIFQWNTRAADAAGILVEERTRSGRNKIGNVFGFDTRVDGLAP
>JCVI_READ_1537242
PLRELLCGIGTGQPLRRRPPEAKTGPGWAATIAPDDVGDDFADFYDGDRHFYIRRSLTLVPRECRQLWQLLNSLYIEDPRITELEGVERGISRAQMEFLAARASALLGCYYUTTSHAMRLGMSGKDTGDNYNLESVMSGNMADNVLPHGVILNEFLEAIFARDTTRLKDARNRLIEAMGEQALVDAAATIAAFNAYPRMADSTGIPLESSKEEITQELRAELRLDRLQHT
>JCVI_READ_1674257
MGKILQPHYQHHDGLSRAQAEIVAGRVSALNECFFUTTGHARFLRESGRDTDMTINLRALVDPTQDSGVPGGAALLEFSEAVIGPDRERLDAARDVLALTLSPAAVSGAAAIAGNFSKNDRIANGCGIPVDSIVMNITEDIRADLGLNDFRSAINTFKYI
>JCVI_READ_1442368
CFYUTSAHATMLRVSMLQTERDIDIKVING
>JCVI_READ_1485827
WDELAKPGAVLSGEERIAVAREIRAARTCRFCIENKGSLGLSPSLGEHESTDPSFPKARLELIHRLMNDPGRITRAWVDNLRAEGLGDVEYVEIASLVSSICVVDTFCEALGLELRPLPAAISGKKNYKRPATAEDEGAYVPMIAVDRLQDDYSDLYDLNHWVPNVHRAFSLIPDVVRLADNLMASHYFPYESVPRYADQNHEYAVSKTQMELIASRVSINNDCFYUNTAHA
>JCVI_READ_1756878
MVWTGPLTRPQAELLAARVSSANECFYUTTSHVLLLRESSKAISQEVSLESTVSGEEADLIPSGAELVEFGEALSLGSDNLEQAREKLRTKLSNSAFIEAASIAAIFNGLVRTADSSGIH
>JCVI_READ_2054842
RENGLSEAAYVELVGITVTVFSIDEFHRAIGLPLEALPEPSDTLSPSRYSPPQATHGTGFVAMLPSDGAVGHEEDLWINRTANVHRALSLVPNAVREWVAVMKAQYMSMTDIATMQQEFDRSLSRAQMEIVAARVSSYNDCFYUTVSHAMMLRLSVNHDETSSDMDLITGESRDALKDVPLSAELAAFAESIAKRDEEDALSIFRESLAAASSQEVVVDAAAVAANFQRMVRIADSTGIPLDSPQRTFSETVWNELKLDRMPRAHN
>JCVI_READ_3068023
VDAVHRIITYQNRITQALVDDNAANGLSKAAYVELVGIAVTVFSIDEFHRAMGLPVETLPEPVAGEPSRYMPPTLVSDMGFVPTIPAEGATADEADLWQPGFAHNVVRALSLVPDAVRDWHKVAGAQYLSLPGMQNMVQDENRSINRMQMELIAGRVSSVNECFYUTSAHATMLRVSAMTTETDVDLQGVNGDAASAAKGIEYGAELMSFAESLAQRDDEALASARMTLQRVAGDRVIVDAAGVAANFQRMVRIADSIGIPFDNMQSDFVNSIQAELGLTRFASAQHSLVNG
>JCVI_READ_1095907189688
MRLLADARDGVPSRAIPDTAVIDHAWVPIIPAGSKGGAPATALYGETDFVANIFSALSLVPGEASGVMQLGQTQYVGMNDFQNFKFFRDENFSRAQLELVAARISALNNCFYUTTWHTQLLRASGQANGSNFNLGGVVNNDVDTEVEHADILLAYADAIYASDSDELERTREQVHSRMGSGATIEAAATAANFSMLDRVANAVGIQIESMAIKQTEDFRGELGINQYVSAANTLGNL
>JCVI_READ_1095901474784
LELVAARISALNNCFYUTTWHTQLLRASGQANGSNFNLGGVVNNDV
>JCVI_READ_1091140909960
VAGDLSAAPDLVRQWKQLAAVFYLPLEEMGNLAQSASRQLNRMQMELLAGRISALNRCFYUTNSHASMLRVSAKLAGDTVDLTALTGACESKDAGVKHGALLLAFAEAVMSRDSATLTMARDALEQARSAGIVIEAAWVAANFQRMVRVAEATGIPVFDPTPELGTTFKKELGLFAFESAANSFRKD
>JCVI_READ_1095899181678
MNTLSFVYDNIDVREDIADAHRQTWDALAQAGAFWSDVDRIEIAKQARAARIQRKELAFNRTYPATQLTAQALDAARKIAADAGKIDRAWASQQVASLGAGAYAELVSIVAAVSAIDAFCEALGRTHEPLPEPDGGSCHAAQAEGASDIGGYLPMVDPWEGPNVSRALSLVPSANQLFMNNVRSMYGGNGGGFNDMVWDGPLSRPQAELLAARVSSINECFYUTSAHVMLLRESSKAIDLSIDTNATMGGEGAETVDHGAELVAFAEAVTWGLGNVDEVREAVQSACRRWLCuAASIVGIFNGLVRTADATGI
>JCVI_READ_1092351368387
MADAQYIPDKEMIDPNWTRGTLSRVQMELIATRVSQQRECFYUTTSHASMLSWSGNEQGIEIELTDVRDATGGANVKFARELLDFATAATELDDAAIVLAREALIKTAGVAVTIDAAAVIANFEMMTRLADSTGARMPEEVVAQRLGAATAMGVDQAVSRR
>JCVI_READ_1092406802245
MAFRRSLGLPALEVGLAESGQPSNKEPENIVAAQLNWVPVVGPADKDAAVVQAFTAVPETNRVIWAMADAQYIPDKEMIDPNWTRGTLSRVQMELIATRVSQQRECFYUTASHASMLSWSGNEQGIEIELTDVRDATGGANVKFARELLDFATAATELDDAAIVLAREALIKTAGVAVTIDAAAVIANFEMMTRLADSTGARMPEEVVAQRLGAATAMGVDQAVSRR
>JCVI_READ_1092442201093
MGNTTISLGEVRQDLVRAHNQAIAALSKPGTWWTGAQRRELAITAQLAISESEPVAPWIGVSTVANKLPASLTAPKIAHDVMYRISRHAATLTREWYEKVTAEINPLAFVELCGIACTIAPVMAFRRSLGLPALEVGLAESGQPSNKEPENIVAAQLNWVPVVGPADKDAAVVQAFTAVPETNRVIWAMADAQYIPDKEMIDPNWTRGTLSRVQMELIATRVSQQRECFYUTASHASMLSWSGNEQGIEIELTDVRDATGGANVKFARELLDFATAATELDDAAIVLAREALIKTAGVAVTIDAQRTANLNDDASADSTGARMPEEVVAQRLGA
>JCVI_READ_1092955119551
MADAQYIPDKEMVDPNWTRGTLSRVQIELVATRVSQQRECFYUTTSHASMLSWSGNEQSIEIELTSVRDATGGANVKFARELLDFATAATELDDAALVSAREALIKTAGVAVTIDAAAVIANFEMMTRLADSTGARMPEEVVAQRLSAATAMGVDQAISRR
>JCVI_READ_1092963581979
MELIAGRISALNRCFYUTNSHASMLRVSAKIAGDTIDLSVLTQDAAALDAGVQHGALLLAFADAFMSREPETuKTLAKPSPTPAVLILRWRLPASQQISAHVRIAMPPGSRLMTDLRAGTTIREELGLYAFPGAAIPLQDL
>JCVI_READ_1093012186719
MSDLNQALSDRSDLRIAFENFFLFLAQPGYWWDSKQKIAIAAATRTASSCDLCALKKNALSRNQVLLAHPETEDLSALVVDMIHQIITDQGRISEPQIMALAESGISRLAYVELVGIVVCLFSIDEFCRALSQPLLALPQSQPGLPSQTQPENLDANTGYVPMIARDGLTEANQDLWPVGFGANVIRALSGAPDLVRQWKRLAAVLYLPLEEMGNLGQAATRRLNRMQMELIAGRISALNRCFYUTNSHASMLRVSAKIAGDTIDLSVLTQDAAAVDAGVQHGALLLAFADAFMSREPATLKD
>JCVI_READ_1092963444921
MQTGVSMSFYADSDYPVRQDLADAHAAQFERFARAGTWGTAAQRLAVISEARQAGIDAGLLEAPADGGATSDVELLQPVRDVIRTLAVDCPNFDMSTYQAALDAGLSDPEFAEMVAIVSFIVNLDVYARGIGVELRPFAAPQPGNPSREIPVEAVLEQAFLPTIPNPPEGGALAKELYGPFKPYIMRALSIVPDEFRAHIELEQAQYVLLPKIMDFEYNHHEGLTRPQVEVVAGRVSAINDCFYUTTGHARFLRESGQATNLNVNPEALVRPELDTGVPSGDLLLAFAAAIIGTDRKVLDSARTALADALGSAAVSGASAVARKLLQERPGANGIGIPSMTCLQRYETARQLGLTTTVARHSASVGR
>JCVI_READ_1092963662929
VTNRAWVGLVQALYSRGPEFLDLSWDRALSRPQVELVAARTTAELECFYUTTAHTMLLGASGSKAGLTVDLEVATDPTKTGDAGVPHGNELLASQPLPIAATY
>JCVI_READ_1093012173729
MVSCEAEKIDKDFYLELVSNGLHAEQYVEIVGLVARAVSVDTFCRSLGLSMCLLGDARDGVPSKQLPDTATIDHAWVPIIPAGPKGGAPAQALYGETEFVANIFSALSLVPDEASGVMQLGQTQYVKARDFQNFKFFRDENFSRAQLELVAARISALNNCFYUTTWHTQLLRASGQASDRTFNLGGVIDNDVDTEVEHADILLAYADAIYASDGGELEKTRAQVCKQMGSGATVEAAATAANFSMLDRIANAVGIQIESMAIGQTEDFREELGINDYVSAANTLRN
>JCVI_READ_1093012104718
ERLDCGIQPGFRAITHLQIELLAARVLALNQCTYUTTSHSALLRASSEHTGDDLDYNAITGGTDAGDTGIENGDLMIEFAEAVLSEDTARLMAARQAIHDTLGADAVVDSAGVAALFNAIDRIADSTGAPLEADKAEMTAGLRAEIGIDAFAAQKEALDLGAAETAAE
>JCVI_READ_1091140560060
LKFLTARNSPIFESFYUTTGHAMQLGMRGUQVGNDYDMPSVTKGATDDSELPQSALMNAFAEGMCNPHPARTERRVKD
>JCVI_READ_1091120951884
MLYPSNKVGYIHRALSAVPETKRDYWRMAEAHYLPGGSVYDFSTDARAISRPQIEVIAARVSALHQCLYUTTAHAYMLRESSNLGAINVNLAEVTQVGGMSNDNDIEAAELLSQFAESLVHRDLDESARLRSEIISELGKEAFVDVASTAAAFHGFVRVADSTGIPHSTAAGGQDSSKLQREIGIDQFYAAELRDRG
>JCVI_READ_1092258044026
MTYVFGSNFLSVRADLRSALDLAYKHIGETGDWLTGAQRVSVYAEMRQAWDCQLCRDLKAELSPYNIRGKHDTLGELPEAWVDVIHRVTTDPGRLSERWFQEALAGGMEEDEIIEVINICVQAIAIDIFTTGIGLSLPSLPAIGTGQPLRRRPPEAKTGPGWAATIAPDDVGDDFADFYDGDRHFYIRRSLTLVPRECRQLWQLLNSLYIEDPRITELEGVERGISRAQMEFLAARASALLGCYYUTTSHAMRLGMSGKDTGDNYNLGICHER
>JCVI_READ_1093023022528
MIDLNWTRGTLSRRQIEFVAGRLSAHRECFYUTAAHSMMLRASSSANDMQVDLSLVRGEAAENEAVDHAPGVSAASRHFGQRSEFALCCAFRVSRSNRRCNYVGRCSGRRKFRDDDANRRWNRHLPPI
>JCVI_READ_1093023011211
MALFQTLKTTVPDEVIQSFKIVWQSLGEPGAWWTGHQRIEIANEVRNSERPALDERTNDLSQYSHEETESISPYVKAVIRKITYESSTIDRDAYDSIVEVLGEDRYAELAAIVTQVVPIFTLADILDCPREELPTAQDGSTTQERPDDLVDDVAFLPTFSPKGLPHVAVSLSLAQADNARRMLLVRSMYSGTNFNDMVWEHRCLSRQQIELVAARTSAINECFYUTSAHTMFLSSSSEAINSSLDLGNAINGSGFSQEYQMQTATV
>JCVI_READ_1091139186831
MELIAGRVSALNQCLYUTSSHASMLRVSVSQSSLQVDLSGLRTGDLYLEGWTRFRMRTRGSFYRYAFMNHEPEHLAKMRDEAASFKLSYFQNN
>JCVI_READ_1093012123020
LRWTRGTLSRRQIEFVAGRLSAHRECFYUTAAHSMMLRASSSANDMQVDLSLVRGEAAENEAVDHAPELAQLVDTSVSDLNSLSAARSALVEATDDATMLDAAAVVANFEMMTRIADGTGTCHPSERLESMAEMTTSMGLDQFVSAR
>JCVI_READ_1092963342741
MIDLNWTRGTLSRRQIEFVAGRLSAHRECFYUTAAHSMMLRASSSANDMQVDLSLVRGEAAENEAVDHAPELAQLVDTSVSDLNSLSAARSALVEATDDATMLDAAAVVANFEMMTRIADGTGTCHPSERLESMAEMTTSMGLDQFVSARS
>JCVI_READ_1093012015780
MIAVDRLQDDYSDLYDLNHWVPNVHRAFSLIPDVVRLADDLMASHYFPYESVPRYADQNHEYAVSKTQMELIASRVSINNDCFYUTTAHAGLLREGGIQTSTEIDLSVIATASGDGGVPNGGLLINFVDATMSADREEIDRVRKKLVDLIGARGVVDAAAVMAIFQWNTRAADAAGILVEERTRSGRNKIGNAFGFDTRINGLAP
>JCVI_READ_1092256247813
MRLDDHECFFUTTGHARFLRESGRDTDMTINLRALVDPTQDSGVPGGAALLEFSEAVIGPDRGRLDAARDVLALTLSPAAVSGAAAIAGNFSKNDRIANGCGIPVDSIVMNITEDIRADLGLNDFRSAINTFKYM
>JCVI_READ_1092963633529
MAACESAMTAEHPETRWRALSSDGRLPRSEFASQGDIERWETKGMRVEATSNSSAWSDASPRSTPPPSDSDSTPTPTATPVAGAPLEATVPGVDYVDGWVPTAGIAFPPTAYTAVPGATELWIDVSSVLYMPLEEMGDPTFVRDEATRAQIELVASRTSYLNDCFYULLSHTSMLRASVNHHDSDIQPDRIIGGAEECGVEHAKEIFALTDAVVLRDTAEYPDARIRAELRFGRDATDRLVMVAANFQQMNRMMDAIGGRVPASVEPLAAEMGLTIPDHLASTTA
>JCVI_READ_1093017446575
MADTFAFGIGAEESPLPSPQGGAPSNYHSPGAKKEAAWVPIIEPEDAVDSDGMLYPSNKVGYIHRALSAVPETKRDYWRMAEAHYLPGGSVYDFSTDARAISRPQIELIAARVSALHQCLYUTTAHAYMLRESSNLGAINVNLAEVTQAGGMSNDNDIEAAELLSQFAESLVHRDLDESARLRSEIISELGKEAFVDVASTAAAFHGFVRVADSTGIPHSTAARGPG
>JCVI_READ_1095388024954
MQHAPAAAHVATVRMARHPSTITAQWHRTVADALGDLAYVELVGIVCVVAAVTSLRRSLGLEVPALADPGDAPATRAVGPATAAAKLNWVPVAAPADGTAAVVQALTAVPDANRALWSLADVQYIPDEEMVDPRWTRGTLSRPEMELVAVSVSAGRECHYUTSSHAAMLSWSGHEQEVGGRSLIDGGRAPARNALRAFAQCTSLRSALTNSRSTR
>JCVI_READ_1091118860886
VPVATPADRTAAVVQALSAVPPAHDLLWRLAAAQYIPDAEMVDPRWTRGTLTRVEMELVATRVSQRRECHYUTSSHASMLSWSGTTQQVEVDLASLRVGVPHADALIALADAATMPDGAEGEAARASARAGLAAAMGPRAMVDAAAVVANFEMMTRLADGTGAVLDKPERAEAGRLAGADAFASRR
>JCVI_READ_1091143113664
PKWTRGTLSRVKWSCRHPCLTQRECFYUTTSHASMLSWSGNEQGIEIELASVREATGPRNIKFARELLNFATAATELEDASLVSAREELIRTAGVAVTIDAAAVIANFEMMTRLADSTGARMPEEVVSQRLGVANAMGVDQAVSRR
>JCVI_READ_1091143071809
MELVATRVSQQRECFYUTTSHASMLSWSGNEQGIEIELASVREATGPRNIKFARELLNFATAATELEDASLVSAREELIRTAGVAVTIDAAAVIANFEMMTRLADSTGARMPEEVVSQRLGVANAMGVDQAVSRR
>JCVI_READ_1091143089808
MPGTWWTGEQRHELALTAQLAIDETEPLAPWVGVSTVMGKLPKILTAPKIAHDVVYRIARHAATLTRDWYAKVIVEIDPLAFVELCGIVCTIAPISAFRRALDLPRIELGPVIKGEPNKSRPANIVAAQLNWVPVVGPADIDAAVVQAFTAVPDTNRLIWAMADAQYIPDKEMVDPNWTRGTLSRVQMELVATRVSQQRECFYUTTSHASMLSWSGNEQGIEIELASVREATGPRNIKFARELLNFATAATELEDASLVSAREELIRTAESL
>JCVI_READ_1091143038224
DSYRSTRTRRCELELGTRWRRQPTRTRPSCRRSPRSPATFDELWRLADAQYIPDLEMVDPKWTRGTLTRVDMELLATRVSFSRECHYUTSSHAAMLSWSGKAQGTAVDLRTMSVDVKHAQLLLDFAVAATSPAGDADHLARVRERVTEALGEATMVDAAAVIANFEMMTRLAEATGAVLHNMASVRAGTEIGADVFKQDESKQHD
>JCVI_READ_1091143066625
MPGTWWTGEQRHELALTAQLAIDETEPLAPWVGVSTVMGKLPKILTAPKIAHDVVYRIARHAATLTRDWYAKVIVEIDPLAFVELCGIVCTIAPISAFRRALDLPRIELGPVIKGEPNKSRPANIVAAQLNWVPVVGPADIDAAVVQAFTAVPDTNRLIWAMADAQYIPDKEMVDPNWTRGTLSRVQMELVATRVSQQRECFYUTTSHASMLSWSGNEQGIEIELASVREATGPRNIKFARELLNFATAATELEDASLVSAREELIRTAGVAVTIDAAAVIANFEMMTRLADSTGARMPEGGCFATPWCANAMGVDQAVSRR
>JCVI_READ_1092256306237
MELVATRVSQQRECFYUTTSHASMLSWSGNEQGIEIELASVREATGPRNIDFARELLNFATAATELDDASLVSAREELIRTAGVAVTIDAAAVIANFEMMTRLADSTGARMPEEVVSQRLGVANAMGVDQAVSRR
>JCVI_READ_1091142149018
EERPTRAAPPTLADARLNWVPVASPADRTAAVVQALPAVPPAHDLLWRLAAAQYIPDAEMVDPRWTRGTLTRVEMELVATRVSQRRECHYUTSSHASMLSWSGTTQKVEVDLGALRVGVPHADALIALADAATMPDGAEGEDARAAARAGLAVPLHPYLMLHSDAWAKVIVMILCPYNGCVCLAYMSGPIWTVFSYTPI
>JCVI_READ_1091142150896
HRRPTRAAPPTLADARLNWVPVAAPADRTAAVVQALTAVPPAHDLLWRLAAAQYIPDAEMVDPRWTRGTLTRVEMELVATRVSQRRECHYUTSSHASMLSWSGTTQKVEVDLGALRVGVPHADALIALADAATMPDGAEGEAARAAARAGLAAAMGPRAMVDAAAVAANFEMMTRLADGTGAVLDKPERAEAGRARGRRRVRVAPLVTH
>JCVI_READ_1091142163740
MSHPSTFSPKGLPHVAVSLSLAQADNARRMLLVRSMYSGTNFNDMVWQHRSLSRQQIELVAARTSAINECFYUTSAHTMFLSSSSEAINSSLDLGNAINGSGFQSGVPNAESLIAFTESANRQTSNLSQVRKQLSEEVGAEGMVDAAITVSIFQSLNIAADCSGIRIDDDWVTVAADLAKLTHADRFTTAENSIAVKSQIKEI
>JCVI_READ_1092343638373
MSYFDYSEFAIEIRKDLPAAYAAYWQQLAKPGNWWSGAERVAIALETRNALTCVFCAERKQALTPYGVEGEHDHAGVLPERVVDAVHRIITDQNRITQAFVDDNAANGLSKAAYVELVGIAVTVFSIDEFHRAMGLPVEPLPEPVAGDPSRYMPPTLVSDMGFVPTIPAEGAKANEADLWQSGFAHNVVRALSLVPDAVRDWHQVAGAQYLSLPSMQNMVQDENRWINRMQMELIAGRVSSVNECFYUTSAHAMMLRVSAMTTETDVDLQGINGDAASAAKGMSMSSA
>JCVI_READ_1092332903520
MPLEEMGDPTFVRDEATRAQIELVASRTSYLNDCFYULLSHTSMLRASVNHHDSDIQPDRIIGGAEECGVEHAKEIFALTDAVVLRDTAEYPDARIRAELRFGREATDRLVMVAANFQQMNRMMDAIGGRVPTSVEPLAAEMGLTIPDHLASTTA
>JCVI_READ_1095388008795
MGLVPSAVDLFFTAFRPHYSLSDIHLSISQAQAEFVAARVSSINECFYUTTSHTLLLGASGEHNNQPYAVASVTAAQTTVGVAFEEELRGLSDAAIHGDWEKLKVLRAQAAKTLGPQQMTDALVVAAAFNGITRVADATGIPLDPHTAATTQQMREQTGIQRFSYLEKSARYDL
>JCVI_READ_1093012021313
LGCNVUVAGTFVACLAAGLNPTVIDSLLADEHPIFVAEDEAMVYEFTRELNINRGVSDELYERMISILGKAGAVDLVG
>JCVI_READ_1095454016090
MLLVRAMYSGSSFGEMIWEHRDLSRPQIELVAARTSALNECFYUTSAHTMLLSSSSAALDESIDVRYAVNGNGADMGVLHSQQLIAFTEAAHRLDETLSTARENLIAAVGEKGMIDAALTTAVFRSLNIAADSSGIRIDDEWEEIAAYLAMETEADQFSTAANSPNIGNHIHSIKIKHGK
>JCVI_READ_1095462429580
VVSQIIAIDHLCDALGIGREKFPNPQEGDPSLERPDGLVDGVAFLPTFSADKLPHVAVSLSLAQADNARRMLLVRAMYSGSSFGEMIWKHRNLTRPQIELVAARTSALNECFYUTSAHTMLLSSSSAAIDESIKVSEAVNGNGLDAGVPYSEQLIAFTEAAHRVDETLPVARENLIAVVGEEGMVDAAITAAVFRSLNIAADSSGIRIDDEWEEIAAHLAMETAANEFPTAANSPNIENLIHSINNG
>JCVI_READ_1095462274151
MEEDEVIEVINICVQAIAIDIFTTGIGLPAPPLPVIGTGQPLRRRPPEAKTGPGWAATIAPEDVGDDFIDFYAGDRHFYLRRSLPLVPKECRRLWKLLNSLYLEDPRITELEGVERGISRAQMEFLAARASALLGCYYUTTSHAMRLRMSGDDTGNNYNLEAVMSGNDADEGLPQGRILNEFLEAIFDRESRRLKAAQNEFMENMGEQALVDAAATIAAFNAYPRMADSTGIPLESAKEEVTQELRVELGLDKYNINTLKP
>JCVI_READ_1095462343257
MPDVWVELVHKLVNDPGRIHRSWVQNLFKDGLEEVEYVEIAGLVSAVCVVDTFHEALSLPLRSLPKSVSGAASYKMPATAADEGAYVSMIPVDGLQDDYEDLYDTRHWVPNVHRAFSLVPAAARLANELMGSHYFPYESVPRYNDQNHEYAISKVQMELVASRVSKNNDCFYUTTAHAGLLREGGKQVGTEIDVSVIDGASGDGGVQHGKMLMDFVDATMSADIEKLDDTRTKLLDLIGEAGVVDAAAVMGMFQLNTRAADAAGITVEERTLIGRNNGRRAFF
>JCVI_READ_1095505056491
MIWEHRDLSRPQIELVAARTSALNECFYUTSAHTMLLSSSSAALDESIDVRYAVNGNGADMGVLHSQQLIAFTEAAHRLDETLSTARENLIAAVGEKGMIDAALTTAVFRSLNIAADSSGIRIDDEWEEIAAYLAMETEADQFSTAANPPTL
>JCVI_READ_1095462332121
MELVASRVSKNNDCFYUTTAHAGLLREGGKQVGTEIDVSVIDGASGDGGVQHGKMLMDFVDATMSADIEKLDDTRTKLLDLIGEAGVVDAAAVMGMFQLNTRAADAAGITVEERTLIGRNKAAGLLGFDERAGGVAP
>JCVI_READ_1095515650807
MAFDYDELSFEVRPDIKTAYRNFWQRLSNPGAWWTGAERVAIAQASREALDCEFCKARKNALSPYTFEGEHESTVDLPALAVDAVHRIVTDQGRITRRWVEDNAGNGLSKAHYVELAGVVVNTFCIDEFNRGLGVPVEALPEPQPGEPSNYRPEVLVDDMGFVPTIPPEGAVGNEADLWSGNRAANVMRALSLVPDGLRDWKEIAGAQYLSVEGMANFVKDENRVINRMQMELIAGRVSSINECFYUTSAHATMLRVSAQTTETEVDIQGINGDEARPPFSL
>JCVI_READ_1095366046765
ADGRFAFVRDEATRAQIELVASRTSYLNDCFYULLSHTSMLRASVNHHGSDIQPDRIVGGAEECGVEHAREIFALTDAVVLRDTAEYPDARIRAELRFGRDATDRLVMVAANFQQMNRMMDAIGGRVPTSVEPLAAEMGLTIPDHLASTTA
>JCVI_READ_1093015500565
MVKAARAATTCDLCRRRKEALSPYSVNGRHEDSSNLPEHIVDAIHRIRSDPGRLTKTWFEAVTATDLTAQQYVEIVSVVTTSVIIDTLHQAMDIALPDAPEPANGKPRGQFNQNAVDVGGWVPVTDAPADIAGHGLPVVPNIARAMGLVPSAVDLFFTTFPATLFTVGHRSFDLSCSAEFVAARVSAINECYYUTTSHTLCSVRAARH
>JCVI_READ_1093015440039
VPNIARAMGLVPSAVDLFFTTFRPHYSLSDIDLSISQAQAEFVAARVSAINECYYUTTSHTLCSVR
>JCVI_READ_1095964729520
MFTGGQLSAVGTWFTASERIAIAAESRAAFDCSLCRRRKNALSPSLITGTHTAVTDLPPVIVEAIHKVITDQARITKSYVTELQKSGLSEAAYVELVGITVTVFSIDEFHRAMGLPLETLPEPSETLPPSMYSPPQAVHGTGFVAMLPSDGAVGHEEDLWTNKTANVHRALSLVPNAVREWVAVMKAQYMSMTDIATMQQKFDRSLSRAQMEIVAARVSSYNDCFYUTVSHAMMLRLSVNNDETSSDLDLITGESRVALRDVPLSAELAAFAESIAKRDEENALSVIRESLSAASSQEVVVDAAAVAANFQRMVRIADSTGIPLDRPQRTFCNP

#Arsenate reductase 1 UxxS
>JCVI_READ_387526
MANVTIYHNPHUGSSRNALAVAEEMGVEHDVVLYIKEPPDEKTLRAIAEGLEDPVEDLVRKDSKFKKLELNPDDYVGNLENVVEILVKHKQLLQRPVVVKGKKAIIGRPKDRIAIFLS
>JCVI_READ_876322
MSELILYHNPRUGKSRIAVSLLNEKKINFIIIEYLKTPLSKTEILSLSEKLGRPISQFVRKNEKDFKKNQCEKYLNNNEKMAE
>JCVI_READ_798634
MSKYTLYHNPRUGKSRGVVSLLNEYKINYTLVEYLKNPLDVDDVLLLSKKLGLAPGEFVRKNEKEFKENDLDAIIHDHNKMAVSISKFPKVMERPILVKGKKAVIGRPPENILKLIKEK
>JCVI_READ_1211434
MRKYVLYHNPRUGKSRGAVLLLNERNITFDVIEYLKNPLTKEEVLILAEKLGMHPGEFVRKKEKEFVENKLYRLLDKKSELAEAISKFPKIMERPILVSSDKAIIGRPPEKLLELIS
>JCVI_READ_1105928
MCITVYHNNRUGKSRKVLQLLRDNNINFTIIEYLKEPICHNELHNICQILAITPIELVRTNDKYFKTLNVNISSMNSDEILELLVNHPKILERPIIVKNNDAVIGRPPENVEKLF
>JCVI_READ_1032543
MTVYHNNRUGKSRKVLQLLRDNNINFTVIEYLKEPISHNELHNICQILAINPIELVRTNDKYFKTLNVNTNSMNNDEIIELLFNHPKILERAIIIKKNGCQG
>JCVI_READ_1149319
MVLYHNSRUGKSRGAVSLLKEKNIDFIIIEYLKTPLTEDEIILLSQKLGKSPAEFVRRSERDFKDKSLHRFLDDD
>JCVI_READ_1096881
MTVYHNNRUGKSRKVLQLLRDNNINFTVIEYLKEPINHDELHNICQILGIRPIQLVRTNDKYFKGLNVNINSMNNDEILELLVNHPKILERPIIVKNNDAVIGRPPENVEKLF
>JCVI_READ_1308466
MTVYHNNRUGKSRKVLQLLRDNNINFTIIEYLKEPISHNELHNICQILAITPIELVRTNDKYFKTLNVNISSMNSDEILKLLVNHPKILERPIIVKNNDAVIGRPPENVEKLF
>JCVI_READ_1191287
MPKVTIFHNPHUGSSKNALAVAEQENVEVEVVLYMKNPPDQATLEHIVSVLEDPVEDLVRKDSKFKELGLNPDDYVGNPDAVVQLLTERKALMQRPVLVTDKKAIIGRPKDRIAGFLV
>JCVI_READ_1096903
MTVYHNNRUGKSRKVLQLLRDNNINFTVIEYLKEPINHDELHNICQILGIRPIQLVRTNDKYFKGLNVNINSMNNDEILELLVNHPKILERPIIVKNNDAVIGRPPENVEKLF
>JCVI_READ_1081267
MTVYHNNRUGKSRKVLQLLRDNNINFTVIEYLKEPISHNELHNICQILAINPIELVRTNDKYFKTLNVNTNSMNNDEIIELLVNHPKILERPILLKIMMQ
>JCVI_READ_1174156
MPDLVLYHNPRUGKSRGAVSLLKEKDLEFSIVEYLKTPLTKDEVLSLSKKLGMPPADFVRRSEADFKANQIKKHLQDDKKMAECIEKYPKIMERPILVKGNRAVIGRPPENVLGLLEL
>JCVI_READ_1064755
MTVYHNNRUGKSRKVLQLLRDNNINFTVIEYLKEPISHNKLHNICQILGISPIELVRTNDKYFKTLNVNTNSMNNDEILDF
>JCVI_READ_1316573
MSDKILYHNPRUGKSREAVLLLEQMNIEFEIIEYLKTPPNKNDIIDIAKKLGKRPKNFLRVKEKDFKQHDIKLYLEDDNKIAEFIEKFPKIMERPIFINGERAIIGRPPEKVLLLLK
>JCVI_READ_1049785
MPDLVLYHNPRUGKSRGAVSLLKEKDLEFSIVEYLKTPLTKDEVLSLSKKLGMPPADFVRRSEADFKSKQIKKTSFKTIKKMA
>JCVI_READ_1079701
MPDLVLYHNPRUGKSRGAVSLLKERDLEFSIVEYLKTPLTKDEVLSLSKKLGMPPADFARRSEADFKANQIKKHLQDDKKMAECIEKYPKIMRDHSTAKHN
>JCVI_READ_1144628
MDKYIIYHNSRUGKSRSALQLLRDTNID
>JCVI_READ_1093889
MPDLVLYHNPRUGKSRGAVSLLKEKDLEFSIVEYLKTPLTKDEVLSLSKKLGMPPADFVRRSEADFKANQIKKHLQDDKKMAECIEKYPKIMERPILVKGNRAVIGRPPENILSLLP
>JCVI_READ_1005709
MPDLVLYHNPRUGKSRGAVSLLKEKDLEFSIVEYLKTPLTKDEVLSLSKKLGMPPADFKGRSEADLKQTK
>JCVI_READ_1053400
MPDLVLYHNPRUGKSRGAVSLLKEKDLEFSIVEYLKTPLTKDEVLSLSKKLGMPPADFVRRSEADFKANQIKKHLQDDKKMAECIEKYPKIMERPILVKGNKGVIGRPPENILSYFLN
>JCVI_READ_1283723
MIVWIESLNTSSTVNLVDNILRKSIMANVTIYHNPHUGVSRNALAVAEEMGNRARCCAIY
>JCVI_READ_1515435
MSNYILYHNPRUGKSRGAVSLLNEKKINYTLVEYLKNPLDVKDVLLLSKKLGLDPGEFVRKNEKDFK
>JCVI_READ_1599461
MVLYHNSRUGKSRGAVSLLKEKNIDFIIIEYLKTPLTEGEIILLSQKLGKSPAEFVRRSERDFKDNQLHRFLDDDKKMAECMVRFPKIMERPIFVNGDRAVIGRPPEDILLLLAR
>JCVI_READ_1569247
ENTIILIGTINYKRSKDMDKYIIYHNSRUGKSRSALQLLRDSNIEPQIIDYIKNPPSIAELKRISRLLGLDPSKWIRKTEKDYKNNNLKDIKDSEKIFSLMSKYPK
>JCVI_READ_1568841
MPDLVLYHNPRUGKSRGAVSLLKERDLEFSIVEYLKTPLTKDEVLSLSKKLGMPPADFVRRSEADFKANQIKKHLQDDKKMAECIEKYPKIMERPILVKGNRAVIGRPPENVLGLLEL
>JCVI_READ_1699441
MTVYHNNRUGKSRKVLQLLRDNNINFTIIEYLKEPISHNELHNICQILAITPIELVRTNDKYFKTLNVNISSMNSDEILELLVNHPKILERPIIVKNNDAVIGRPPENVEKLF
>JCVI_READ_1536816
VTIFHNPHUGSSKNALAVAEAENVEVEVVLYMKE
>JCVI_READ_1091143649243
SLHHQEEURMSKRTVTLPNGYKIYEVTEEYTDEEIFAQYKEKGTLPQEPVEQQEVVEITEEDEPAV
>JCVI_READ_1095901478081
MSKFTIYHNHNUNSSKNAVAVAAEMGVDYEEVRYMKDFPDEKTLRALIKKLEDPVERLVRKDSQFKKLELNEEDYVGNVDAVVEVLDRYHRLLERPVIVGPKKAIVGRPLDGVKAKDRLAEIFSS
>JCVI_READ_1092450646042
VSVTIYHNPHUNSSSNAVSIAEELGVSAEIVLYIKTPPDEATLRDVIAKLEDPVTDLVRRDSLWKKLGLTDDDVATTEQVVAVLVKHKQLLQRPVVVTDTRAIIGRPKERVRELLVELV
>JCVI_READ_1093011991209
MTLYFNPGUGHARGAVALLEERNIDFTVVEYLQDPLDEPTLRGIIAKLTDPVADMVRHDGHFVELGLDDDGYTSEDDVVEVLLAHPKLMQRPIAVVGDRAVIGRPSERVLEVLES
>JCVI_READ_1092256523999
MTAIYHNPNUQSSKNAVAVATEMGVEFEEIRYTKNPPDEAALRDLIAKLEDPVENLVRKDAQFKKLELIEDDYIGNADKVVEVLLAYPKLLQRPVIVTADKAIIGRPLGDQKAKERLNDLFS
>JCVI_READ_1092256109907
MIKLYHNPQUSKSRKSVEILNDLKINYKLIEYVKTGFTIKELEGLSEKLNLKAIEFIRYNDKLFKENPDFKKISENSKLLDLISKYPKIIQRPILVKDNKAATSL
>JCVI_READ_1095403252185
MPDLVLYHNPRUGKSRGAVSLLKEKDLEFSIVEYLKTPLTKDEVLSLSKKLGMPPADFVRRSEADFKANQIKKHLQDDKKMAECIEKYPKIMERPILVKGNRAVIGRPPENVLGLLEL
>JCVI_READ_1091141792822
MSEWTIIHNPRUGTSRKALQLLRDNSIEPNIVNYIKDPLDNKYIEQISAKLGLHPNQFMRKKEQAFKDHKIDEHLDDEKKLISFMANFPKLIERPIVIRNEKAVIGRPIENILKLI
>JCVI_READ_1095407032810
MPKVTIYHFPNUGSSKNALAVAEELGVDHEVVLYIKTPPDRKALQSIIDGLEDPVEDLVRKDSKFKKLELNPDDYVDNPKAVIEILLKHKQLLQRPIIVKGKKAIIGRPKDRIKDLLS
>JCVI_READ_1095403484381
MSSNILYHNPRUGKSRGAVALLKDNGIKYTLVEYLKDPPSVKEIMSLSKKLGLAPGEFVRKSEKEFIENNLESIMHDHKKMASSISKFPKILERPIFISNDKAIIARPPENILKLI
>JCVI_READ_1091138171362
MSKALLYHNPRUGKSREAVKLLNDNNIDFNIVEYLKDPLSIDEILVLAKKLGKRPKDFIRTSEKDFKDNNIKAFINSDRALAKAMESLPKIMERPIFVVGENAVIGRPPENILTLLDK
>JCVI_READ_1091140905389
MPDLVLYHNPRUGKSRGAVSLLKEKDLEFSIVEYLKTPLTKDEVLSLSKKLGMPPADFVRRSEADFKANQIKKHLQDDKKMAECIEKYPKIMERPILVKGNRAVIGRPPENVLGLLEL
>JCVI_READ_1092961079266
VNGHIHNPRUGTSRKALQLLRDNSIEPNIVNYIKDPLDNKYIEQISAKLGLHPNQFMRKKEQAFKDHKIDEHLDDEKKLISFMANFPKLIERPIVIRNEKAVIGRPIENILKLI
>JCVI_READ_1092963367113
MTAIYHNPNUQSSKNAVAVATEMGVEFEEIRYTKNPPDEAALRDLIAKLEDPVENLVRKDAQFKKLELVEDDYIGNADRVVEVLLAYPKLLQRPVIVTADKAIIGRPLGDQKAKERLNDLFS
>JCVI_READ_1092963061705
MSKALLYHNPRUGKSREAVKLLNDNNIDFNIVEYLKDPLSIDEIFVLAKKLGKRPKDFIRTSEKDFKDNNIKAFINSDRALAKAMESLPKIMERPIFVVGENAVIGRPPENILTLLDK
>JCVI_READ_1093012062988
MPKVTIFHNPHUGSSKNALAVAEQENVEVEVVLYMKNPPDQATLEHIVSVLEDPVEDLVRKDSKFKELGLNPDDYVGNPDAVVQLLTERKALMQRPVLVTDKKAIIGRPKDRIAGFLV
>JCVI_READ_1092960142847
MEIIIYHNPRUKKSRESVKILGKEKVSFKIIEYLKNQISKKEVNNILNILDIDIEDLIRKNELEFKSINDDDKKNKNKLIELILNYPKVMQRPIIINDKKGVIGRPPENVYKIL
>JCVI_READ_1092963641385
MSKALLYHNPRUGKSREAVKLLNDNNVDFDIVEYLKDPLSKDEILVLAKKLGKRPKDIIRTSEKDFKDNNVESFINNDQALANAIERLPKIMERPIFVVGENAVIGRPPENILTLLDT
>JCVI_READ_1091141659452
MSKAVLYHNPRUGKSRGAVKLLNDNNIDFDVFEYLKDPLMENEILVLAKKLGGRPKDFIRTSEKDFKDNNIKSLINDDRALLKLSKLKLDP
>JCVI_READ_1092963894820
MSKYILYHNPRUGKSRGAVSLLNENKINYTLVEYLKNPLDVDGVLLLSKKLGLDPGEFVRKNEKDFKENNLDAVIHDHNKMAVSISKFPKIMERPILVKGEKAVIGRPPENILKLVKE
>JCVI_READ_1095344016531
MAKVTIYHNPHUNSSSNAVSIAQELGVEADVVLYIKTPPDEATCARSSPNSRIR
>JCVI_READ_1095236000188
MAKVTIYHNPHUNSSSNAVSIAQELGVEADVVLYIKTPPDEATLRAIIAKLEDPVTDLVRRDSLWKKLGLTDADVRTADQVVKVLVKHKQLLQRPIVVTPKRAIIGRPKERVRDLLS
>JCVI_READ_1095370003763
VTIYHNPHUNSSSNAVSIAQELGVEADVVLYIKTP
>JCVI_READ_1091142146681
MAKVTIYHNPHUNSSSNAVSIAQELGVEADVVLYIKTPPDEATLRAIIAKLEDPVTDLVRRDSLWKKLGLTDADVRTADQVVKCSPTY
>JCVI_READ_1092402611348
MSKYILYHNPRUGKSRGAVSLLNENKINYTLVEYLKNPLDVEGVLLLSKKLGLDPGEFVRKNEKDFKENNLDAIIHDHNKIAVSISKFPKIMERPILVKGEKAVIGRPPENILKLVKK
>JCVI_READ_1092343747136
MVDCILYHNPRUGKSREAVSLLNENNINYDLVEYLKNPLSVTEVMSLSNKLGLAPSEFVRKSEKDFKENNLVEIITDNKKMATSISKFPKIMERPIFVKGQQAIIGRPPENILKLINK
>JCVI_READ_1092344225051
MSKYTLYHNSRUGKSREAVSLLNEYKINYTLVEYLKNPLDVDDVLALSKKLGLDPGEFVRKNEKDFIENDLDLIIHDHNKMAFSISKFPKIMERPIFVKGEKAVIGRPLENILNLVKEL
>JCVI_READ_1092351203379
MSKYILYHNPRUGKSRGAVSLLNENRINYTLVEYLKNPLDVEDVLLLSKKLGLDPGEFVRKNEKDFKENNLDAIIHDNNKMAISISKFPKIMERPILVKGEKAVIGRPPENILKLVKE
>JCVI_READ_1095368026602
MSTPKVTIYHYPNUGSSKNALAVAEELGVDHEVILYIKTPPGGKRTQGHH
>JCVI_READ_1092344299584
MSKYILYHNPKUGKSRGAVSLLNESKINYTMVEYLKNPFDVEGVLSLAKKLGLNPGEFVRKNEKDFKENKLEEVIYDDHKMAEFISKFPKIMERPILVKDEKAVIGRPPENILKLVKE
>JCVI_READ_1092344137914
MSKYTLYYNPRUGKSRGAVSLLNEYKINYTLVEYLKNPLDVDDVLLLSKKLNLNPGEFVRKNEKDFKENNLDAIIHDHNKMAVSISKIPKIMERPILVKGEKAVIGRPPENILKLIKE
>JCVI_READ_1093018235503
PRPIFQLATLLILDFFNMSEVIIYHFPHUGSSVNALAVAEELGVKHDVVLTSRAISP
>JCVI_READ_1093018283716
VIIYHFPHUGSSVNALAVAEELGVKH
>JCVI_READ_1092963149684
VANYTVFHNPNUHASKNALAVAEELGKEVDVILYMKEPPTAETLQRIADGLDGPVEDLVRKDSQFKKLELNEEDYIGDASAVVELLSQKKALIQRPILVHGDLSKDKKIAACVGRPKEKIYEFFGQDG
>JCVI_READ_1095462337669
IYHNPHUGSSRNALAVAEEIGVDYEVVLYIKEPPDEKILNAIVNGLEDPVEDLVRKDSMFKKLELDPDDYLNAPKKVVEILVKHKQLLQRPVIVRGKKAIIGRPKDRI
>JCVI_READ_1095460218077
VANYTVFHNPNUHASKNALAVAEELGKEVEVILYMKEPPTAETLQRIADGLDGPVEDLVRKDSQFKKLELNEEDYIGDSSAVVELLSQKKALIQRPILVHGDLSKDKKIVACVGRPKEKIYEFFGQDG
>JCVI_READ_1095467006527
MSEVIIYHFPHUGSSVNALAVAEELGVKHDVVLYIKEPPGREELKTILSGLEDPVQDLVRKDSKFKKLELNPDDFVDNPEAVIEILIKHKQLLQRPVLVKDGRAIIGRPKQRIYDFLS
>JCVI_READ_1095516166099
MAAVTIYHNPHUGSSKNALAVAEEIGVDYEVVLYIKEPPDEKTLKNIVNGLEDPVEDLVRKDSMFKKLELNPDDYVDAPGKVVEILVKHKQLLQRPVIVKGTKAIWQTLQTV
>JCVI_READ_1095515487481
TIYHNPHUGSSRNALAVAEEIGVDYEVVLYIKEPPDEKILNAIVNGLEDPVEDLVRKDSMFKKLELDPDDYVNAPKKVVEILVKHKQLLQRPVIVRGKKAIIGRPKDRI
>JCVI_READ_1095462086702
VANYTVFHNPNUHASKNALAVAEELGKEVEVILYMKEPPTAETLQRIADGLDGPVEDLVRKDSQFKKLELNEEDYIGDSSAVVELLSQKKALIQRPILVHGDLSKDKKIVACVGRPKEKIYEFFGQDG
>JCVI_READ_1093009835899
GENQWQNYTVFHNPNUHASKNALAVAEELGKEVDVILYMKDPPTAETLQRIADGLDGPVEDLVRKDSQFKKLELNEEDYIGDASAVVELLSQKKALIQRPILVHGDLSKDKKIAACVGRPKEKIYEFFGQDG
>JCVI_READ_1095462416553
MTDITIFHNPHUNSSTNALAVAEEMGVEVEVVLYMKEPPDEKLLTRITKGLEDPVEDLVRKDSKFKKMELKADDYVDNSKAVVEILSNQKALLQRPLLVKGKIDGSGPLQAIIGRPKDRIADFIK
>JCVI_READ_1095467057155
MADITIFHNPHUNSSTNALAVAEEMGVEVEIVLYMKEPPDEKLLTRITKGLEDPVEDLVRKDSKFKKMELKADDYVDNSKAVVEILSNQKALLQRPLLVKKNDCKAH
>JCVI_READ_1093015467591
MKKIIIYHNPRUGKSREPCSFUNK
>JCVI_READ_1095898869425
MPKVTIYHFPNUGSSKNALAVAEELGVDHEVVLYIKNPPDRKALQSIIDGLEDPVEDLVRKDSQFKKLELNPDDYVDHPEQSSKYLLNINIVQGRHRSAKSYIAD
>JCVI_READ_1095901087314
MPKVTIYHFPNUGSSKNALAVAEELGVDHEVVLYIKNPPDRKALQSIIDGLEDPVEDLVRKDSKFKKLELNPDDYVDNPEAVIEILVKHKQLLQRPVIVKGKKAIIGRPKDRIKDLLT
>JCVI_READ_1095913025908
MSEVIIYHYPHUGSSVNALAVAEELGVEYKAVLYIKEPPGRKELETIIEGLDDPVEDLVRKDSKFEKLQLDPDDFVANPEAVIEILIKHKQLLQRPVLLNGKKSIIGRPKSRITISVLVCLS
>JCVI_READ_1092960021488
SEWTIIHNPRUVTSRKALQLLRDNSIEPNIVNYITNPLDNKYIEQISAKLGLHPNQFMRKKEQTFKDHKIDEHLDDEKKLINFMANSPKSIERPIIIRNDKAVIGRPIENILKLI
>JCVI_READ_1092960084244
MSKALLYHNPRUGKSREAVKLLNNNNTDFDVVEYLKDPLSENEILVLAKKLGKRPKDFIRTSEKDFKDNNIKSLINNDRALAKAMERPA

#Arsenate reductase 2 UxxC
>JCVI_READ_17177
MVKKVDWYYMRGGUTTCTKASKFLEAKNIQIKETVSANKKLREKDARALLKAANSLIAAKGKKVEEFDTREKISKDSVAAMLGATGNMRAPTIVAGKKLIVGFNEEVFEKAFG
>JCVI_READ_847108
MGNKVDWGYFRNSUKTCKRAQEFLDANNISVNEITNASKEKIDANQAWEMIRSASSIHVAKRQKTISWNPKSDDRDEILKTVMGPSGNLKAPTWKIGSDILVVFSEE
>JCVI_READ_945260
MTKQIDWLYFRKGUTSCTKASKFIEASKIEITETVLLAENSLQ
>JCVI_READ_1318105
MIYYTWNKUSTCKKTRELLLQNNFNIVERDIFDDPLSESEIVEFLKYTDIDYIFAKRSPSVKKIGLDVDTMSEQEKIQEMLKEPRLIRRPLVVYENRVSVGADVKKLV
>JCVI_READ_1121231
MIYYTWNKUSTCKKTKELLLQNNFDIVDRDIFDDPLSESEIVEFLKYTDIDYMFAKRSPSVKKMGLDVDTMSEQEKIQEMLKEPRLIKRPLVCYENRVS
>JCVI_READ_1235979
MAQSIEWRYHRPGUTSCNRTREFLEQNEIDDGEVQSTGKNPIEGEAALDLLAGVKDLYIAKGKKSLHFDLSSDRPSDEELLGHLLGRSGKLRAPTIRSGELLVVGYSGDLLQETLL
>JCVI_READ_1238300
MGNKVDWGYFRNSUKTCKRAQEFLDANNISVNEITNASKEKIDANQAWEMIKSASSIHVAKGKKTISWNPKSDDREEILKTVMGPSGNLRAPTWKTGSDFLVGFSEEQYQQVLG
>JCVI_READ_1049040
MSKKINWGYFRNGUTSCKRAQEVLDAGNIYVQNRVIANKEKIDSKAAWAMLKSASLIRTGKGKKTNVWNPSTDKKEEILKDVIGPSGNLRAPAWRIGTEFIVGFNPELYEE
>JCVI_READ_1013266
MSKNINWGYFRNGUTSCKKAQEVLDAKNISVENCVIANKEKIDSKAAWELLQSASLIRTGKGKKTNVWNPSID 
>JCVI_READ_1340289
GYFRNSUKTCKRAQEFL
>JCVI_READ_1592494
MGNKVDWGYFRNSUKTCKRAQEFLDANNISVNEITNASKEKINANQAWDMIRSASSIHVAKGKKTISWNPKSDDREEILKTVMGPSGNLRAPTWKIGSDILVGFSEEQYQQVLG
>JCVI_READ_1650096
MGNKVDWGYFRNSUKTCKRAQEFLDANNISVNEITNASKEKIDANQAWDMIKSASSIHVAKGKKTISWNPKSDDREEILKTVMGPSGNLRAPTWKIGSDILVGFNEEQYQQVLG
>JCVI_READ_2124556
MSISIQWGYFRNGUTTCKRAQEFLDANSVSVEESINASKEKIPAEAAWELIRGATKVTVAKGKKLLEWNPATDNPKEILASVMGPSGNLRAPTWRIDNEFLVGFHEEYYQQ
>JCVI_READ_2161197
MQLICTKTUSACRKAVALLDERGVEFVYREYTKDPLSEAEIRSVLKKLGCSASAVLRTRDAKKAGLNGSESDDALIALMAENPRLLQRPIGMSAIGRRWAPSTAPN
>JCVI_READ_1091144005067
MSKKVDWYYFRGGUTSCTKASKFLEASEIEISETIPASRKLQREDAAALLAKAKSMVVSKGKKVIEFAGGSKASEEALDAMLGSTGNLRAPVAIVGKHIIV
>JCVI_READ_1091143305477
MSKKVDWYYFRGGUTSCTKASKFLEASEIEISETIPASRKLQREDAAALLAKAKSMVVSKGKKVIEFAGGSKASEEALDAMLGSTGNLRAPVAIVGK
>JCVI_READ_1095898175284
MSKPVDWYYYRAGUTTCTKVAKFLETRQIAVKEQAAASKKLQASDAEALLENATKLIAIKGKKVSTFKAGKAIEPGAVDAMLGPTGNLRAPTLRVGKTLIVGFDQEVLEANLL
>JCVI_READ_1093012062412
MAKGVAWYYLRKGUTTCVKASKFLEARSIEIKETVLASKKLNAEHCPDITASASQLVAMKGKKVESFDLKQGLSDEAIAAMLGPTGNLRAPTIKIGKTVLVGYNDAVFEEHFN
>JCVI_READ_1093012088263
MAKSITRYYHRGGUTSCKRASSWMEEHQLEVKAITDAKKETIVAKEGLKLATAATAIHAAKGKKLVSFKLKGGKLQGEATDDDLRKAIIGPSGNLRAPTIWSARRLSV 
>JCVI_READ_1092963410719
MAKGVAWYYLRKGUTTCVKASKFLEARSIDIKETVLASKN
>JCVI_READ_1095390070075
VTFYYWKKUTTCRKVRDVLVPVVDSLIERDFFNDPFSLEEITELFKNVVVKEYISVRSPAFKKLNVDLNLLHDKEILNMMLEEPRLIRRPLI
>JCVI_READ_1092959637339
MGNKVDWGYFRNSUKTCKRAQEFLDANNISVNEITNASKEKIDANQAWDMIKSASSIHVAKGKKTISWNPKSDDREEILKTVMGPSGNLRAPTWKIGSDILVGFSEEQYQQILG
>JCVI_READ_1092963172012
MTKQIDWLYFRKGUTSCTKASKFIEASKIEITETVPASRKLQREDALKLLKKANKLTVAKGKKVIEFSGKEKTSEDAVTAMLGSTGNLRAPTAVVGKNLLVGFNEEAYQSVFA
>JCVI_READ_1093009675491
MTKQIDWLYFRKGUTSCTKASKFIEASKIEITETVPASRKLQREDALKLLKKANKLTVAKGKKVVEFSGKEKTSEDAVTAMLGSTGNLRAPTAVVGKNLLVGFNEEAYQSVFA
>JCVI_READ_1093017664578
MVKKVDWYYMRGGUTTARKHPKFLEAKNIPIKETVSANKKLQEKDARALLKAANSLIAAKGKKVEEFDTREKISKDSVAAMLGATGNMRAPTIVAGKKLIVGFNEEVFEKAFG
>JCVI_READ_1093018698652
MGNTVDWGYFRNSUKTCKRAQEFLDANNISVNEITNASKEKIDANQAWEMIKSASSIHVAKGKTTISWNPKSD
>JCVI_READ_1093018614276
MLTLICKRTUTTCRKAVALLNEKSIPHTYREYTQEPLSEAELREVLSQLGLPASAVFRKREKIGKELGLTGTESDEVLVPHMAAHPTLLQRPIGVLGDQAVLGRPIENLLGLVGD
>JCVI_READ_1092963841105
MGNTVDWGYFRNSUKTCKRAQEFLDANNISVNEITNASKEKIDENQAWEMIKSASSIHVAKGKKTISWNPKSDDRGEILKTVMGPSGNLRAPTWKIGSAILVGFSEEQYQQVL 
>JCVI_READ_1091139022061
MGNKVDWGYFRNSUKTCKRAQEFLDANNISVNEITNASKEKIDANQAWEIIKSASSIHVAKGKKTISWNPKSDDREEILKTVMGPSGNLRAPTWKTGSDILVGFSEEQYQQVLG
>JCVI_READ_1092255468922
MGNKVDWGYFRNSUKTCKRAQEFLDANNISVNEITNASKEKIDANQAWEMIKSASSIHVAKGKKTISWNPKSDDREEILKTVMGPSGNLRAPTWKIGSDILVGFSEEQYQQVLG
>JCVI_READ_1095390028401
MGNKVDWGYFRNSUKTCKRAQEFLDANNISVNEITNASK 
>JCVI_READ_1092404013169
MSKKIKWYYFRKGUNTCTKASKFLEANSIQIIEET
>JCVI_READ_1095456038369
MVKKVDWYYMRGGUTTCTKASKFLEAKNIQIKETVSANKKLQEKDARALLKAANSLIAAKGKKVEEFDTREKVSKDSVAAMLGATGNMRAPTIVAGKKLIVGFNEEVFEKAFG
>JCVI_READ_1095460257241
MVKKVDWYYMRGGUTTCTKASKFLEAKNIQIKETVSANKKLQEKDARALLKAANSLIAAKGKKVEEFDTREKVSKDSVAAMLGATGNMRAPTIVAGKKLIVGFNEEVFEKAFG
>JCVI_READ_1095390032026
MNKKVDWYYFRGGUTSCTRASKFLEASKIEISETVPASRKLQREDAAALLAKAKTMVVSKGKKVMEF
>JCVI_READ_1095456062599
MSKTINWGYFRNGUTSCKRAQEVLDARNISVENRVIANKEKIDSKAAWELLQSSSLIRTGKGNKTNVWNPSIDAKEEILKDVIGPSGNLRAPAWKVGTEFIVGFNPELYQE
>JCVI_READ_1095462405603
MSKKINWGYFRNGUTSCKRAQEVLDARNISVENRVIANKEKIDSKAAWELLQSSSLIRTGKGNKTNVWNPSIDAKEEILKDVIGPSGNLRAPAWRVGTEFIVGFNPELYQE
>JCVI_READ_1095522022015
MTKKVDWYYHRNGUTGCKRAAKVLGADDIRIVEQVSASKKLGADAAAELLDGASKLIAAKGKKVLEFDLKSADREEAVAAMLGPTGNLRAPTVKRGKTVIVGFHDETWAD
>JCVI_READ_1093017286796
MTKKVDWYYHRNGUTGCKRAAKVLGADDIRIVSSLRSLQR
>JCVI_READ_1095522275075
MTKKVDWYYHRNGUTGCKRAAKVLGADDIRIVEQV
>JCVI_READ_1093017474199
KLSRLTDTMWWFVUQTCRKYKQKICQSGEETS
>JCVI_READ_1095978221643
KKMAISMLLIYHVDNMSRKIKWYYFRKGUTTCTKASKFLEANSIQITEEISASKKLGKSEAESLLDKALKIIILKGKKTNFFDIKNEKKASIIPFMLGPTGNLRAPTIIYKNLIIIGFNEDKFNDIFSK

#COG0737_UshA
>JCVI_READ_508186
MNIIKYSFLTVLIFLVSCTNTKEDVGGSVTLLVSTNVRGQLDPCGUKKNPLGGLSRKSTYVKQLNNEGKNVVILDAGDLLFNNSSLVDVQREADIYGRKQYST
>JCVI_READ_150905
EFTLVMSGSMHGQLDPCGUKKNPMGGLSRRYVKIKEMKEEGKDPIILDERDFFFSTTNLNQNKTESEEYRAGAILEGYDKM
>JCVI_READ_114950
MKNTIIKKIIFLLFGLVLFSIVACSNNDLSEEKITMLLTTNVRGQLDPCGUKANPLGGLPRRLTYINQIKQSGVDPILLDAGDALFENDIILKEKLSSAKLRAETVVKSTAKMGNYIYNVGQYDFAGGYSFIKELESTFKANFISSNLFLRGTNKLAFNGHEIININGIKVGVFGIITDIPSMVKELELKDPILTAQSKINELRPKVDLLVMLLNASIPQVRNSISNFEGVDYVFTSRETSRTRPETGQEGSGPLHYCMGIQGKYIGRFDITISDKTKPITDITSRLMAMNFNKID
>JCVI_READ_731683
DAVLLVTTNVQGQLDPCGUKNNPLGGLPRRYSYINQVKQSGIVPILLDAGDALF
>JCVI_READ_668593
SGSVHGQIDPGGUKKNPLGGLSRKYVKIKERREAGIDPLILDAGDLFFSTKNIDATNKNSEIFRANAIMEGFQKVGCDAINVGHYEGLKGLSFLQEMGKENRYSFLFIYIUGFKSGQLLFDPLYIFERRELQIGGIGATDLIPDTUNSFS
>JCVI_READ_1240257
MLLTTNVRGQLDPCGUKANPLGGLPRRLTYINQIKQSGVDPILLDAGDALFENDIILKEKLSSAKLRAETVVKSTAKMGNYIYNVGQYDFAGGYSFIKELESTFKANFISSNLFLRGTNKLAFNGHEIININGIKVGVFGIITDIPSMVKELELKDP
>JCVI_READ_1045754
LLVSTNVRGQLDPCGUKKNPLGGLSRKSTYVKQLNNEGKNVVILDAGDLLF
>JCVI_READ_1233873
MHTKIKTLLFSIVILVSCADKTPKGSGATFLVTSNVRGQLDPCGUKSNPLGGLPRRATYISQVKQSGVDPILIDAGDSMFENYYFAKGKEESAKLRAKTVMKHTSNMGDYYYNVGVQDFTAGLDFIQEIERTTDVNFLSSNLYDEKTDNLLFNDHVILERNNIKIAIFGVTRELQVDMKGC
>JCVI_READ_1161760
MHTKIKTLLFSIVILVSCADKTPKGSGATFLVTSNVRGQLDPCGUKSNPLGGLPRRATYISQVKQSGVDPILIDAGDSMFENYYFAKGKEESAKLRAKTVMKHTSNMGDYYYNVGVQDFTAGLDFIQEIERTTDVNFLSSKSL
>JCVI_READ_1357598
MHTKIKTLLFSIVILVSCADKTPKGSGATFLVTSNVRGQLDPCGUKSNPLGGLPRRATYISQVKQSGVDPILIDAGDSMFENYYFAKGKEESAKLRAKTVMKHTSNMGDYYYNVGVKDLPHGF
>JCVI_READ_1354517
VLINSKGSGATFLVTSNVRGQLDPCGUKSNPLGGLPRRATYISQVKQSGVDPILIDAGDSMFENYYFAKGKEESAKLRAKTVMKHTSNMGDYYYNVGVQDFTAGLDFIQEIERTTDVNFLSSNLYDEKTDNLLFNDHVILERNNIKIAIFGVTRELQVDMKGVRVEGYIDVAKIKIEELKPQVDILVMLVNATKKDYDPFLKDLSGVDYIFSSLEASKTRPGIQQIIGRPFEYQLGIQGKNIGRFDIYISEKGKPLQDVSSQMTMLNLYTQRLNKLQERDPKRKVEDIYKNSPNVLSTITKLKRWYKNL
>JCVI_READ_1337735
MFGVNLTPGGUKKNPLGGLSRKSTYVKQLNNKGKNLVILDAGDLLFNNSVLVDEQLEADKLRAQTLIKGYETIGCDVVNIGGFDLAAGIDYLTQVVDSTNIPFISANIIDSKTKKNLFPPHHIIKNSGISIGVIGLTNLLPSHVREVKIEDFISVGKAQIAELRNKVDIIVVLANVNRDKNKIMNEEFVDADYIFISRNTVKTRPGAEQPLNGPFTYGSNIQGKYLAQIDISITEIDSPLVDVSNLHTQIDNIDKRLERFQNKDPNKSLEDIYADQPRIIKLIGDLTQNRETFEKIFK
>JCVI_READ_1297367
MNIIKYSFLTVLIFLVSCTNTKEDVGGSVTLLVSTNVRGQLDPCGUKKNPLGGLSRKSTYVKQLNNEGKNVVILDAGDLLFNNSSLVDVQREADILRAKAVIKGYETIGCDVVNVGGFDLAAGLEYLQQVIDSTNIPFISANIIDSRTNQKLFPPHHIIENDGISIGIIGLTNLIPSHTDKVKVEDFITVGKAQIDELRNKVDIVVVLANVNRDKNEEMNEEFSDADYIFVSRNTTRTRPGTEQPLQGPFTYGSNIQGKIFG
>JCVI_READ_1028200
MIIALSSWSRTEASGQGDFTMILSGSMHGQLDPCGUKKNPLGGLSRRSVKINEIRDQGISPIILDAGDLIFSTKKINAQNKNAELFRADAMLEGFNKIGCDAINVGHYEMLNGLSYLKNISQKTDIPFISANLKDPSTNELIFEHIHYTRKKVILRDKVWAWCNKIQLPRPSSPYCMR
>JCVI_READ_1209218
MHTKIKTLLFTIVILVSCADKSPKGSGATFLVTSNVRGQLDPCGUKSNPLGGLPRRATYISQVKQSGVDPILIDAGDSMFENYYFAKGKEESAKLRAKTVMKHTSNMGDYYYNVGVQDFTARLDFIQEIERTTNVNFLSSNLYDEKTDNLLFK
>JCVI_READ_1082531
NLKMRSIIKHITLLLIIALSSWSCTEASGQGDFTMILSGSMHGQLDPCGUKKNPLGGLSRRSVKINEIRDQGISPIILDAGDLIFSTKKINAQNKNAELFRADAMLEGFNKIGCDAINVGHYEMLNGLSYLKNISQKTDIPFISANLKDPSTNELIFEPYIILERGDLRIGVAGVTNQLPDTSKSMLADDYMNRPPPP
>JCVI_READ_1024065
VGGVSCADKTPKGKWEPHFLVTSNVRGQLDPCGUKSNPLGGLPRRATYISQVKQSGVDPILIDAGDSMFENYYFAKGKEESAKLRAKTVMKHTSNMGDYYYNVGVQDFTAGLDFIQEIERTTDVNFLSSNLYDEKTDDLLFNDHVILERNNIKIAIFGVTRELQVDMKGVRVEGYIDVAKIKIEELKPQVDILVMLVNATKKDYDPFLKDLSGVDYIFSSLEASKTRPGIQQVIGRPFEYQLGIQGKNIGRFDIYISEKGKPLQDVSSQMTMLNLYTQRLNKLQERDPKRKVEDIYKNSPNVLSTITKLKDGIKTSKETLKRQKSLFFYMIPL
>JCVI_READ_1263923
VESKVKIVLTGSVHGQLDPCGUKKNPLGGLSRKYVAIKQMRENGQDPIVLDAGDMFFSTTSLNKNNLESEKHRCETMLSGYEKIGCDGLNIGKYELLGGLTYLKSLEQKHPKIPFISANIRDKKTQDLIFSPYRILKKENLSIGIIGVTNMVPDTMESVIVDDYVQTGNDYIKKISKDVDIIVMLVNSARNTHQSLPKTFKKLILFLLVAVRIGQTLQP
>JCVI_READ_1020539
VLSQDVATIVVTGSVHGQLDPCGUPNKPLGGLSRKITAINELRSQGVEPIILDAGDLLFSGIYFG
>JCVI_READ_1317914
MHTKIKTLLFSIVILVSCADKTPKGSGATFLVTSNVRGQLDPCGUKSNPLGGLPRRATYISQVKQSGVDPILIDAGDSMFENYYFAKGKEESAKLRAKTVMKHTSNMGDYYYNVGVQDFTAGLNFIQEIERTTDVNFLSSNLYDERTDSLLFNDHVILERNNIKIAIFGVTRELQVDMKGVRVEGYIDVAKIKIEELKPQVDILVMLVNATKKDYDPFLKDLSGVDYIFSSLEASKTRPGIQPGYGRPLNPS
>JCVI_READ_1092339
MVLTGSVHGQLDPCGUKKNPLGGLSRKYVAIKQMREDGQDPIVLDAGDMFFSTTSLNKNNLESEKHRCETMLYG
>JCVI_READ_1182401
MYKRFNIIFFSAFIFFSCNQKAPNGNKVTFLVTANVRGQLDPCGUKANPLGGLPRRATYINQVKSSGIDPILIDAGDSMFESYYFAKGKEASARLRAKTVIEHTSKMGDYYYNVGVQDFTAGLSFIKEIEKQSSVNFLSANIYDDKSDTLLFNDHIILERDNLKIGMFGVTRELQVDLKGVKVDDYIATAKQKINELRSQVDILVMLVNATQTHFGPYVKELTGVDYIFSSLDASRTRPEIQQVSGKPLEYKMGVQGKYIGRFDIEIIEKGKPIVDISNQKMMLDVFSQRLKKLQERNPKKKIEDIYKNSPNVLASIERF
>JCVI_READ_1070263
LLVSTNVRGQLDPCGUKKNPLGGLSRKSTYVKQLNNEGKNVVILDAGDLLFNNSSLVDVQREADILRAKAVIKGYETIGCDVVNVGGFDLAAGLEYLQQVIDSTNIPFISANIIDSRTNQKLFPPHHIIENDDISIGIMVQISSLP
>JCVI_READ_1115960
LLLFGIALLGVFACSKNEVIDNKIIMLLTSNVRGQLDPCGUKANPLGGLPRRFTYIDQIRQSGADPILLDAGDALFDNYYLLKQKLPSAKLKAKTVVESTAKMGNYIYNVGKYDFAAGYTFIKEL
>JCVI_READ_1104952
MHTKIKTLLFSIVILVSCADKTPKGSGATFLVTSNVRGQLDPCGUKSNPLGGLPRRATYISQVKQSGVDPILIDAGDSMFENYYFAKGKEESAKLRAKTVMKHTSNMGDYYYNVGVQDFTAGLDFIQEIERTTDVNFLSSNLYDEKTDNLLFNDHVILERNNIKIAIFGVTRELQVDMKGVRVEGYIDVAKIKIEELKPQVDI
>JCVI_READ_1097130
VTLLVSTNVRGQLDPCGUKKNPLGGLSRKSTYVKQLNNEGKNVVILDAGDLLFNNSSLVV
>JCVI_READ_1223305
MVLTGSVHGQLDPCGUKKNPLGGLSRKYVAIKQMREDGQDPIVLDAGDMFFSTTSLNKNNLESEKHRCETMLYGYEKIGCDGLNIGKYELLGGITYLKSLEEKHPKIPLFCPA
>JCVI_READ_1295286
NMHIKIKTLLFTIIILVSCADKTPKGSGATFLVTSNVRGQLDPCGUKSNPLGGLPRRATYISQVKQSGVDPILIDAGDSMFENYYFAKGKEESAKLRAKTVMKHTSNMGDYYYNVGVQDFTAGLDFIQEIERTTDVNFLSSNLYDQKTDNLLFNDHVILERNNIKIAIFGVTRELQVDMKGVRVEGYIDVAKIKLKN
>JCVI_READ_1365866
MNIFKYTLLIVLLFLVSCTSTEKDFVGDITLLVSTNVRGQLDPCGUKKNPLGGLSRKSTYVKQLNNKGKNLVILDAGDLLFNNSVLVDEQLEADKYELHH
>JCVI_READ_1306600
LLVSTNVRGQLDPCGUKKNPLGGLSRKSTYVKQLNNEGKNVVILDAGDLLFNNSSLVDVQREADILRAKAVIKGYETIGCDVVNVGGFDLAAGLEYLQQVIDSTNIPFISANIIDSRTNQKLFPPHHIIENDGISIGIIGL
>JCVI_READ_1353298
MHTKIKTLLFTIVILVSCADKSPKGSGATFLVTSNVRGQLDPCGUKSNPLGGLPRRATYISQVKQSGVDPILIDAGDSMFENYYFAKGKEESAKLRAKTVMKHTSNMGDYYYNVGVQDFTAGLDFIQEIERTTDVNFLSSNLYDEKTDNLLFNDHVILERNNIKIAIFGVTRELQVDMKGVRVEGYIDVAKIKIEELKPQVDILVMLVNATKKDYDPFLKDLSGVDYIFSSLEASKTRPGIQQVIGRPFEYQLGIQGKNIGRFDIYISEKGQTHARCEQSKFP
>JCVI_READ_1177050
MRSIIKHITLLLIIALSSWSCTEASGQGDFTMILSGSMHGQLDPCGUKKNPLGGLSRRSVKINEIRDQGISPIILDAGDLIFSTKKINAQNKNAELFRADAMLEGFNKIGCDAINVGHYEMLNGLSYLKNISQKTDIPFISANLKDPSTNELIFEPYIILERGDLRIGVAGVTNQLPDTSKSMLADDYIESANRYAELLSKEVDIIVMLVNADRGSQGDLVANMPAVDFIVASGSVNMSRANSPQKKDGPYLYSCGKQGKYLLSLDVNLKDDDKPFIDVTAQEKKIRSINKRFEKLQKKDPDKTLDEIYSEQEIF
>JCVI_READ_1331852
MRSIIKHFTILLVITLSSWTCSEASGHGDFTMVLSGSMHGQLDPCGUKKNPLGGLSRRSVKIKEIRDRGIDPIILDAGDLIFSTKKIDAQNKNAELTRADAMLEGFNRIGGDAINVGHYEVLNGLKYLKNISNKTDIPFISANLKDASTSELIFKPYLIIDRGELKIGVAGVTSQLPDTSRSILADDYIESANHYAELLSNQVDIVVMLVNADRGSQGALVDQMPNVDFIVTSGSVNMSRANSPQKGDGPYMYSAGNKESTYVSRVLT
>JCVI_READ_1232079
MILSGSMHGQLDPCGUKKNPLGGLSRRSVKINEIRDQGISPIILDAGDLIFSTKKINAQNKNAELFRADAMLEGFNKIGCDAINVGHYEMLNGLSYLKNISQKTDIPFISANLKDPSTNELIFEPYIILERGDLRIGVAGVTNQLPDTSKSMLADDYIESANHYAELLSQEVDIIVMLVNADRGSQGDLVANMPDVDFIVASGSVNMSRANSPQKKDGPYLYSCGKQGKYLLSLDVNLKDDDKPFIDVTAQEKKIRSINKRFEKLQKKDPDKTLDEIYSEQKNILNLINRYRDDLKVAEEAIDAAVNTIQFQTIPLNNKVK
>JCVI_READ_1288455
MNSIRNKVKLLLFGIALIGVFACSKNEVIDNKITMLLTSNVRGQLDPCGUKANPLGGLPRRFTYIDQIRQSGADPILLDAGDALFDNYYLLKQKLPSAKLKAKTVVESTAKMGNYIYNVGKYDFAAGYTFIKELQSSFNTNFISSNLLIKDTDELAFKNHEIIEVNGIKVGVFGIITEIPDEVNEIELKDPI
>JCVI_READ_1600347
MHGQLDPCGUKKNPMGGLSRRYVKIKEMKEEGKDPIILDAGDFFFSTTNLNQNNLKSEEYRAGAILEGYDKIGCDAINIGKYELLNGLSFLKEMSTKTEIPFLSANLRDSKTKKLLFQPYKIINKGDLSFGVIGITNLLPDTSTKIVADDYIQSGNKYIKELSEKTDIIIMLINTDRASQKDLAENFENADFIVTSGSTNLTRTNAPQKDEGPYMFSCGKQGKYLLTLDANVKDLKHSFVNISNHEKKINNVQKRFERLQKKDPNKT
>JCVI_READ_1598473
MKRFLSLIIIFVIVLFSLSCESTFVESKVKIVLTGSVHGQLDPCGUKKNPLGGLSRKYVVIKQMRDDGQDPIVLDAGDMFFSTTSLNKNNLESEKHRCETMLSGYEKIGCDGLNIGKYELLGGLTYLKSLEDKHPKIPFISANIRDKKTKDLIFSPYRIIKKENLSIGIIGVTNMVPDTMESVIVDDYVQSGNDYIKKISKDVDIIVMLVNSARNTHQSLPKNFKEADFIFVSGSTNRTNSSTAQKDGGPFLYSNGKQGKYLTVIDLDLKNNHSDIVDVSSHEQKVRQVNNRIKRLQREDPNKSLKEI
>JCVI_READ_1469868
MKISIKSYFLFIMTFMTMWSCTKTSAHGTITMVMSGSVHGQLDPCGUKKNPLGGLSRKYVKIKEMRDAGIDPLILDAGDLFFSTKNIDATNKNSEIFRANAILEGFQKVGCDAINVGHYEVLNGLSFLQQMVKKTDIPFISSNLKDSKSGELLFDPYIIFKRGELKVGVVGATDLIPDSMKSIQSDDFIESCNMYAKELENKVDIIVALVNASRSLKVVLSVP
>JCVI_READ_1542190
GCRLYNRAKGSGSVTLLVSNNVRPFFDPCGUKKNPLGALSRKSTYVKQLREDGKKLVILDAGDLLFNNAVLTDVNEQPDKLRAQAILKGYEQIGCHAVNVGGFELAAGTTYLKQIVDSTEIPFISANIIDSKSGELLFPPHHIITEGGVTIGVIGLTNLIPTHIKDVKINDFIKTGDAQIAELKPQVDIIVVLANVNRNMDKAMKEAFVDADYIFLSRNTVRTRPGTKQPVNGPFTYGSNIQGKYLAQIDLQITELDSPLVDISNIQTQLNNINRRLKRFQDKDPNTPLDEIYADQPRILNLIDEFNVNRKTFRGWLEDPPEYFGITNVTT
>JCVI_READ_1095898203910
LIVCLIIPSCSSADKAGDFTLVMSGSMHGQLDPCGUKKNPMGGLSRRYIKVQELKSEGKNPIILDAGDFFFSTTNLNKNNIESEEYRAGAILEGYDKIGCDAINVGKYELLNGLSFuKICLPAH
>JCVI_READ_1095899104872
MIKFSNIIFSFLIVCLIIPSCSSADKAGDFTLVMSGSMHGQLDPCGUKKNPMGGLSRRYIKVQELKSEGKNPIILDAGDFFFSTTNLNKNNIESEEYRARAILEGYDKIGCDAINVGKYELLNGLSFLKNMAFPAHWGHSCFLI
>JCVI_READ_1095390122424
MSGSVHGQLDPCGUKKNPLGGLSRKYVKIKEMRDAGIDPLILDAGDLFFSTKNIDATNKNSEIFRANAIMEGFQKVGCDVINVGHYEVLNGLSFLQEMVKKTDIPFISSNLKDSKSGQLLFDPYIIFERGELKIGVIGATDLIPDTMEFIKSDDFIESCNRYAKELENKVDIIVALVNASRSSQNGLPEKLPDIDFIVTSGNTSMSRTNSPQKENGPFMYSCGKQGKYFMTLTLDIKEKGCHHQAGT
>JCVI_READ_1091141712958
VHGQLDPCGUPNKPFGGLSRKITAINELRSQGVEPIILDAGDLLFSASTLVDSNRASEIYRGSAIIKGFNKIGCDAINVGQFELAAGLDTLMQIASETSIPFIPANLLDSVTEEPIFKPYTLIDRDGIKFGVIGLTDLVSDTIEQLIVDDYTIAGNIYLSAMEGRVDMTVLLINSDRSTYSELHEIFPLADLIFTSGSTFMTRPMMDQQENGPFVFSSGREGRYLNQVDVSIVDDSDQIINRSYHEAKINYFKKRIDR
>JCVI_READ_1095403531373
PWAGTVLTSSVNGETDPCGUKKKPMGGLARKSTIIKDLKSEGHDVIVADAGNLFFKKDKLSNGITIDHAKATANIIVDCFNIIGCDVFSPGSHDFAAGFDFMQQLQKKSDFPYISANIFSSNGKRLYDPYIIIEKQGKKIGFIGLSSVFLNEKLTVKDPFKILKDLIKEVESKTDMIILLFNASEKDLNRLKTKDYDIDFVVRSRSNLPPAVSKDGGSASIPIYSIGMRGKYVFEFDINIGDNDSQFLDVMFLESKLEKSEKFLSSYNIDYEESIDLDFEFKDDPKTLNQIKKKLKERDDLVSVLNNKINYFSFRKYSLG
>JCVI_READ_1092257155365
MSGSVHGQLDPCGUKKNPLGGLSRKYVKIKEMRDAGIDPLILDAGDLF
>JCVI_READ_1093012075871
MNLFPIRKGKFLFQLMASLTLAFSEGDATLIVTGSVHGQLDPCGUPKKPLGGLSRKYTTLKNMKKEGLDPIVLDAGDLLFTSSVLADSNRESETFRASSILDDNMNYPFDAINVGKYELAGGLDLLQKLINKTKSNFISANLRDSNSGRLLFNPYKIIERNDIIFGIIGLTDMVSREVDGVLQDDYIVSGDQYIMKIKNHVDIIVLMINSARSTYSSLTSLFPLANIILTSGSTMLTRPI
>JCVI_READ_1092963134769
GEESSLSMILTGSMHGQLDPCGUKKNPMGGLPRRLTKINEIRTSDSNPLIVDAGDFFFSTKKINIGNKQSEKIRAESILRGYEKIGYDILNVGEYETLVGLPFLKRMSEKVSVPFISANLKDKSTNQLIFDPYKIINRNNLTIAFIGLTNNLADTSSTILMDDYLESGRKYIKEVSSKSDMIVLLVNADRSTQSELVDAFPKVDFIITSGSTNMSRESSPQKEGGPYLYSCGKLPAL
>JCVI_READ_1093012160271
MMHTKIKTLLFSIVILVSCADKTPKGSGATFLVTSNVRGQLDPCGUKSNPLGGLPRRATYISQVKQSGVDPILIDAGDSMFENYYFAKGKEESAKLRAKTVMKHTSNMGDYYYNVGVQDFTAGLDFIQEIERTTDVNFLSSNLYDEKTDNLLFNDHVILERNNIKIAIFGVTRELQVDMKGVRVEGYIDVAKIKIEELKPQVDILVMLVNATKKDYDPFLKDLSGVDYIFSSLEASKTRPGIQQIIGRPFEYQLGIQGKNIGRFDIYISEKGKPCKM
>JCVI_READ_1092963501936
MKKNILIYIFLSLSVVFANFSSDNGIRLVLTSNVNGETDPCGUKKKPMGGLARKSTIIKDLKSEGHDVIVADAGNLFFKKDKLSSGVTIDHAKETANIIVDCFNIIGCDVFSPGSHDYAAGFDFMQQLQKKSNFPYISANIFGKNGEKLYDPYIIIEKQGKKICFIGLSSVFLNEKLTVKDLI
>JCVI_READ_1092963216860
MSGSVHGQLDPCGUKKNPLGGLSRKYVKIKEMRDAGIDPLILDAGDLFFSTKKIDATNKNSEIFRANAIMEGFQKVGCDAINVGHYEVLNGLSFLQEMVKKTDIPFISSNLKDSKSGQLLFDPYIIFERGELKIGVIGATDLIPDTMKSIQSDDFIESCNRSTKPQQ
>JCVI_READ_1093017616517
MKSFVFKILISILSVIIGWGCSQAKGEESSLSMILTGSMHGQLDPCGUKKNPMGGLPRRLTKINEIRKSDSYPLIVDAGDFFFSTKKINIGNKQSEKIRAESILRGYEKIGYDILNVGEYETLVGLPFLKRMSEKVSVPFISANLKDKSTNQLIFDPYKIINRNNLSIAFIGLTNNLADTSSTILMDDYLESGKKYINEVSSKSDMIVLLVNADRSTQSELVDAFPKVDFIITSGSTNMSRESSPQKEVDPICIHVVNRGNIFLKWI
>JCVI_READ_1092256283022
MSGSVHGQLDPCGUKKNPLGGLSRKYVKIKEMRDAGIDPLILDAGDLFFSTKNIDATNKNSEIFRANAIMEDAQANN
>JCVI_READ_1091140915943
PSKEAKIKMVLTGSVHGQLDPCGUKKNPLGGLSRKFIAIEDMRKAGDDPLILDAGDMFFSKTNININNINSEKFRCETMLKGYEKIGCSALNIGKYEVLAGFSFLKKMENKYSSIPFISGNIKDRDSGELLFKPYVTLNRDGLNLGVIGLSNMIPDTMTSVSVEDYIISGNRLINEIKGKVDLIVLLVNTDRSSQSSLANNFPKADFIFTSGSTHRTSASMPQKPEGPYVYSNGKQGKYLTVVDLDINNSTDPISDVSAQEQKIKQLNNRLKRLQKKDPTKALDDIMLADATCKLKN
>JCVI_READ_1091141743925
PSKEAKIKMVLTGSVHGQLDPCGUKKNPLGGLSRKFIAIEDMRKAGDDPLILDAGDMFFSKTNININNINSEKFRCETMLKGYEKIGCSALNIGKYEVLAGFSFLK
>JCVI_READ_1091140820901
PSKEAKIKMVLTGSVHGQLDPCGUKKNPLGGLSRKFIAIEDMRKAGDDPLILDAGDMFFSKTNININNINSEKFRCETMLKGYEKIGCSALNIGKYEVLAGFSFLKKMENKYSSILFISGNIKIETLENYYLSHMLP
>JCVI_READ_1092344128438
PSKEAKIKMVLTGSVHGQLDPCGUKKNPLGGLSRKFIAIEDMRKAGDDPLILDAGDMFFSKTNINNNN
>JCVI_READ_1092256071994
PSKEAKIKMVLTGSVHGQLDPCGUKKNPLGGLSRKFIAIEDMRKAGDDPLIIDAGDMFFSKTNINVNNINSEKFRCETMLKGYEKIGCSALNIGKYEVLAGISFLKKMENKYSSIPFISGNIKDRDSGELLFKPYVTLSRDGLNLGVIGLSNMIPDTMNSVSVEDYIISGNRLINEIKGKVDLIILLVNTDRSSQSSLAKNFPKADFIFTSGSTHRTALQCPKSPKDRMSTSMESRGNIYCSRSDIITAQTISDVLLRSKNKQ
>JCVI_READ_1092341840224
VLSQEVATIVVTGSVHGQLDPCGUPNKPLGGLSRKITAINELRDKGVEPIILDAGDLLFTTSTLVDSNRASQIFRGSAMIWGFNKIGCDAINVGQFELAAGLDTLMQIASQTSIPFLSANLLDSVTEEPIFKPYTLINRGGIRFGVIGLTDLVPDTIEQLIVDDYTMLLAY
>JCVI_READ_1092402602136
SGSVHGQLDPCGUKKNPLGGLSRKYVKIKEMRDAGSL
>JCVI_READ_1092343658014
TGSVHGQLDPCGUKKNPLGGLSRKFIAIDNMRKNGENPLILDAGDMFFSKTNISNNIKSEKFRCSTMLQGYEKIGCDALNIGKYELLAGVSFLKQMEEKYKSIPFVSANIKYKDTGELLFRPYIVEERDGLKIGVIGLSNMVPDTMTNIVADDYIKTGNTFIKNLKNQVDLIVLLVNTDRNSQSSLTKNFDEADFIFTSGSTHRTSASMPQKPDGPYVYANGKQGKYLTVIDLDIKNNKDPISDLSSKEQKVRQLTNRLKRLQKKDPSKKLEDIYSGQDNILNLIKRYRSELEIAKKLVEKAKNKMRFSSLALNKKINDDPEILAMVDVAL
>JCVI_READ_1095349023389
PSKEAKIKMILTGSVHGQLDPCGUKKNPLGGLSRKFIAIEDMRKAGDDPLILDAGDMFFSKTNININNINSEKFRCETMLKGYEKIG
>JCVI_READ_1092963709551
MKNIILFTFLSFIVVSISSCDDPDKESKVKLVLTGSVHGQLDPCGUKKNPLGGLSRKFIAIDNMRKKGDNPLILDAGDMFFSKTNISNNIKSEKFRCSTMLQGYEKIGCDALNIGKYELLAGVSFLKQMEEKYKSIPFVSANIKYKDTGELLFRPYIVEERDGLKIVL
>JCVI_READ_1092963737076
PSKEAKIKMILTGSVHGQLDPCGUKKNPLGGLSRKFIAIEDMRKAGDDPLILDAGDMFFSKTNININNINSEKFRCETMLKGYEKIGCSALNIGKYEVLAGLSFLKKMENKYSSIPFISGNIKDRDSGKLLFKPYVTSNRDGLNLGIIGLSNMIPDTMTSISVEDYIISGNRLINEIKGKVDLIVLYCNPA
>JCVI_READ_1092963021488
MKYLHIHILIAFMSVFNTSCENPSKEAKIKMVLTGSVHGQLNPCGUKKNPLGGLSRKFIAVEDMRKAGDDPLILDAGDMFFSKQI
>JCVI_READ_1092963030928
MKYLHIHILIAFMSVFNTSCENPSKEAKIKMVLTGSVHGQLDPCGUKKNPLGGLSRKFIAVEDMRKAGDDPLILDAGDMFFSKTNINVNNINSEKFRCETMLKG
>JCVI_READ_1095458048077
TGNVRGQLDPCGUKANPLGGLPRRATYINQVKKSGVDPILIDAGDSMFESYYLLKGKEASAKLRAKTVMEHTAKMGEYYYNVGVQDFSAGLDFIKQIKNTSNVYFLSSNIYDENTNNLLFNDHKILERDNLKIGIFGVARELQTDLKGVRVENYIAVAAEKIQELRSQVDLLVMLINATKKDYDPYMKSFAGVDYIFSSLEASQTRPEIEQPLGKPYQYQLGIQGKNIGRCDI
>JCVI_READ_1095456044341
MNSRLNIVLFAIIILASCAEKSSDGSKVTFLVTGNVRGQLDPCGUKANPLGGLPRRATYINQVKKSGVDPILIDAGDSMFESYYLLKGKEASAKLRAKTVMEHTAKMGEYYYNVVFKIFLHVLISSSRSEH
>JCVI_READ_1095460272710
MKRDRLTICLIWVLFFSTTIRSQNLATLVVTGSVHGQLDPCGUPKKPLGGLSRKLTAINNLRYHGKNPIILDAGDLLFTVPSVVDSNRASEIFRGSAILDGFEKIGCNAINVGYQELAAGYDVLMELVSKTSIPFISANLLDPDTEEPIFKPYTIIDRGGVTFGVIGLTDLVPDTIDRILVEDYTLAGNIYLTAMEDRVDMTVLLVNSDRSTYADLHDLFPSADLIFTSGSTFMTRPMMNQEENGPFIFSSGREGRYLNQVDVSLIDENDRMVNRSYYEAKIRYLKKRIDRYQDKDPTISLEDLYADSPNICPPSPL
>JCVI_READ_1095505103985
FVACSESESIENKVTILVTTNVRGQLDPCGUKANPLGGLPRRYTYINQVKESGIDPILLDAGDALFENYYLLKEKLPSAKLRAKTVLESTAKMGDYFYNVGQYDFAAGYNFIKQLENSNDIKFLSSNLYIKDTNELAFIDHHIIERNDVRIGIFGVITDIPQMVKEDVDIKDAISIAKNKINELKPQVDILVMLLNASK
>JCVI_READ_1095462388228
LVVTGSVHGQLDPCGUPKKPLGGLSRKLTAINNLRYHGKNPIILDAGDLLFTVPSVVDSNRASEIFRGSAILDGFEKIGCNAINVRYQELAARYDVLMELVSKTSIPFISANL
>JCVI_READ_1095506217925
MGSTGAEGNKKITIAYSSNVEGYLEPCGUAESGEMLGGLYKKTTYLNEYRKTQKNLLIVDSGDLLNEHLKIKDSFISTARLKADLIAQVYQSIGIDAINVGELELALGLDFIKELQKKHDMPFVSANIVDDKNQLLFDPYVIKKVDGMKVGIIGLMGTTSDVAKKMKEVAGTLSVLDPIKTAETRVAELKDKVDYLIVMTHQHIGRNWIIARKMSSSRR
>JCVI_READ_1095500042727
MKIKNTFLLLAIVSLFCLLTAMGSTGAEGNKKITIAYSSNVEGYLEPCGUAESGEMLGGLYKKTTYLNEYRKTQKNLLIVDSGDLLNEHLKIKDSFISTARLKADLIAQVYQSIGIDAINVGELELA
>JCVI_READ_1092344309806
LIVTGSVHGQLDPCGUPKKPLGGLSRKFTTLKNMKKEGLVPIVLDAGDLLFTSPALTDSNRESEIFRAISILDDNMNHPFDAINVGKYELAGGLDLLQKLINQTKSNFISANLRDSNSGRLLFNPYKIIERNG
>JCVI_READ_1093016168085
PSKEAKIKMVLTGSVHGQLDPCGUKKNPLGGLSRKFIAIEDMRKAGDDPLILDAGDMFFSKTNININNINSEKFRCETMLKGYEKIGCSALNIGKYEVLAGLSFLKKMENKFSSIPFISGNIKDRASGELLFKPYVTINRDGLNLGVIGLSNMIPDTMTSVSIE
>JCVI_READ_1093015598706 
RTMKYLHIHILIAFMSILNTSCENPSKEAKIKMVLTGSVHGQLDPCGUKRILWAVCLENSLLLKICESWR
>JCVI_READ_1092960107120
PSKEAKIKMVLTGSVHGQLDPCGUKKNPLGGLSRKFIAIEDMRKAGDDPLILDAGDMFFSKTNININNIKSEKFRCETMLKGYEKIGCSALNIGKYEVLAGLSFLKKMENKYSSIPFISGNIKDRNSGELLFKPYVTLNRDGLNLGVIGLSNMIPDTMTRVSVEDYITSGNRLINEIKGKVDLIILLVNTDRSSQSSLAKNFPKADFIFTSGSTHRTSASMPQKPEGPYVYSNENSSTV

#Cation-transporting ATPase E1-E2 family
>JCVI_READ_1092959440551
LRIFPSTYASSRAESDHREKGNSRAHYSVTGMTUSSCVASVERALNTLPGVRASVNFASETVHVLAPEELPTQTIISKIKSAGYAATLLEDSQGPALQNRKSALALFWAILFAVPAISISMVMEWHMWIDMQVHELLDIVGLPHPLYSPTAWVAIGLTTPLILFVAWPIHRAAIRNITHPTMDTLISMGSIAAFTWSIYANSTGDGDVYTEVAAGVLLFVILGRFLESRAKHRASSALTSLLSLSAKEVTVLRNGLEVLIPIENLVIGDEFVVKPGARIPTDGIVISGNSSVDNSMLTGESAPVDVAPGSSVIGASLNNNGRIIVRATRIGSDTELARITAMVVEAQSTKAPIQR

#Deiodinase-like
>JCVI_READ_105587
FGSYTUPPFREQAGRLNEIYRELQDSTEFCCVYIKEAHPLDGWVIPSNTDEGIVFDSPETDDERAAIANVCMMRYHFPFRMVLDTMDDATEARYIAEPDRLYVVGADGSLAWKSGLGPFYFDVESWYEALKREIKKEV
>JCVI_READ_816516
MNIMLAFILCLSCGLSDIPAQQSPGGGGRRMDANGDGKISREEFPGPKEYFDQFDKDKDNFLSEAERNAMREDRGRNGFGGRGNGGGPFRRPGSSTEPNQSEKMFSDIDSNGDKSLSPTEWQAYYEKILSAADTNQDKKISALEWQAWRNSNPTNPRPANRGNSGPEVGKGAPSVSAQFMTQKGELEFNKITRLSVIIFGSYTUGPFSREAGRLQKAYETYGKKADFYWVYIREAHPLGSSRPSPLQIAQPKTYGERQQIALTCSAGLNLTIPLLVDDINDTVASAFSAFPDRLYIIGKDGKIAYLGGRGPREISVAEMTAALEKIIKKTY
>JCVI_READ_792265
GIKICLNYNLFTMGKVDNHIVLKQFTDVDIKNKELVLKMLKYEDDYYKSTEGQNIIKRKGMHNITSLEGGKTIQRLTLKEFGYNPNNDSLAKYRRIFHNYYNNSKDYDKDILSSVYYMRENRLLYYTTPKINIGERIPNCKLYDIGTGNNRNLYDILNETNNKQVILASYSMSUPPFLVRLGKLLELENKILNGTYRLILIQIQEAHSKYWPTGMSDHPELQMTFEERVNRAKTFIQQYNIRFEVYVDPLG
>JCVI_READ_910773
MRGKTVALSFCSYTUPPFRKQAVRLNEIYQKYKHQVEFFTIYIRENHPSDGWQVHENLEASYYNTLIL
>JCVI_READ_1214311
MQAFIDFPSIANAGTKAPEGKVYNVKEEEWEELSTYWKEKTTIIEFGSITUSECALAAPGFDKLVEEFGDKFNFVFIYTREAHPGEKIPHLSSFEQKIEHAKLMTKKYINRTMLVDSLEGEVHESYGRLPNMTYIVNRYGNVIYKSDWTDPSTIKMALNHYQEERKMMKIK
>JCVI_READ_1613964
MRGKTVALSFCSYTUPPFRKQAVRLNEIYQKYKHQVEFFTIYIREAHPSDGWQVHENLEASIIIPDP
>JCVI_READ_1924790
VLNFGSCSUPPYIMKLTSFVDISKEFAQQADFAIKAARGARCRRVGLRLGKYSSIALPT
>JCVI_READ_1940775
VVLVECATGTSKPSSLRTALADADYTVVIAGSGTUPPLRHEAPTLTRIRRRHARAAAPHLRMQWMFVGIMEAHASDLWPLAFSFEQKECTNVEERCSRATALCAELFPTSPGLPGWRVMADTMDNSFHSALGAWPTNYYVMRSDGALMFVADDGSDDDGTACAARLRGVLAGLKS
>JCVI_READ_2037745
MCDGKRTLVVSGSYTUPPFRELAPALVSLHAEASARGGQLAIVYVAEAHASDEWPINSSRCNGPSNTVRRPRTVEERLSVVCRMR
>JCVI_READ_1971548
TLSVAGSWTUPPLRGFAAALAAVGAAYQRPTRDGRTSPAARVVFVYIAEAHAADVWPINSSVANGPGNSVLRPRDLSERRATAQRMVEALGKSGGVASVLVDGMDDGFLRAFPASH
>JCVI_READ_2155798
MDGVPLVLLAGSYSUPPFRGLLRQIKTLKRRCVERNVSACFLFVYVLEAHAADEWAISSSRCNGKRPRRRRERTASHDAVVSTPCRGTDDQDVSSL
>JCVI_READ_2117561
MQLRVVRAFLSPAASEEEQQRALHRLRTAPDEPQWRGTAVGAELAALSLWRRHNRCRDGPLREGCTFPNTSLIPFHRCGAVDASAGADCLVHEAPSTAPAQPSSPPLAPAVSLSSFVAPSRPLVLVAGSYSUPPLRGLVPTLNGIQAEYRGRCDFLLVYIEEAHAVDEWPISSARYNGAHGAVALPQARSTRQRADAARQLVGNLGVHLPVALDGADNAFSAAFSPWPFRFYVLKGRTLVYKAMPRGCTYDVGELRAAIEAHCDDSL
>JCVI_READ_1092963438790
FLDFAMHAPKVTMRAPSFALEELATGETIEMKDLWKKGVTVIEFGSFTUPFCAIAAEAMEDLHARYADRAVRSVFIYTHEAHPGENYRHHTSMDDKRANAQAFVDHSNIKREMFLDDLEGSAHRTYGGLPNMTWIVGRGGFIHYKSAWTNSADVEDALNNVLDFQENR
>JCVI_READ_1092963464448
MPNSGEQYVPNPQYEHFKNFSSNGMSFSEKKQVWLGISDVTEAEFDAMMAEEKSREPSVPQVGEMAPDFTAERLGEGRSRTGEYVTLSQLKGRPVALAFGSFTUPPFRDQTVRLNEIYDTYKADIEFFLIYIREAHPSDGWQTPQNLYDDVIFDAPGSEDERAEIAGVCQVAQDIRLPMLLDGIDNDIESKYIQRRSVFPGQ
>JCVI_READ_1093012028996
NDKEAYFIIAAPSTUPPFTAKLQHLYEVLAQIKPKVSIVYIYLAEAHADDTWPLGYGIN
>JCVI_READ_1092341869747
MKKTSLHHFIKRNQPLVVVAGSGSUPPFANSQGALDLLFEKYKNKVQFLVVYVMEAHAAQEWPMGTIRSSIGQHKTIEERKIAANAHRAKNSTLSKFPFVIDTMDNIFYEKFGAWPETHLLIDGNGKLIWRSQHEVGEGTIKGLYWEKLVDKQLMALLSGCKCVDAL
>JCVI_READ_1092342040079
MLYEHSGRIGFQNVCADPVIPTPSKADACAMLRRETELRNDPATQLLLDQIEHHAGEYGSEKQEEEEVQTLEEAQLVIDGLRAELESLRQEQVTPQGDVAAIELEGGSSVLSDRVLSARCDKEVFEAIKAQVVEEFGLPPSHVDVLNTAVSRFPGDQDIVEAANYIKYNRAHQGDLKVGDQVPIDSLNLATLSGDIAPLRAYLAPTSEEDHRPVAIVAGSITUPPFKAAAPWLREQSVAWAGRVRFLVVYITEAHASDEWPVGALTSVTTQPKSLEHRLQLARTVHTELLDMAMQTVTP
>JCVI_READ_1092351060832
VAVAGSGSUPPFSSSATALVGRLVRRWGHAVDFLFVYVMEAHASDEWPLGNRRSTTPQHRSIEQRCAAARRFRASQMGSASSIGGLGSPPAATAAWPAEDLAAAASVPWAVDTMANDFYSAFGAWPEGHVVVGADGTLRLRTESEDGEGLVAGGPWHEQVEQVLVEDQGLEPRR
>JCVI_READ_1092351263365
MNKKDSLEFNNITRLSVIIFGSYTUGPFSRDAGSLQKVYETYGKEADFYWVYIREAHPLGSSRPSPLKIEQPKTFSEREEIAQSCQAGLNLSVPLLVDDIKDTVSRAFDAMPDRMYIIGKDGRIAYKGGRGPREFDVSEMQEELKKLVGQK
>JCVI_READ_1095462310659
MSEEMENIIPTAEELFERVRANTANVSLKAWEDWGISKEEWVKYVQDRIRRDQGAPKEGTPAPDFTVERLDPKGQRTGEMFTLSSLFGKPIALLFGSYTUPPFRAKAVRLNEIYQNYKDQIEFCCIYIKEAHPEDSVGGYKTERNRSIGIIYDQPVTIEERAEIAEVCVLKLDLEMPIYLDGMDDDAEEKYKGWPERLFLIGSDKRIAYAGDLGPLGFDPDTWEEAIKNSIN
>JCVI_READ_1093016301491
VVNFGSFSUGPFRRQVPUMDKLFKKFNFKADFVTVYITDMHPTDGWHMEPIIDYAQPKTIEERKAACDKLIYLFNPRIPVVIDQMNNQLEKAYKALPERLYII
>JCVI_READ_1093015719352
VVNFGSFSUGPFRRQVPUMDKLFKKFNFKADFVTVYITDMHP

#DsbA 1
>JCVI_READ_73133
MDSPISIVVWSDFLUPWCYVGTVRLEDVEKHFGNKVEITWKSFLLKPEMKTPSREKFERYSKGWETIGSQEPRVNFRPWEGSSTPPSGSLPAQVGHKLVSALWPEQKMQMHQRLLEAYFSENRTISDWTVLAELVSEIGEDSSYFLQHLEERKEKLAEQVIAEHNEAINQGITAVPTTLINKVLPVPGAQESATYINWIERIIERSESS
>JCVI_READ_939693
MTSSQLVKITVWSDYLUPWCWVGTVRLDELANREGDSIAVEWKSFLLRPAPEERSTTEFTEYTKTWQRPAALEPKAAFHAPWAGHSSPPSHSLPAALASKTAAKFGRDRWQEFHMHLMRAYFTENRDISSSDVLLQVVKESGIDVDTFEQTQAENEQRFSRQVFDDYNEATNLGINGVPAVVIDDQYLISGAGDVETYQKALNSLSRAPGR
>JCVI_READ_755214
MUPNGYIGKQHLRKAMKAVLSQPVPAAATPHLAFDVYRIPFFLEPDYPADETFEETNRVRLHRKWGGERQFKEQKQRHRLKERGVEAGLRPDAFNLDRR
>JCVI_READ_1164736
MSQEKLLEVFTDFVUPWCYLVTGRVERLKREKSLKVRWRYFPLHPDTPEEGLPLEQLFAGTGMDIKASNQKMKALTSGRLPSASP
>JCVI_READ_1263267
MKKYNLKVFIDYIUPWCYLSTVSIEKLKVRYPINVQLIYFPLHPETPEGGITLEELFPGRNLNPMKENMKRLMRETGLEYGERSHTFNSRLAQELGKWADTQNEKSEIHDLIYRAYFVEGRNISDMNELLKIAETAGFDRTSAKEILEERSFKLIVDEDWKKSRRLGITGVPTFQNKQHLLVGCQPYEILEHFVH
>JCVI_READ_1240403
IEIFSDYVUPWCYLCTGRIEKLKTNYNLKVELIHFPLHPDTPEFGLTLEELFRGRDYDIDGNFQRMKALTEAEGLEYGKRTHTYNSRKAQEIGKWADDQLNHGNDYQEIHMGLYRAYFVEGLNIGEDQVLLDIASQCGLPVDEVSEVLKSRSYSEAIDKDWEKSRSYGVTGVPTFVYKGRGVVGAQPYEMLEQLVKGS
>JCVI_READ_1317055
MRENVLRVFIDYVUPWCYLSTVSIEKLKTHHLIDIHLVHFPLHPETPIEGATLEKLFPGRDLTPMKENMKKLMREAGLDYGERTHTFNSRLAQELGKWADAQNGESDIHNLIYRAYFVEGKNISDVNELLRIAEKAGFDKQAAKEVLEKRSFKSLVGADWQESREFGVTGVPTFQYNQNLLVGCQPYEMLERFIDRHTNS
>JCVI_READ_1237540
LEVFTDFVUPWCYLVTGRVERLK
>JCVI_READ_1047628
MVQVEIFTDYVUPWCFLSTVRIEKLKKNFDINVKLVHFPLHPDTPLEGRSMEDLYAGRGADPDEMYRQMKGRMDAEGLPYGKRTHTYNSRKAQELGKWADTIENGDLLHDALYRAYFVDAKNIGDIEILVKLAETNSFNGDVVRKIFLEGQV
>JCVI_READ_1183489
KKKLLEVFTDFVUPWCYLVTGRVERLKREKLLKVQWRYFPLHPDTPEEGLPLEQLFAGTGMDIKASNQKMKALTSVEGLPFDPMRSMTFNSRRAQELAKWSDRNQFSESLHPQLYQAYFVRGENLAETDLLINTVDLSGLNTEDARLSLQSRQYKQAVDEDWNYARSLGVTGIPTFVYQGYGLVGAQPYEELDRLTN
>JCVI_READ_1258501
MVAVGSSSPANNNHVAPFPNASAAVGSPQKKKKKILVEIVSDFNUFWGFPAKRRIERVSRMPQFAETADIEMNFMPYSLYPELPGGPGVKKAEFLKDFTERVRGIKPGTPEAAEREKKLENLKAAWKAEGLKLSFGGNTGSTFDAHRLVSLARKQGKEDPLAEELWTNYHEQEKCLSDREVLLTAARKAKVDGAEAMLDSRQEVIEVQGKYQEYMGAMGITAVPFFIINGKYTEMGAQDCEFFVNLFSWIIDGGFYMPTGELAPAIRCDERRRCPEDGKIYNFGELVEARGIRKTVSGPEDALVHRPAGPVAPLG
>JCVI_READ_1195769
MSKLEEPIIITKYSDFTUPFCYVATVGGTAVLEEDPDIQIEWVSWEGRPPGKPFAPYTTEKKLELYNTKFKPLADKYNVPINPPEKNCRTTNAHLATIYSREKGKLKEYRNRIYKARWVEDLDIEDPKILIQLGEEIGLNSKEIKNVIDEKRYLSVLHSQRSQGKSLGIFGIPSFVIRGKIFWGVDVIEELKEEIDLVKQKLIEEQEKED
>JCVI_READ_1504671
LEVFTDFVUPWCYLVTCRVERLTREKSLKVRWRYFPLHPDTPEEULPLESLFAGTGMDIKASNQKMKALNSVEGLPFDHMRTMTFTA
>JCVI_READ_1587650
MTSSQLVKITVWSDYLULWCGVATVRLDELANREGDSIAVEWKSFMLRPAPEERSTTEFTEYTKTWQRPAALEPKAAFHAPWAGHSSPPSHSLPAALASKTAAKFGRDRWQEFHMHLMRAYFTENRDISSSDVLLQVVKESGIDVDTFEQTQAENEQRFSRQVFDDYNEATNLGINGVPAVVIDDQYLISGAVDVEHYQKALTHYRELRDAGTANQ
>JCVI_READ_1600616
DDTIHLDIWTDVAUPWCHLAKVRLDNAKSQLTARKPNAKIQVHYHPFMIDPATQ
>JCVI_READ_2054429
MQTLTIDVFTDYIUPWCYLSTVSIEKLKKNYPVQIRWIPFPLHPETPQEGRSLAELFAGRDIEPMKRQMRELMEEAGLEYGERTHTYNSRLAQELTKWADTQKGGQAIYDALYRAYFVDNINLSDIGALVEIASGLSLDGNLARQVLEQRSFREAVDADWERARQLGITGIPTFYKNDLAVVGCQPYETLERFVKHLTKT
>JCVI_READ_1949499
MLHILLRRPHDRRRRALSAVPSTRRPPARAFPNGFFFFSQKQLISPARPTRRLCTAMASPDAGDAATIHIDIWTDVAUPWCHLAKVRLDNARKELSETRPAAKIVVHYNPFMIDPGTQPDGESYAAYNERRWGSDGWTRSMKRMGQKEGAPCAPNREQLRDADALFSSGKSRARGLLPFTQWRSRVRRRELGDVAEYDPLQPAGLGRRKARARGTGHWPPVSVLLRRRGAPRFLP
>JCVI_READ_2144131
MAALASSLRKVSVTIVSDIVUPWCYVGLSHLETASKNTGVDVQLTWEPFFLNPNMPAEGEDLMMHLRKKYGDSVVQRFGGSDNPLSKAGRACSPSITFKQDRFIYPTNRAHAVMEYLKANNARAESNMLMRVFFRQYFEEGLNINSNEVIKAAIDEVKPNEPEKVLAAADDKDLVDLVSTKDAEFKNKMRVSGVPFFIIHRNDGGRATGFSGAQPPDLLGEQLEDAATE
>JCVI_READ_2154331
MAAAPRQISVRVVSDTVUPWCFVGKRRLEEAMTSFQKTQTADKNKVEFKVTWHPFQLNPNWPRDDEVGVNKLKFYHEKFGKARADSFMPHLVNAGKGVWDYF
>JCVI_READ_2117485
MAASLSRLARPSMLPIPIAVTFVSDTMUPHGFVGKTWLQQALDAAGGASVYNLTITRAPFFLYPGGNHPIKPWGERVDALYSPTASRGLGALGASAGYTFDFSVLLSDTMDSHRLVLWAQRDGSDAGERLAHAMGRRYFESGVPLADRSMLLSAVAEVGLDVQAAAAHLESSDGYDEVHASVERQRRAGVRVSRRLNPPRPHLSSRALCRSHRAAAPRQTRFRVFVFQSGRPD
>JCVI_READ_3049188
RARARAARLGRVAFKLSRFCEERPKVFLFTPLLSPSDSPLFHSLAARSMLHLELISDVMUPNGVIGARHIRRAMAEHAQQFPDAQVVLHRVPFFLEPEYASMPDDWSEPHEARMVRKFGSKEAFERVKVAHRLMPRATEAGLDGEGWSEANLAKRVQSSTMRAHRLVLWIEETRGWEAAEQCYQALGAAHFVNGSRLNDMAVLRAAAAAAGVEAEAAEAYLRERAGEAEVLAAVDRVHSLGIHSIPTLFVNGQMALGGAASSAEVLAALQRAGGGARAFSVRR
>JCVI_READ_1091144105231
EGVYYSRLGGFGGGGRGAVFLFLIVVGRVDLLSDFPAFYDSPHLLLLSSLKVVYQRAFYFNETIVSNFENVYAVYNHRAVYAIQVDVVSDIMUPWCWIGKRNLEAAIQQSGRNVSVAWKPFFLRPDMPVDGKPKGGDPMTRVPQRLKQVGATVGIDFSGLTDRYPNSTKAHTVTAY
>JCVI_READ_1091143290746
RGEGVYYSRLGGFGGGGRGAVFLFLIVVGRVDLLSDFPAFYDSPHLLLLSSLKVVYQRAFYFNETIVSNFENVYAVYNHRAVYAIQVDVVSDIMUPWCWIGKRNLEAAIQQSGRNVSVA
>JCVI_READ_1091142720732
EGVYYSRLGGFGGGGRGAVFLFLIVVGRVDLLSDFPAFYDSPHLLLLSSLKVVYQRAFYFNETIVSNFENVYAVYNHRAVYAIQVDVVSDIMUPW
>JCVI_READ_1091145126069
MSDKKVLEVFSDYVUPWCYLSTVRIEKLKEAYDVDVQTVHFPLHADTPMEGLSLEELFAGRDMDMDAMYARMKGMMDAEGLPYAKRTHTYNSRLAQELGKWADTQLGGEAIHMKLYQAYFVDQQNIADIELLVSIAEAAGLDGSAAREVLETRSFKDAIDADWAKSQGYGVTGVPTYVAEGQGVVGAQPYEVLEQFMDAVGAAKAGA
>JCVI_READ_1091145295533
MSNSLQLDVFTDYVUPWCYLSTVSIEKLKANYPVKTRWVHFPLHPDTPAEGRSLAEMFAGRDIEPIRQRLKNLMAEAGLPYGDRTHTYNSRLAQELGAWADTQPGGEAIHDALYRAYFVDAVNISDVDALIEIAEAVGLDGLAARAVLVERSFSAKVDEDWARSRGVGVTGVPTFYANDLVVVGCQPYETLEKFVQHLLAGHEEKVKPTPYRAVLPRDLNSDLIDDGSTTDRGAQATPKRRALI
>DsbA1 JCVI_READ_1091140101094
MKPITIEVFSDYIUPWCYLSTVSIEILKQEFNVTTRYIHFPLHPDTPDEGISIQKLFANRDAADLKAAGDHIRGLMREAGLAYGDRTMTYNSRLAQELGAWADAETVHGDALHNKLFEAYFVRNDNIGDASVLLALIAELGLPVERASEVLTNRLYSPEINAQWQRSWDNGITGVPTFTSHDLMVVGHQSSEVLARFVRHLQTLSLPS
>JCVI_READ_1091141141791
MLTSSSLSLTKSLKITKSNHVMNDPDPQMKPITIEVFSDYIUPWCYLSTVSIETLKQEFNVTTRYIHFPLHPDTPDGGISIQKLFANRDAADLKAAGDHIRGLMREAGLAYGDRTMTYNSRLAQELGAWADAETDHGDALHNKLFEAYFVRNDNIGDASVLLELVTELGLPVERASEVLTNRLYSPEINAQWQRSWDNGITGVPTL
>JCVI_READ_1095907189145
MSNIIQLDVFTDYVUPWCYLSTVSIEKLKTNYPVKIQWVHFPLHPDTPAEGRSLAEMFAGRDIEPIRQRLKSLMAEAGLDYGERTHTYNSRLAQELGAWADTQTGGDAIHEALYRAYFVNAINISDIDALIAIAESVGLDSGAARTVLTERSFSTKVDDDWARSREVGVTGVPTFYANDLAVVGCQPYETLEKFVKHLLAEKNRVS
>JCVI_READ_1091140112710
MKPITIEVFSDYIUPWCYLSTVSIEILKQEFNVTTRYIHFPLHPDTPDEGISIQKLFANRDAADLKRPEITFEADARSLLAYATGP
>JCVI_READ_1095901176697
MKSPIIIEIYSDYVUPWCYLGTVSIEALKQEFDIVTRYIHFPLHPDTPSEGLSIQAMFKNRSPDDLKAMGDRFRDLMQDAGLPYNSRTMTYNSRLAQELGAWADEETNAGEQWHNRLFQAYFAESANIGDPAVLLDIVRELDLPLERAEEVLANRLYSTTVNADWQRAWENGITGVPTYTAKDLFVVGYQPPDVLARFVKHLKTLA
>JCVI_READ_1093012213649
MGQLAGWRGQVGHGALRFFVFPNRKPLRESLLCSRQHNSTESDNPMSEPKVLEVFSDYVUPWCYLSTVRIEKLKAAYDVEIQTVHFPLHADTPDEGLSLEKLFAGRDYDPVAMYARMKGMMDEEGLPYAQRTHTYNSRLAQELGKWADTQEGGDAIHMKLYQAYFVDQKNIADIDLLVSIAEGVGLDGAAARDVLENRTFKDAVDADWAKSQGYGVTGVPTYVADGQGVVGAQPYEVLEQFMDAVGAEKAG
>JCVI_READ_1092963456024
MESPIVIEIYSDYVUPWCYLGTVSIEALKQEFDIVTRYIHFPLHPDTPSEGLSIQAMFKNRSPDELKAMGDRFRDLMQDAGLPYNSRTMTYNSRLAQELGAWADAETNAGEQWHNRLFHAYFAESANIGDPAVLLDIVRELGLPLERAEKF
>JCVI_READ_1093012104737
MNTTTLVIYSDYLUPWCYNAAVRVDLLKEELAITL
>JCVI_READ_1093012154845
MNTTTLVIYSDYLUPWCYNAAVRVDLLKEEFGDQLKLDWRSFLLRPQPGNSRDLEKFKNYTRHWLKIAEDKPSGEFRKWQSDAGPPSHSVPPHLVAKAAAELSAEAFDRIHNALLKAYFSDNRDISAERTLRLIWDECGLDPSEFERSNNPLLLKSTIDQHNEALNCGANGAPAFRLAHNHAAIVGAHPVATLSRWIKKAIEGEI
>JCVI_READ_1091141582692
MNQPQLIEVFSDYVUPWCYLSTVSIESLKQTFDLKFQFLHFPLHPETPDEGIELSRLFPNRDPEEMKAVGSHLRHLMEEAGLPYGKRERTYNSRLAQEFAAWGDAETDAVDRIHHALFAAYFVDNRNIGSIEVLTEIAQDLALDDKRAEEALRHRLYSPKVNEDWQRAWATGVTGVPTFTAKELYVYGHQPPEVLGRFIKHLETID
>JCVI_READ_1092257176693
MDEAIDLIVWSDFLUPWCYVGTVRLDEVKDHFGDQISITWKSFLLKPESKTPDREKFIRYTQGWERMAALEPKTSFVPWSTSSNPPTGSLPAQVAQKIISSDAPEYADAMHHKLLEAYFEKNLDISDWSVLANLANEVGFGEAKFSSSVETRRLELSKRVIDEHNEAISQGITSVPTLVINHVLPVPGAQETETYINWISRLIERKNQV
>JCVI_READ_1095403412590
MEEPIDLIVWSDFLUPWCYVGTVRLDEVKDHFGDQISITWKSFLLKPESKTPDREKFIRYTKGWERMASLEPKTSFVPWSTSNNPPTGSLPAQVAQKIISAEAPEYADAMHHKLLEAYLRKT
>JCVI_READ_1093023034223
MAEPTTLEVFTDYVUPWCYLSTGRIEKLKEKYNIDMKWVHFPLHPETPQEGRALTDLFSGRSPEQIEAQQAQMRGLMEKEDLPYGKRTHTYNSRLAQEIGALQL
>JCVI_READ_1091141763275
MKKYNLKVFIDYIUPWCYLSTVSIEKLKVRYPINVQLIYFPLHPETPEGGITLEELFPGRNLNPMKENMKRLMREAGLEYGERSHTFNSRLAQELGKWADTQNEKSEIHDLIYRAYFVEGKNISNMDELLKIAETAGFDRTRAKEILEKRSSNSAAN
>JCVI_READ_1091139198888
MSQEKLLEVFTDFVUPWCYLVTGRVERLKREKSLKVQWRYFPLHPDTPEEGLPLEQLFAGTGMDIKASNQKMKALTSVEGLPFDPLRSMTFNSRRAQELAKWSDRNQFSESLHPQLYQAYFVRGENLAETDVLINTVDLSGLNTEDARLSLESRQYKQAVDEDWNYARSLGVTGIPTFVYQGYGLVGAQPYEELDRLTS
>JCVI_READ_1092964601871
SEESCFCYGFAPPRDNSYRQIQRYGRNMNDKSTLNIEVFSDYIUPWCYLCTVSIDKLKAEKDVAITWRHYPLHPTIPKEGLKIKDRANRSANANREAYSEHLENQFRLQGLKFVRRDIISNSRMAQELAAWANSQEIDSKIHIKLFEAYFGDKKNLGDVPTLLEIAKSAGLDPQLAKQALENRAFADEVNRDWEFARENGITGVPTFHAKDLLLYGSQPYEVLERFYNNLRRKGSL
>JCVI_READ_1092963340246
MKQPQLIEVFSDYVUPWCYLSTVSIESLKQTFDLNFKFLHFPLHPETPDEGIELSHLFPNRDPEDFKAVGTHLRNLMEEAGLPYGKRERTYNSRLAQEFAAWGDTETSSVDLIHDALFAAYFVDNRNIGSMGVLIEIAQDLSLDDKRAEEVLKHRLYSLKVNEDWQRAWATGVTGVPTFTAKELYVYGHQPPEVLSRFIKHLDTIDSN
>JCVI_READ_1092963324659
MKKYNLKVFIDYIUPWCYLSTVSIEKLKVRYPINVQLIYFPLHPETPEGGITLEELFPGRNLNPMKENMKRLMREAGLEYGERSHTFNSRLAQELGKWADTQNEKSEIHDLIYRAYFVEGKNISNMDELLKIAETAGFDRTRAKEILEKRSFKLIVDEDWKKSRELGITGVPTFQNKQHLLVGCQPYEILEHFVHTPTK
>JCVI_READ_1092961124237
MAALASLRKVSVTIVSDVVUPWCYVGLMHLNEAAQKTGVGVQLTWEPFFLNPNMDEAGEDIMDHLRNKYGDAAVARYGGDDNPLSNAGRACTPPINFKNDRFIYPTHKAHAVMEY
>JCVI_READ_1093010224392
MSQEKLLEVFTDFVUPWCYLVTGRVERLKREKSLKVRWRYFPLHPDTPEEDCLWNNFSPVPEWISRLPIKNESSDLSGGAPI
>JCVI_READ_1091140792079
MDEAIDLIAWSDFLUPWCYVGTVRLDEVKDHFGDQVRITWKSFLLKPGSKTPDREKFIRYTHGWKRIAALEPKTSFVPWSTSSNPPTGSLPAQVAQKIISSEAPEYADVMHHKLLKAYFEKNLDVSDWSVLANLADEVGFGEAKFSSLLDTRRLELSKRVIYEHNEAINQGITSVPTVVINQVLPVPGAQETETYINWISRLIERKNEN
>JCVI_READ_1091140744249
MDEAIDLIAWSDFLUPWCYVGTVRLDEVKDHFGDQVRITWW
>JCVI_READ_1093016041533
MKKYNLKVFIDYIUPWCYLSTVSIEKLKVRYPINVQLIYFPLHPETPEGGITLEELFPGRNLNPMKENMKRLMRETGLEYGERSHTFNSRLAQELGKWADTQNEKSEIHDLIYRATRRSSQR
>JCVI_READ_1091120985080
LEVFTDFVUPWCYLVTGRVERLKREKSLKVQWRY
>JCVI_READ_1091142540221
MSQEKLLEVFTDFVUPWCYLVTGRVERLKREKSLKVRWRYFPLHPDTPEEGLPLEQLFAGTGMDIKASNQKMKALTSVEGLPFDPMRSMTFNSRRAQELAKWSDRNQFSESLHPQLYQAYFVRGENLAETDVLINTVDLSGLNTEDARLSLQSRQYKQAVDEDWNYARSLGVTGIPTFVYQGYGLVGAQPYEELDRLTS
>JCVI_READ_1092255370090
VEEPVRLTVWSDFLUPWCYVGAVRVEQLRERFGDRIDVEWKSFLLRPDNDGGDPAKHEKFVAYTKSWLRPASTEPSLTFSVWATDHAQPSGSMPAQIAKKAMEAFAPSAAGAYHRRLMDAYSLQA
>JCVI_READ_1095390072112
MDEAIDLIVWSDFLUPWCYVGTVRLDEVKDHFGDQISITWKSFLLKPESKTPDREKFIRYTQGWERMDALEPKTSFVPWASSNNPPTGSLPAQVTQKIISAEAPEYADAMHHKLLEAYFKKNLDISDWSVLAHIANEVGFGEAKFSSLVDTQRLRISKEVIDEHNEAINQGITS
>JCVI_READ_1092343718953
MSQEKLLEVFTDFVUPWCYLVTGRVERLKREKSLKVRWRYFPLHPDTPEEGLPLEQLFAGTGMDIKASNQKMKALTSVEGLPFDPMRSMTFNSRRAQELAKWSDRNQFSESLHPQLYQAYFVRGENLAETDVLINTVDLSGSIRKTPACHCRADNTS
>JCVI_READ_1092341857752
MNDKSTLNIEVFSDYIUPWCYLCTVSIDKLRAEKDVAITWRHYPLHPTIPKMG
>JCVI_READ_1092343675235
LEVFTDFVUPWCYLVTVA
>JCVI_READ_1092343005157
WRRSSCAIWRRKNDEPIAVHDEKAWHEKLHADQRAGGARLDPSSLLFCDSIRFDSIRFDSIRFDSIRFFGSEARSVPGKKAFLGPLPSMSASRRIRVDVISDTIUPWCFVGKRRLEEAVRMLRDAHADVLPT
>JCVI_READ_1092347068527
VSDFAUPWCHVAKKHLDLAVDRFSADQGRADARLVSVTWKPFMIDPRTDKRGERYMAYNERRWGSDGWTEALRAKGRKCGAPFRNWTWWPHTLDAHRLMHFVSSRFGDDAAGALKGALFDACYEQGCNISNHACLAHVGAACLTDIVDEDGYTCAVTEGTLSQYLASEDGRAEVQRECREASQSGITGVPFFLVRSAASCSRAEQPHGFSGAQEPELCLQPS
>JCVI_READ_1091143191442
MPKAKIQVDVASDIIUPWCWAGKRRLESAMARAADQYDFEVRWRPFLLRPDMPPEGRAKAPNTPDNPRVGARLKAAGAAVGIDFTGKCDVTPNTVRAHALLEYVLQHHGAAAQNAVSEALFRAYFTDGVCPMPADTLVDLAAAAVPTLGEEAVSALRSHLRSGAGEDAVQAQARAMSKSGVRGVPFFFVNGQPTFSGAQHEEAFLDAFAQAGSQA
>JCVI_READ_1092344003911
VSDFAUPWCHVAKKHLDLAVDRFSADQGRADARLVSVTWKPFMIDPRTDKRGERYMAYNERRWGSDGWTEALRARG
>JCVI_READ_1095403269104
MSQEKLLEVFTDFVUPWCYLVTGRVER
>JCVI_READ_1095469430954
MDNRVELVVWSDFLUPWCYVGTVRLDEVKDHFGEKVSISWKSFLLKSGSKVPEHEKFINYTRGWQKIADLEPRADFQPWSTQNAPPSGSLPAQIAHKIVVSEWPEMAMDMHYRLLKAYFSENRTVSNWDVLADLVSSIGGDSDHFLSVVEEKREIFANAVISEHNEAINQGITAVPTVLINNVLPVPGAQETETYINWISRIIERTEEI
>JCVI_READ_1093002901905
MEEPIDLIVWSDFLUPWCYVGTVRLDEVKDHFGDQISITWKSFLLKPESKTPDREKFIRYTQGWERMAALEPKTSFVPWSTSSNPPTGSLSAQVAQKIISSDAPEYADAMHCQA

#DsbA 2
>JCVI_READ_1004683
VEKKFWVDPIUPWCWVTARWVVDGVQPHRDLTITWQPISLYFKNNPDKDSNRYPWYVRSHNLLRVMESIRETEEHEAVQRYYWELGRRIHHDRDFLNFDLNEVLDAVGVNDRHLAAYEDPSFDEEIRTRMDEGIDLAGDDIGTPIIAFTDSQGEKVGIFGPVITRVLEQEESLKMWDSVVTLTTTPGFWELKRTRKEGPDFGERP
>JCVI_READ_1027441
VDIEFWVDPIUPWCWVTARWVVDGVQPHRDVTITWQPISLYFKNNPDEESSRYPWYVRSHNLLRVMESIRKGEEHGAVQRFYWELGRRIHHDRDFLDFGLKEVLDAVGVKDHHAAAYDDPSFDEEIRARMDEGIELAGDDIGTPIIAFTDDQGEKVGIFGPVITRVLEEDESLRMWDSVVTLTTTPGFWELKRTRKEGPDFGERP
>JCVI_READ_1092256148134
MSKNIEFWIDPLUPWCWVTARWVVEEVAERRDLSITWQPISLLFKNNPAETSSYYQKSTTTHKMLRVMESVRSVDGNQALSSLYWEFASRIHHDKDLDFDIADALSATELDRSHAKAADEEQWDSIIRERMDAGLELVGDDVGTPIIAWNRSDKTRIGIFGPVITRVPKGPDALKLWDAMVMLGDIDGFWELKKTRNQISSAL
>JCVI_READ_1091121042035
MRIDFWVDPIUPWCWVTARWVVDGVQTQRELDITWQPISLYFKNNPAEDNPRLPWYQRSHNLLRVMESIRNSEGEDTVQKYYWELGRRIHHDKDFMDFELDEVLTSIGVSADHLEAFDDIRFDEEIRSRMDNGLSLAGDDIGTPIIGFETKDGEMVGIFGPVITRVPDKNQSLELWDSVITLTNTPGFWELKRTRTEKPEFGERP
>JCVI_READ_1091141720095
MRIDFWVDPIUPWCWVTARWVVDGVQTQRELDITWQPISLYFKNNPAGDNPRLPWYQRSHNLLRVMESIRNSEGEDTVQKYYWELRRTIHHDKDFMDFELDDVLTSIGVSADHLEAFDDTRFDEEIRSRMDNGLSLAGDEYRYPN
>JCVI_READ_1091141745064
MANDIEFWVDPIUPWCWVTARWVVDEVAAERDLSITWQPISLLFKNEPPEDTPYYESTLKTHKMLRVMEAVKAAGQENKVFDLYWEFGSRIHHDGDRDFDIADALATVGLAASYAEAASDEKWDIPIREKMDDGLSLVGDDVGTPIIAWNRSDGDRVALFGPVITRVPQKEDALKLWDAMTMLGDVDGFWELKKTRTERPEFGDRPT
>JCVI_READ_1091141583595
DPIUPWCWVTARWVVDEVAAERDLWITWQPISLLFKNEPPEDTPYYESTLKTHKMLRVMEAVKAAGQENKVFDLYWEFGSRIHPDGDRDFDIGDALATVGLAASYAEAASDEKWDIPIREKMDDGLSLVGDDVGTPIIAWNRSDGDRVALFGPVITRVPQKEDALKLWDAMTMLGDVDGFWELKKTPTERPEFGDRP
>JCVI_READ_1092959654467
CIGWPKTAASDGLTGRSRRRRSEFPPSPPGSTRLPTRHRTRKGAMSRDIEFWADPAUPWCWVTARWVVDEVKDQRDLQITWQPFSLLLKNQPAEGTPYYDGVLRTYKMLRVMESVRATEGNEGVFALYWELGARIHHDKDREFDIADALEAAGLPAMHAEAFEDERFDTEIRSRHDAGLALTGDDVGTPIIAMDTPGGRQGIFGPVITAVPNSEDPSALLT
>JCVI_READ_1092955362441
MRIDFWVDPIUPWCWVTARWVVDGVQTQRELDITWQPISLYLKITTANR
>JCVI_READ_1093017437932
LNIQKYWSGHRSNSMRIDFWVDPIUPWCWVTARWVVDGVQTQRELDITWQPISLYFKNNPAEDNPRLPWYQRSHNLLRVMESIRNSEGEGTVQRYYWELGRRIHHDKDFMDFELDDVLTSIGVSTNHLKL
>JCVI_READ_1091139217140
MRIDFWVDPIUPWCWVTARWVVDGVQTQRELDITWQPISLYFKNNPAEDNPRLPWYQRSHNLLRVMESIRKNEGEGTVQKYYWELGRRIHHDKDFMDFELDEVLTSIGVSTNHLEAFGDSHFDEEIRARMDIGLSLAGDDIGTPIIGFERKDGEMVGIFGPVITRVPDKNQSLELWDSVITLTNTPGFWELKRTRTEKPEFGERP
>JCVI_READ_1092256181737
MSLDIEFWADPAUPWCWVTARWVVDEVKDQRDLQITWQPFSLMLKNQPAEGTP
>JCVI_READ_1092342078080
MRIDFWVDPIUPWCWVTARWVVDGVQTQRELDITWQPISLYFKNNPAEDNPRLPWYQRSHNLLRVMESIRNSEGEATVQKYYWELGRRIHHDKDFMDFELKDVLSSIGASADHLGAFDDTNFDEEIRLRMDVGLSLAGDDIGTPIIGFEHKDGEMVGIFGPVITRVPGKDQSLKLWDSVITLTTTPGFWELKRTRTEKPEFGERP
>JCVI_READ_1095458068301
MAKNIEFWVDPIUPWCWVTARWVVDEVASQRDLSITWQPISLLFKNEPAEGTPYYQSTLLTHKMLRVMEAVRAAEGEEKVFDLYWEFGSRIHHDGDKTFDLADALATAGVGPEYSAAADDAKWDAVIRAKMDDGLSLVGDDVGTPIIAWNRKSGDRVALFGPVITRVPQQEDALKLWDSMMMLGDIEGFWE
>JCVI_READ_1095462380689
EHLLDIEFWVDPIUPWCWVTARWVVDGVQPERDIKITWQPISLYFKNEPDEGNPRFAWYERSHNLLRVMESIRAEEGSKAVQDFYWELGRRIHHDKNFMDFDLADVLDAIGVTSDHGSAFDNPLFDDEIRERMARGLELAGEDIGTPIIAFDDPQGQRVGIFGPVITRVPEGDESVKLWDSVVTLTTTPGFWELKRTRTEKPEFGGRP
>JCVI_READ_1092960024712
VDIEFWVDPIUPWCWVTARWVVDGVQAERDIQITWQPISLYFKNEPNEGNPRFAFYERSHNLLRVMESIRAKEGSRSVQAYYWELGRRIHHDKNFMDFDLADVLNVIDVSSDHAFAYEDPIFDEKIRERMSRGIALAGEDIGTPIIAFDDHDGQRVGIFGPVITRVPKGDESVKLWDSVVTLTTTPGFWELKRTRTEKPEFGERP
>JCVI_READ_1095460017488
AEHLLDIEFWVDPIUPWCWVTARWVVDGVQPERDIKITWQPISLYFKNEPDEGNPRFAWYERSHNLLRVMESIRAEEGSKAVQDFYWELGRRIHHDKNFMDFDLADVLDAIGVTSDHGSAFDNPLFDDEIRERMARGLELAGEDIGTPIIAFDDPQGQRVGIFGPVITRVPEVMKA
>JCVI_READ_1092959661600
MRIDFWVDPIUPWCWVTARWVVDGVQTQRELDITWQPISLYFKNNPAEDNPRLPWYQRSHNLLRVMESIRNNEGEDTVQKYYWELGRRIHHDKDFMDFELADVLSSIGVSTDHLEAFDDARFDEEIRSRMDNGLSLAGDDIGTPIIGFETKDGEMVGIFGPVITRVPDRDQSLELWDSVMTLTKTPGFWELKRTRTEKPEFGERP

#DsbA 3 UXXV
>JCVI_READ_1315305
MKLESYSQTLDTEGKMTTDTKTYNFSIYFDFRUPFVYNVAVWLTQVRKNLDGDINIDWKPFSLAQANNPDDFKF
>JCVI_READ_1592875
MTTDTKTYNFSIYFDFRUPFVYNVAVWLTQVRKNLDGDINIDWKPFSLAQANNPDDFKFWEHPDVLAGKDNTLLAHQAGLAIKRQGPDTFEKFLIILLKKRHEERLDLTDYSVIESAAIESSADMEQFKNDLSDVNLLKEIGENHTYASEELGAFGVPTFHFESGQSTFLKMFVPPENESASMFTSLMEVMGTFNYVGREEPSPP
>JCVI_READ_1564195
MTTDTKTYNFSIYFDFRUPFVYNVAVWLTQVRKNLDGDINIDWKPFSLAQANNPDDFKFWEHPDVLAGKDNTLLAHQAGLAIKRQGPDTFEKFLIILLKKRHEERLDLTDYSVIESAAIESSADMDNLRTI
>JCVI_READ_1091140416764
VKIDVFIDYTUPWVRQDGIWLARVKVELGDELEINWRSFALEQVNSKEGDDWKAWEQDSSYLSRGLWAA
>JCVI_READ_1091141065421
MQVNSPVKIDVFIDYTUPWVRQAGIWLARVKVELGDELEINWRSFALEQVNSKEGDDWKAWEQDSSYLSRGLWPLRGGIAARSLGTEAHNDYMEKILHAKHVDREDVRTREAVLEIAKAANLNIEKFTTVLDDPETLASIGVDHEEALTHGVFGTPTFVFADGTSAFLKMFTPPEDESMSAFRDFMGIASARKYFGELKRPQPPGPETRCSL

#DsbG-like
>JCVI_READ_928965
MQSQILAQQGSILKSLSLLDKKVAGINTASKPDNKKNNKRKTPNPDFVHKIDVGNSVVLGNPDAKVTITKFTDFQUPFCARSVSLIDDLLAKYPNDVKVVIKNFPLGSHKQAKKAAQYALAAHKQGKYKEMYHKIFENYKQLKSNEDLPVTYAAELGIDVGKLKADVNDKSLSDLIDWEYNQLTGLRNAYPETDEYAAGVRLAVPKFFINGREPISRSIAELSAMMKKKLKNKILFQFL
>JCVI_READ_1093018412802
VSASSGNNNKKQAQADPNKVYNIPTNENTVVLGNPNAKVTITKFTDFQUPYCAKSISSVDDVLKKYPNDVKLVIKNYPLGFHKQAEKAARYALAAHKQGRYKDMYHMIFCGTQSRFLLTMYAMVH
>JCVI_READ_1092255445961
VTLSPDDSNEAIDSSSLVSGGSLIGDPDAPVTLVEFGDFQUPACANFTLGPGQQIIREYVNNGRVNILFRHFPFIGPESWRAAEAAECAAEQGRFHEYEETIFVN
>JCVI_READ_1092963005345
MVLGNPDAPVTIHKWTDFQUPYCAKSVRLIDDILKMHKDEVKVVVKNFPLNFHKQARDAAKVALAADKQKTCGPAKNESCYKDMYHLIFCGTTESVMPDQCNAWRKLKTNPDLPYEYAAQLNLDLVKLKQDAKDPALENLIKKEGLELSQNFERKSVPKFLVAGREPKGRDLKTFSDMIKAELAKKK
>JCVI_READ_1091120834968
VMTTANVPQMPAIRCTGIAPTTSSILNLSNIGTANTTITPPTPPIKVATPRPGVSGSAVMDTRPANAPLSTMVRSTFLUTICVRISAAIAPPAAAAFVL

#DsrE 1
>JCVI_READ_1091141640751
NCSAVWPTPKLGHRFFFTFCAYTSUGSCGDLN
>JCVI_READ_1095975000707
ANGSTVWPTSKLSHRFSLSFGTYASUGSCSDLH

#DsrE 2
>JCVI_READ_1049608
MHMTKILYLGTHGTDDPTRASMPFHMALGAVDGGHAAEINLAGDAVVCIQEKIIESIKGVGMPSLKELMENILNEKVPIYIUGGCAEARGVSESDLIGKNAKIINPKIAADLVVEADRVVTF
>JCVI_READ_1241193
VLHAIHMALGAVEAGHTPEIGLAGDAVVCIKDNIIYNVKGVGMPELKELFQKVLKKKIPIYIURGCAUARGVSQSDLEGK
>JCVI_READ_1075288
MTKILYLGTHGTDDPTRASMPFHMALGAVEGGHAAEINLAGDAVVCIQDKIIESIKGVGMPSLKELMENILNEKVPIYIUGGCAEARGVSESDLIGKNAKIINPKIAADLVVEADRVVTF
>JCVI_READ_1114604
NGDGSWSYDEYGGNKIIFLSIFASWUGGCQAEAPQ
>JCVI_READ_1291991
IFIUDICREVGGVLEKGSSGUNEKIINPEILAELDLNPDKVIT
>JCVI_READ_1441944
FPDIFYKNLDAIIRIFIUGNCVETRG
>JCVI_READ_3051272
MTKILYLGTHGTDDPTRASMPFHMALGAVEGGHAAEINLAGDAVVCIQDKIIESIKGVGMPSLKELMENILNEKVPIYIUGGCAEARGVSESDLIGKNAKIINPKIAADLVVEADRVVTF
>JCVI_READ_1091138252627
MTKILYLGTHGTDDPTRASMPFHMALGAVEGGHAAEINLAGDAVVCIQDKIIESIKGVGMPSLKELMENILNEKVPIYIUGGCAEARGVSESDLIGKNAKIINPKIAADLVVEADRVVTF
>JCVI_READ_1093017503442
FHMALGAVEGGHAAEINLAGDAVVCIQDKIIESIKGVGMPSLKELMENILNEKVPIYIUGGCAEARGVSESDLMGKNAKIINPKIAADLVVDADRVVAF
>JCVI_READ_1092257125936
MALGAVEGGHAAEINLAGDAVVCIQDKIIESIKGVGMPSLKELMENILNEKVPIYIUGGCAEARGVSESDLIGKNAKIINPKIAADLVVEADRVVTF
>JCVI_READ_1093011912479
MALGAVEAGHTPEIGLAGDAVVCIKDNIIDSVKGVGMPELKELFEKVLKEKIPIYIUGGCAEARGVSEIDLEGKNAKIVNPKIASDLVVSNDRVVTF
>JCVI_READ_1092963389426
MPFHMALGAVEGGHAAEINLAGDAVVCIQDKIIESIKGVGMPSLKELMENILNEKVPIYIUGGCAEARGVSESDLIGKNAKIINPKIAADLVVEADRVVTF
>JCVI_READ_1093012142402
MHMTKILYLGTHGTDNPTRASMPFHMALGAVEGGHAAEINLAGDAVVCIQDKIIESIKGVGMPSLKELMENILNEKVPIYIUGGCAEARGVSESDLIGKNAKIINPKIAADLVVEADRVVSF
>JCVI_READ_1093009676386
MKRNKYMAKILYQGTHGTDDPTRASMPFHMALGAVEAGHTPEIGLAGDAVVCIKDNIIDSVKGVGMPELKELFEKVLKEKIPIYIUGGCAEARGVSESDLEGKNAKIVNPKIASDLVVSNDRVVTF
>JCVI_READ_1093017624556
ILNEKVPIYIUGGCAEARGVSESDLIGK
>JCVI_READ_1095456003600
AFHMALGAVEGGHAAEINLAGDAVVCIQDRIIESIKGVGMPSLKELMENILNEKVPIYIUGGCAEARGVSESDLIGKNAKIINPKIAADLVVEADRVVTF
>JCVI_READ_1092341839842
FHMALGAVEGGHAAEINLAGDAVVCIQDKIIESIKGVGMPSLKELMENILNEKVPIYIUGGCSEARGVSESDLIGKNAKIINPKIAADLVVEADRVVTF
>JCVI_READ_1091142329572
MALGAVEGGHAAEINLAGDAVVCIQDKIIESIKGVGMPSLKELMENILNEKVPIYIUGGCAEARGVSESDLIGKNAKIINPKIAADLVVEADRVVTF
>JCVI_READ_1091143238902
MALGAVEGGHTAEINLAGDAVVCIQDRIIESIKGVGMPSLKELMENILNEKVPIYIUGGCAEARGVSESDLIGKNAKIINPKIAADLVVEADRVVTF

#FdhA
>JCVI_READ_249420
MKRIFVEDALDRIAKLMKEDRDANFVETTEDGKKVNRWLTTGMLAASAGSNEVGYLTHKTVRSLGMLAFDNQARVUHGPTVAGLAPTFGRGAMTNHWVDIKNADVILVMGGNAAEAHPCGFKWVTEAKAHRKARLIVVDPRFTRTASVADYYAQIRTGSDIVFLGGVINYLLTHDKIQHEYVKNYTDMSFIVREDFSFTDGLYSGYNADKHSYDKTTWDYERGADGFAKVDPTLQDPRCVYQLMKQHYSRYTPEQVEKSCGTPKEKFLKVCEMLASTAVPGRAGTILYALGWTHHSIGAQIIRTGAMVQLLLGNIGIAGGGMNALRGHSNIQGLTDLALS
>JCVI_READ_378058
MSRRQSLKVTATSLPGSSLALMGFSPSEALAEVRQYKLARTVETRNTCPYCSVGCGILMYSLGDGAKNAQPSIVHIEGDPDHPVNRGTLCPKGASLIDFIHSPNRLTHPEYRAPGSDKWEPISWNDALDRIAKLMKADRDANFVETAEDGAKVNRWLTTGMLAASAGSNEVGYLTHKTIRSLGMLAFDNQARVUHGPTVAGLAPTFGRGAMTNHWVDIKNADVILVMGGNAAEAHPCGFKWVTEAKAHRKARLIVVDPRFTRTASVADYYAPIRTGTDIVFLGGVIQVSADERQDPA
>JCVI_READ_393437
VSRRQFFKICAGGMAGTTVAALGFAPKMALAQARNYKLLRAKEIRNTCTYCSVGCGLLMYSLGDGAKNAKESIYHIEGDPDHPVSRGALCPKGAGLLDYVHSENRLRYPEYRAPGSDKWQRISWDEAFTRIAKLMKTDRDANFIEKNEQGVTVNRWLSTGMLCASAASNETGMLTQKFVRSLGMLAVDNQARVUHGPTVASLAPTFGRGAMTNHWVDIKNANVVMVMGGYAAE
>JCVI_READ_405524
KFARALGLVAIDTIARHUHSPTVASLAPTFGRGAMTNHWIDIKNSNVVIIMGGNAAEAHPVGFGWVTEAMQHNNAKLIVVDPRFNRSASLADHYAPIRSGTDIAFLLGVIRYLISTNQVNFDYVKAYTNASYLVRDDFDFHDGLFSGFDEAKGEYNKESWFYQLDEDGYAKVDETLEHPRCVWNLLKQHVERYDFATVSNITGTPTADYQVVCDAIASTHTKDRVATFMYALGWTHHSKGAQNIRSMAMIQLLLGNIGQLGGGVNALRGHANVQGSTDMGLLAQSLPGYLKLPNDKEPTLAAHLGANTPKAIAPR
>JCVI_READ_134617
ISWNDALDRIAKLMKADRDANFVETAEDGAKVNRWLTTGMLAASAGSNEVGYLTHKTIRSLGMLAFDNQARVUHGPTVAGLAPTFGRGAMTNHWVDIKNADVILVMGGNAAEAHPCGFKWVTEAKAHRKARLIVVDPRFTRTASVADYYAPIRTGTDIVFLGGVINYLLTNDKIQHEYVKNYTDFSFIVREDFAFNDGIYSGYDAEKHAYPDKSSWDYERGDDGFVKVDPTLQHPRCVYNLLKQHYARYTPDMVQQTCGTPKEKFLKVCEMLATTAVPGRAGTVLYALGWTHHSIGAQIIRTGAMVQLLLGNIGIAGGGMNALRGHSNIQGLTDLGLMSNLLPGYRRLHRKKT
>JCVI_READ_424491
KGASLIDFIHSPNRLTHPEYRAPGSDKWEPISWNDALDRIAKLMKADRDANFVETAEDGAKVNRWLTTGMLAASAGSNEVGYLTHKTIRSLGMLAFDNQARVUHGPTVAGLAPTFGRGAMTNHWVDIKNADVILVMGGNAAEAHPCGFKWVTEAKAHRKARLIVVDPRFTRTASVADYYAPIRTGTDIVFLGGVINYLLTNDKIQHEYVKNYTDFSFIVREDFAFNDGIYSGYDAEKHAYPDKSSWDYERGDDGFVKVDPTLQHPRCVYNLLKQHYARYTPDMVQQTCGTPKEKFLKVCEMLATTAVTRPRRHGAVRARLDAPLDRRADHSSR
>JCVI_READ_317827
SPNRLTHPLURAPGSDKWEPISWNDALDRIAKLMKADRDANFVETAEDGAKVNRWLTTGMLAASAGSNEVGYLTHKTIRSLGMLAFDHQARVUHGPTVAGPAPTFGRGAMTNHWVDIQNADVI
>JCVI_READ_44409
VNRWLTTGMLAASAGSNEVGYLTHKTIRSLGMLAFDNQARVUHGPTVAGLAPTFGRGAMTNHWVDIKNADVILVMGGNAAEAHPCGFKWVTEAKAHRKARLIVVDPRFTRTASVADYYAPIRTGTDIVFLGGVINYLLTNDKIQHEYVKNYTDFSFIVREDFAFNDGIYSGYDAEKHAYPDKSSWDYERGDDGFVKVDPTLQHPRCVYNLLKQHYARYTPDMVQQTCGTPKEKFLKVCEMLATTAVPGRAGTVLYALGWTHHSIGAQIIRTGAMVQLLLGNIGIAGGGMNALRGHSNIQGLTDLGLMSNLLPGYMTLPMQAEQDFDGYIKKRA
>JCVI_READ_452573
RNAQPSIVHIEGDPDHPVNRGTLCPKGASLIDFIHSPNRLTHPEYRAPGSDKWEPISWNDALDRIAKLMKADRDANFVETAEDGAKVNRWLTTGMLAASAGSNEVGYLTHKTIRSLGMLAFDNQARVUHGPTVAGLAPTFGRGAMTNHWVDIKNADVILVMGGNAAEAHPCGFKWVTEAKAHRKARLIVVDPRFTRTASVADYYAPIRTGTDIVFLGGVINYLLTNDKIQHEYVKNYTDFSFIVREDFAFNDGIYSGYDAEKHAYPDKSSWDYERGDDGFVKVDPTLQHPRCVYNLLKQHYARYTPDMVQQTCGTPKEKFLEGVRDA
>JCVI_READ_496987
CAEGASLIDFIHSPNRLTHPEYRAPGSDKWEPISWNDALDRIAKLMKADRDANFVETAEDGAKVNRWLTTGMLAASAGSNEVGYLTHKTIRSLGMLAFDNQARVUHGPTVAGLAPTFGRGAMTNHWVDIKNADVILVMGGNAAEAHPCGFKWVTEAKAHRKARLIVVDPRFTRTASVADYYAPIRTGTDIVFLGGVINYLLTNDKIQHEYVKNYTDFSFIVREDFAFNDGIYSGYDAEKHAYPDKSSWDYERGDDGFVKVDPTLQHPRCVYNLLKQHYARYTPDMVQQTCGTPKGEFLKVCEMLATTAVPGRAGTVLYALGWTHHSIGAQIIR
>JCVI_READ_74031
PEYRAPGSNKWERISWHDAFKRIARUMKDDRDANLIEKNADGVTVNRWLTTGMMTSSGMANESGLATQKFARALGLVAIDTIARNUHSPTVASLAPTFGRGAMTNHWIDIKNSNVVIIMGGNAAEAHPVGFGWVTEAMQHNNAKLIVVDPRFNRSASLADHYAPIRSGTDIAFLLGVIRYLISTNQVNFDYVKAYTNASYLVRDDFDFHDGLFSGFDEAKGEYNKESWFYQLDEDGYAKVDETLEHPRCVWNLLKQHVERYDFATVSNITGTPTADYQVVCDAIASTHTKDRVATFMYALGWTHHSKGAQNIRS
>JCVI_READ_404217
MNRRQFFKLCAAGAATSAISALGLMSEKAYAAVREFKLIGAKETRNNCPYCSVGCGLLMYSQGSGGKNSEHAIFHIEGDADHPVNRGALCSKGAGLVDYVNSPHRLQYPEYRAPGSNKWERISWHDAFKRIARLMKDDRDANLIEKNADGVTVNRWLTTGMMTSSGMANESGLATQKFARALGLVAIDTIARNUHSPTVASLAPTFGRGAMTNHWIDIKNSNVVIIMGGNAAEAHPVGFGWVTEAMQHNNAKLIVVDPRFNRSASLADHYAPIRSGTDIAFLLG
>JCVI_READ_384260
VNRWLTTGMLVASAGSNEVGYLTHKTIRSLGMLAFDNQARVUHGPTVAGLAPTFGRGAMTNHWVDIKNADVILVMGGNAAEAHPCGFKWVTEAKAHRKARLIVVDPRFTRTASVADYYAPIRTGTDIVFLGGVINYLLTNDKIQHEYVKNYTDFSFIVREDFAFNDGIYSGYDAEKHAYPDKSSWDYERGDDGFVKVDPTLQHPRCVYNLLKQHYARYTPDMVQQTCGTPKEKFLKVCEMLATTGVPGRAGTVLDPVGWTHHSIGAQNIRTGAMVQLVLGNIGFAGGGWNALAGHP
>JCVI_READ_460774
MNRRQFFKLCAAGAATSAISALGLMSEKAYAAVREFKLIGAKETRNNCPYCSVGCGLLMYSQGSGGKNSEHAIFHIEGDADHPVNRGALCSKGAGLVDYVNSPHRLQYPEYRAPGSNKWERISWHDAFKRIARLMKDDRDANLIEKNADGVTVNRWLTTGMMTSSGMANESGLATQKFARALGLVAIDTIARNUHSPTVASLAPTFGRGAMTNHWIDIKILTUULLWAVMPQRLTLSDSAGLQRLCSITMLSULWFDPRFNRSASLADHYAPIPSRTDI
>JCVI_READ_214523
RQFLKVTATSLPGSSLALMGFSPSEALAEVRQYKLARTVETRNTCPYCSVGCGILMYSLGDGAKNAQPSIVHIEGDPDHPVNRGTLCPKGASLIDFIHSPNRLTHPEYRAPGSDKWEPISWNDALDRIAKLMKADRDANFVETAEDGAKVNRWLTTGMLAASAGSNEVGYLTHKTIRSLGMLAFDNQARVUHGPTVAGLAPTFGRGAMTNHWVDIKNADVILVMGGNAAEAHPCGFKWVTEAKAHRKARLIVVDPRFTRTASVADYYAPIRTGTDIVFLGGVINYLLTNDKIQHEYVKNYTDFSFIVRED
>JCVI_READ_232128
MSRRQFLKVTATSLAGSSLALMGFSPSEALAEVRQYKLARTVETRNTCPYCSVGCGILMYSLGDGAKNAQPSIVHIEGDPDHPVNRGTLCPKGASLIDFIHSPNRLTHPEYRAPGSDKWEPISWNDALDRIAKLMKADRDANFVETAEDGAKVNRWLTTGMLAASAGSNEVGYLTHKTIRSLGMLAFDNQARVUHGPTVAGLAPTFGRGAMTKHWVDIKNAD
>JCVI_READ_177511
MLAFDNQARVUHGPTVAGLAPTFGRGAMTNHWVDIKNADVILVMGGNAAEAHPCGFKWVTEAKAHRKARLIVVDPRFTRTASVADYYAPIRTGTDIVFLGGVINYLLTNDKIQHEYVKNYTDFSFIVREDFAFNDGIYSGYDAEKHAYPDKSSWDYERGDDGFVKVDPTLQHPRCVYNLLKQHYARYTPDMVQQTCGTPKEKFLKVCEMLATTAVPGRAGTVLYALGWTHHSIGAQIIRTGAMVQLLLGNIGIAGGGMNALRGHSNIQGLTDLGLMSNLLPGYMTLPMQAEQDFDGYIKKRGSASQ
>JCVI_READ_513296
CPYCGTGCKINLLVENDKVVGAEGANGRTNEGQLCLKGYYGWDFLNDTNLLTPRLKSPMIRRERGGKLEAVSWDEAIEFASSRLSAIKAKYGPDAIMTTGSARGPGNEANYVMQKFARAVLGTNNVDHCARVUHAPSVSGLETTVGNGAMSNAIPEIQETKCLLVFGYNAADSHPIVARHILQAKANGAKVIVCDPRMVETAALAISGCRLKMVPIWRWSTPRPR
>JCVI_READ_248411
FIHSPSRLKYPEYRAAGSNEWKRISWEDALDRIAKLMKEDRDANFVETTEDGKKVNRWLTTGMLAASAGSNEVGYLTHKTVRSLGMLAFDNQARVUHGPTVAGLAPTFGRGAMTNHWVDIKNADVILVMGGNAAEAHPCGFKWVTEAKAHRKARLIVVDPRFTRTASVADYYAQIRTGSDIVFLGGVINYLLTHDKIQHEYVKNYTDMSFIVREDFSFTDGLYSGYNADKHSYDKTTWDYERGADGFAKVDPTLQDPRCVYQLMKQHYSRYTPEQVEKSCGTPKEKFLKVCEMLASTAVPRRAGTILYALGWTHHSIGAQIIRTGAMV
>JCVI_READ_460736
MKDDRDANLIEKNADGVTVNRGLTTGMMTSSGMANESGLATQKFARALGLVAIDTIARNUHSPTVASLAPTFGRGAMTNHWIDIKNSNVVIIMGGNAAEAHPVGFGWVTEAMQHNNAKLIVVDPRFNRSASLADHYAPIRSGTDIAFLLGVIRYLISTNQVNFDYVKAYTNASYLVRDDFDFHDGLFSGFDEAKGEYNKESWFYQLDEDGYAKVDETLEHPRCVWNLLKQHVERYDFATVSNITGTPTADYQVVCDAIASTHTKDGVATFMYALGWTHHSKGAQNIRSMAMIQLLLGNIGQLGGGVNALRGHANVQGSTDHGAAGRKRYLSRP
>JCVI_READ_478571
MKDDREANLIEKNADGVRVNRWLTTGMMTSSGMANESGLATQKFARALGLVAIDTIARNUHSPTVASLAPTFGRGAMTNHWIDIKNSNVVIIMGGNAAEAHPVGFGWVTEAMQHNNAKLIVVDPRFNRSASLADHYAPIRSGTDIAFLLGVIRYLISTNQVNFDYVKAYTNASYLVRDDFDFHDGLFSGFDEAKGEYNKESWFYQLDEDGYAKVDETLEHPRCVWNLLKQHVERYDFATVSNITGTPTADYQVVCDAIASTHTKDRVATFMYALGWTHHSKGAQNIRSMAMIQLLLGNIGQLGGGVNALRGHANVQGSTDMGLLAQEFTRLP
>JCVI_READ_432118
SASETARNAQPSIVHIEGDPDHPVNRGTLCPKGASLIDFIHSPNRLTHPEYRAPGSDKWEPISWNDALDRIAKLMKADRDANFVETAEDGAKVNRWLTTGMLAASAGSNEVGYLTHKTIRSLGMLAFDNQARVUHGPTVAGLAPTFGRGAMTNHWVDIKNADVILVMGGNAAEAHPCGFKWVTEAKAHRKARLIVVDPRFTRTASVADYYAPIRTGTDIVFLGGVINYLLTNDKIQHEYVKNYTDFSFIVREDFAFNDGIYSGYDAEKHAYPDKSSWDYERGDDGFVKVDPTLQHPRCVYNLLKQHYARYTPDMVQ
>JCVI_READ_568293
SPNRLTHPEYRAHGSDKWEPISWNDALDRIAKLMKADRDANFVETAEDGAKVNRWLTTGMLAASAGSNEVGYLTHKTIRSLGMLAFDNQARVUHGPTVAGLAPTFGRGAMTNHWVDIKNADVILVMGGNAAEAHPCGFKWVTEAKAHRKARLIVVDPRFTRTASVADYYAPIRTGTDIVFLGGVINYLLTNDKIQHEYVKNYTDFSFIVREDFAFNDGIYSGYDAEKHAYPDKSSWDYERGDDGFVKVDPTLQHPRCVYNLLKQHYARYTPDMVQQTCGTPKEKFLKVCEMLATTARSGRAGTVLYALGWTHHSIGAQSSAPAR
>JCVI_READ_309750
FARGLGLVAIDTIARNUHSP
>JCVI_READ_467647
CPYCGTGCKINLLVENDKVVGAEGANGRTNEGQLCLKGYYGWDFLNDTNLLTPRLKSPMIRRERGGKLEAVSWDEAIEFASSRLSAIKAKYGPDAIMTTGSARGPGNEANYVMQKFARAVLGTNNVDHCARVUHAPSVSGLETTVGNGAMSNAIPEIQETKCLLVFGYNAADSHPIVARHILKAKANGAKVIVCDPRMVETARIADQWLPLKNGSNMALVNAFANVLINEGLYNQAFVANYPEGFDTFKAPVAKVPPPNTLERDPR
>JCVI_READ_55515
GFSPSEALAEVRQYKLARTVETRNTCPYCSVGCGILMYSLGDGAKNAQPSIVHIEGDPDHPVNRGTLCPKGASLIDFIHSPNRLTHPEYRAPGSDKWEPISWNDALDRIAKLMKADRDANFVETAEDGAKVNRWLTTGMLAASAGSNEVGYLTHKTIRSLGMLAFDNQARVUHGPTVAGLAPTFGRGAMTNHWVDIKNADVILVMGGNAAEAHPCGFKWVTEAKAHRKARLIVVDPRFTRTASVADYYAPIRTGTDIVFLGGVINYLLTNDKIQHEYVKNYTDFSFIVREDFAFNDGIYSGYDAEKHAYPDKSSWDYERGDDGFVKVDPTLQHPRALP
>JCVI_READ_472148
MNRRQFFKLCAAGAATSAISALGLMSEKAYAAVREFKLIGAKETRNNCPYCSVGCGLLMYSQGSGGKNSEHAIFHIEGDADHPVNRGALCSKGAGLVDYVNSPHRLQYPEYRAPGSNRWERISWHDAFKRIARLMKDDRDANLIEKNADGVTVNRWLTTGMMTSSGMANESGLATQKFARALGLVAIDTIARNUHSPTVASLAPTFGRGAMTNHWIDIKNSNVVIFSHP
>JCVI_READ_122005
MSRRQFLKVTATSLAGSSLALMGFSPSEALAEVRQYKLARTVETRNTCPYCSVGCGILMYSLGDGAKNAQPSIVHIEGDPDHPVNRGTLCPKGASLIDFIHSPNRLTHPEYRAPGSDKWEPISWNDALDRIAKLMKADRDANFVETAEDGAKVNRWLTTGMLAASAGSNEVGYLTHKTIRSLGMLTFDNQARVUHGPTGQSAPT
>JCVI_READ_474521
MNRRQFFKLCAAGAATSAISALGLMSEKAYAAVREFKLIGAKETRNNCPYCSVGCGLLMYSQGSGGKNSEHAIFHIEGDADHPVNRGALCSKGAGLVDYVNSPHRLQYPEYRAPGSNKWERISWHDAFKRIARLMKDDRDANLIEKNADGVTVNRWLTTGMMTSSGMANESGLATQKFARALGLVAIDTIARNUHSPTVASLAPTFGRGAMTNHWIDIKNSKIVIIMGGNAAEAHQWDSAGLQKLCSITMLSDVVTHVQP
>JCVI_READ_225669
MPWPRVGGQQRSPATLTHKTIRSLGMLAFDNQARVUHGPTVAGLAPTFGRGAMTNHWVDIKNADVILVMGGNAAEAHPCGFKWVTEAKAHRKARLIVVDPRFTRTASVADYYAPIRTGTDIVFLGGVINYLLTNDKIQHEYVKNYTDFSFIVREDFAFNDGIYSGYDAEKHAYPDKSSWDYERGDDGFVKVDPTLQHPRCVYNLLKQHYARYTPDMVQQTCGTPKEKFLKVCEMLATTAVPGRAGTVLYALGWTHHSIGAQIIRTGAMVQLLLGNIGIAGGGMNALRGHSNIQGLTDLGLMSNLLPGYMTLPMQAEQDFDGYIKKRVQLPLRPKQLSY
>JCVI_READ_267942
PGLKARNUHSPTVASLAPTFGRGAMTNHWIDIKNSNVVIIMGGNAAEAHPVGFGWVTEAMQHNNAKLIVVDPRFNRSASLADHYAPIRSGTDIAFLLGVIRYLISTNQVNFDYVKAYTNASYLVRDDFDFHDGLFSGFDEAKGEYNKESWFYQLDEDGYAKVDETLEHPRCVWNLLKQHVERYDFATVSNITGTPTADYQVVCDAIASTHTKDRVATFMYALGWTHHSKGAQNIRSMAMIQLLLGNIGQLGGGVNAIARSRQRARFNRHGAAGPKFTRLP
>JCVI_READ_123349
MNRRQFFKLCAAGAATSAISALGLMSEKAYAAVREFKLIGAKETRNNCPYCSVGCGLLMYSQGSGGKNSEHAIFHIEGDADHPVNRGALCSKGAGLVDYVNSPHRLQYPEYRAPGSNKWERISWHDAFKRIARLMKDDRDANLIEKNADGVTVNRWLTTGMMTSSGMANESGLATQKFARALGLVAIDTIARNUHSPTVASLAPTFGRGAMTNHWIDIKNSNVVIIMGGNAAEDHPVGFGWVTEAMQHNNAKLIVFSP
>JCVI_READ_202673
VSRRQFFKICAGGMAGTTVAALGFAPKMALAQARNYKLLRAKEIRNTCTYCSVGCGLLMYSLGDGAKNAKESIYHIEGDPDHPVSRGALCPKGAGLLDYVHSENRLRYPEYRAPGSDKWQRISWDEAFTRIAKLMKTDRDANFIEKNEQGVTVNRWLSTGMLCASAASNETGMLTQKFVRSLGMLAVDNQARVUHGPTVASLAPTFGRGAMTNHWVDIKNANVVMVMGGNAAEAHPVDFRWLR
>JCVI_READ_50813
GKNSEHAIFHIEGDADHPVNRGALCSKGAGLVDYVNSPHRLQYPEYRAPGSNKWERISWHDAFKRIARLMKDDRDANLIEKNADGVTVNRWLTTGMMTSSGMANESGLATQKFARALGLVAIDTIARNUHSPTVASLAPTFGRGAMTNHWIDIKNSNVVIIMGGNAAEAHPVGFGWVTEAMQHNNAKLIVVDPRFNRSASLADHYAPIRSGTDIAFLLGVIRYLISTNQVNFDYVKAYTNASYLVRDDFDFHDGLFSGFDEAKGEYNKESWFYQLDEDGYAKVDETLEHPRCVWNLLKQHVERYDFATVSNITGTPTADYQVVCDAIASTHTKTVAQP
>JCVI_READ_153885
MLAASAGSNEVGYLTHKTIRSLVMLAFDNQARVUHGPTVAGLAPTFGRGAMTNHWVDIKNADVILVMGGNAAEAHPCGFKWVTEAKAHRKARLIVVDPRFTRTASVADYYAPIRTGTDIVFLGGVINYLLTNDKIQHEYVKNYTDFSFIVREDFAFNDGIYSGYDAEKHAYPDKSSWDYERGDDGFVKVDPTLQHPRCVYNLLKQHYARYTPDMVQQTCGTPKEKFLKVCEMLATTAVPGRAGTVLYALGWTHHSIGAQIIRTGAMVQLLLGNIGIAGGGMNALRGHSNIQGLTDLGLMSNLLPGYMTLPMQAEQDFDGYIKKRVQLPL
>JCVI_READ_637057
HRGTLCPKGASLIDFFHSPNRLTHPEYRAPGSDKWEPISWNDALDRIAKLMKADRDANFVETAEDGAKVNRWLTTGMLAASAGSNEVGYLTHKTIRSLGMLAFDNQARVUHGPTVAGLAPTFGRGAMTNHWVDIKNADVILVMGGNAAEAHPCGFKWVTEAKAHRKARLIVVDPRFTRTASVADYYAPIRTGTDIVFLGGVINYLLTNDKIQHEYVKNYTDFSFIVREDFAFNDGIYSGYDAEKHAYPDKSSWDYERGDDGFVKVDPTLQHPRCVYNLLKQHYARYTPDMVQQTCGTPKEKFLEVCEMLATTARSGPRRARCCTRS
>JCVI_READ_290423
NFVETAEDGAKVNRWLTTGMLAASAGSNEVGYLTHKTIRSLGMLAFDNQARVUHGPTVAGLAPTFGRGAMTNHWVDIKNADVILVMGGNAAEAHPCGFKWVTEAKAHRKARLIVVDPRFTRTASVADYYAPIRTGTDIVFLGGVINYLLTNDKIQHEYVKNYTDFSFIVREDFAFNDGIYSGYDAEKHAYPDKSSWDYERGDDGFVKVDPTLQHPRCVYNLLKQHYARYTPDMVQQTCGTPKEKFLKVCEMLATTAVPGRAGTVLYALGWTHHSIGAQIIRTGAMVQLLLGNIGIAGGGMNALRGHSNIQGLTDLGLMSNLLPGYMTLPMQSTP
>JCVI_READ_51721
GPVETRNPRPYCSVGCGILKYSLGDGAKTPSRASSTSKAIPTLRQNRGTLCPKGASLIDFIHSPNRLTHPEYRAPGSDKWEPISWNDALDRIAKLMKADRDANFVETAEDGAKVNRWLTTGMLAASAGSNEVGYLTHKTIRSLGMLAFDNQARVUHGPTVAGLAPTFGRGAMTNHWVDIKNADVILVMGGNAAEAHPCGFKWVTEAKAHRKARLIVVDPRFTRTASVADYYAPIRTGTDIVFLGGVINYLLTNDKIQHEYVKNYTDFSFIVREDFAFNDGIYSGYDAEKHAYPDKSSWDYERGDDGFVKVDPTLQHPRCVYNLLKQHYARYTPDMVQQTCGTPKEKFLKVCEMLATTLLP
>JCVI_READ_452849
WLTTGMMTSSGMANESGLATQKFARALGLVAIDTIARNUHSPTVASLAPTFGRGAMTNHWIDIKNSNVVIIMGGNAAEAHPVGFGWVTEAMQHNNAKLIVVDPRFNRSASLADHYAPIRSGTDIAFLLGVIRYLISTNQVNFDYVKAYTNASYLVRDDFDFHDGLFSGFDEAKGEYNKESWFYQLDEDGYAKVDETLEHPRCVWNLLKQHVERYDFATVSNITGTPTADYQVVCDAIASTHTKDRVATFMYALGWTHHSKGAQNIRSMAMIQLLLGNIGQLGGGVNALRGHANVQGSTDMGLLAQ
>JCVI_READ_386879
EKNADGVTVNRWLTTGMMTSSGMANESGLATQKFARALGLVAIDTIARNUHSPTVASLAPTFGRGAMTNHWIDIKNSNVVIIMGGNAAEAHPVGFGWVTEAMQHNNAKLIVVDPRFNRSASLADHYAPIRSGTDIAFLLGVIRYLISTNQVNFDYVKAYTNASYLVRDDFDFHDGLFSGFDEAKGEYNKESWFYQLDEDGYAKVDETLEHPRCVWNLLKQHVERYDFATVSNITGTPTADYQVVCDAIASTHTKDRVATFMYALGWTHHSKGAQNIRSMAMIQLLLGNIGQLGGGVNALRGHANVQGQPTWVLQ
>JCVI_READ_573335
VRQYKLARTVETRTTCPYCSVGCGILMYSLGDGAKNAQPSIVHIEGDPDHPVNRGTLCPKGASLIDFIHSPNRLTHPEYRAPGSDKWEPISWNDALDRIAKLMKADRDANFVETAEDGAKVNRWLTTGMLAASAGSNEVGYLTHKTIRSLGMLAFDNQARVUHGPTVAGLAPTFGRGAMTNHWVDIKNADVILVMGGNAAEAHPCGFKWVTEAKAHRKARLIVVDPRFTRTASVADYYAPIRTGTDIVFLGGVINYLLTNDKIQHEYVKNYTDFSFIVREDFAFNDGIYSGYDAEKHAYPDKSSWDYERGDDGFVKVDPTLQHPRCVYNLRSSTTRVQT
>JCVI_READ_444749
HRGTLCPKGASLIDFIHSPNRLTHPEYRAPGSDKWEPISWNDALDRIAKLMKADRDANFVETAEDGAKVNRWLTTGMLAASAGSNEVGYLTHKTIRSLGMLAFDNQARVUHGPTVAGLAPTFGRGAMTNHWVDIKNADVILVMGGNAAEAHPCGFKWVTEAKAHRKARLIVVDPRFTRTASVADYYAPIRTGTDIVFLGGVINYLLTNDKIQHEYVKNYTDFSFIVREDFAFNDGIYSGYDAEKHAYPDKSSWDYERGDDGFVKVDPTLQHPRCVYNLLKQHYARYTPDMVQQTCGTPKEKS
>JCVI_READ_105022
PHRLQYPEYRAPGSNKWERISWHDAFKRIARLMKDDRDANLIEKNADGVTVNRWLTTGMMTSSGMANESGLATQKFARALGLVAIDTIARNUHSPTVASLAPTFGRGAMTNHWIDIKNSNVVIIMGGNAAEAHPVGFGWVTEAMQHNNAKLIVVDPRFNRSASLADHYAPIRSGTDIAFLLGVIRYLISTNQVNFDYVKAYTNASYLVRDDFDFHDGLFSGFDEAKGEYNKESWFYQLDEDGYAKVDETLEHPRCVWNLLKQHVERYDFATVSNITGTPTADYQVVCDAIAKTHTKDRVATFMYALG
>JCVI_READ_246270
MASSPSEALAEVUQYKLARTVETRNTCPYCSVGCGILMYSLGDGAKNAQPSIVHIEGDPDHPVNRGTLCPKGASLIDFIHSPNRLTHPEYRAPGSDKWEPISWNDALDRIAKLMKADRDANFVETAEDGAKVNRWLTTGMLAASAGSNEVGYLTHKTIRSLGMLAFDNQARVuHGPTVAGLAPTFGRGAMTNHWVDIKNADVILVMGGNAAEAHPCGFKWVTEAKAHRKARLINSRPALHAYGLGGRLYAPIRTRPFPA
>JCVI_READ_513169
MNRRQFFKLCAAGAATSAISALGLMSEKAYAAVREFKLIGAKETRNNCPYCSVGCGLLMYSQGSGGKNSEHAIFHIEGDADHPVNRGALCSKGAGLVDYVNSPHRLQYPEYRAPGSNKWERISWHDAFKRIARLMKDDRDANLIEKNADGVTVNRWLTTGMMTSSGMANESGLATQKFARALGLVAIDTIARNUHSPTVASLAPTFGRGAMTNHWIDIKNSNVVIIMGGNAAEAHPVGFGWVTEAMQHNNAKLIVVDPRFNRSASLADHYAPIRSGTDIAFLLGVIRYLIFDHQVNFRYVKAYTH
>JCVI_READ_424490
PEYRAPGSDKWEPISWNDALDRIAKLMKADRDANFVETAEDGAKVNRWLTTGMLAASAGSNEVGYLTHKTIRSLGMLAFDNQARVUHGPTVAGLAPTFGRGAMTNHWVDIKNADVILVMGGNAAEAHPCGFKWVTEAKAHRKARLIVVDPRFTRTASVADYYAPIRTGTDIVFLGGVINYLLTNDKIQHEYVKNYTDFSFIVREDFAFNDGIYSGYDAEKHAYPDKSSWDYERGDDGFVKVDPTLQHPRCVYNLLKQHYARYTPDMVQQTCGTPKEKFLKVCEMLATTAVPGRAGTVLYALGWTHHSIGAQIFQRQKKINK
>JCVI_READ_399781
MGFSPSEALAEVRQYKLARTVETRNTCPYCSVGCGILMYSLGDGAKNAQPSIVHIEGDPDHPVNRGTLCPKGASLIDFIHSPNRLTHPEYRAPGSDKWEPISWNDALDRIAKLMKADRDANFVETAEDGAKVNRWLTTGMLAASAGSNEVGYLTHKTIRSLGMLAFDNQARVUHGPTVAGLAPTFGRGAMTNHWVDIKNADVILVMGGNAAEAHPCGFKWVTEAKAHRKARLIVVDPRFTRTASVADYYAPIRTGTDIVFLGGVINYLLTNDKIQHEYVKNYTDFSFIVREDFAFNDGIYSGYERGKTRV
>JCVI_READ_137132
KGLSSSARVKLIEAKETRNNCPYCSVGCGLLRYSQGSGGKNSEHAIFHIEGDADHPVNRGALCSKGAGLVDYVNSPHRLQYPEYRAPGSNKWERISWHDAFKRIARLMKDDRDANLIEKNADGVTVNRWLTTGMMTSSGMANESGLATQKFARALGLVAIDTIARNUHSPTVASLAPTFGRGAMTNHWIDIKNSNVVIIMGGNAAEAHPVGFGWVTEAMQHNNAKLIVVDPRFNRSASLADHYAPIRSGTDIAFLLGVIRYLISTNQVNFDYVKAYTNASYLVRDDFDFHDGLFSGFDEAKGEYNKGSWFYQLDEDGYAKVRNTEPLPT
>JCVI_READ_46592
NRWLTTGMLAASAGSNEVGYLTHKTIRSLGMLAFDNQARVUHGPTVAGLAPTFGRGAMTNHWVDIKNADVILVMGGNAAEAHPCGFKWVTEAKAHRKARLIVVDPRFTRTASVADYYAPIRTGTDIVFLGGVINYLLTNDKIQHEYVKNYTDFSFIVREDFAFNDGIYSGYDAEKHAYPDKSSWDYERGDDGFVKVDPTLQHPRCVYNLLKQHYARYTPDMVQQTCGTPKEKFLKVCEMLATTAVPGRAGTVLYALGWTHHSIGAQIIRTGAMVQLLLGNIGIAGGGMNALRGHSNIQGLTDLGLMSNLLPGYMTLPMQAEQDSTATSRSLQP
>JCVI_READ_339192
MSRRQFLKVTATSLAGSSLALMGFSPSEALAEVRQYKLARTVETRNTCPYCSVGCGILMYSLGDGAKNAQPSIVHIEGDPDHPVNRGTLCPKGASLIDFIHSPNRLTHPEYRAPGSDKWEPISWNDALDRIAKLMKADRDANFVETAEDGAKVNRWLTTGMLAASAGSNEVGYLTHKTIRSLGMLAFDNQARVUHGPTVAGLAPTFGRGAMTNHWVDIKNADVILVMGGNAAEAHPCGFKWVTEAKAHRKARLIV
>JCVI_READ_76898
GDADHPVNRGALCSKGAALVDYVNSPHRLQYPEYRAPGSNKWERISWHDAFKRIARLMKDDRDANLIEKNADGVTVNRWLTTGMMTSSGMANESGLATQKFARALGLVAIDTIARNUHSPTVASLAPTFGRGAMTNHWIDIKNSNVVIIMGGNAAEAHPVGFGWVTEAMQHNNAKLIVVDPRFNRSASLADHYAPIRSGTDIAFLLGVIRYLISTNQVNFDYVKAYTNASYLVRDDFDFHDGLFSGFDEAKGEYNKESWFYQLDEDGYAKVDETLEHPRCVWNLLKQHVERYDFATVSNITGTPTADYQVVCDAIASTHTKDRVATFMYALGWTPP
>JCVI_READ_361380
MNRRQFFKLCAAGAATSAISALGLMSEKAYAAVREFKLIGAKETRNNCPYCSVGCGLLMYSQGSGGKNSEHAIFHIEGDADHPVNRGALCSKGAGLVDYVNSPHRLQYPEYRAPGSNKWERISWHDAFKRIARLMKDDRDANLIEKNADGVTVNRWLTTGMMTSSGMANESGLATQKFARALGLVAIDTIARNUHSPTVASLAPTFGRGAMTNHWIDIKNSNVVIIMGGNAAEAHPVGFGWVTEAMQHNNAKLIVVDPRFNRSASLADHYAPIRSGTDIAFLLGCDSLFDFDQSS
>JCVI_READ_384259
VNRGQTTGKQALSAGSNEVGYLTHKTIRSLGMLAFDNQARVUHGPTVAGLAPTFGRGAI
>JCVI_READ_587543
KLEAVSWDEALDYVATRLSAIKAKYGPDAIQTTGSSRGTGNETNYVMQKFARAVIGTNNVDCCARVUHGPSVAGLHQSVGNGAMSNAITEIDNTDLVFIFGYNPADSHPIVANHVINAKRNGAKIIVCDPRKIETARIADMHIALKNGSNIALLNAIGHVIIEEDLYDKSFVASRSEGFEEYRKIVEGYTPESVEAITGVSAQEIRACARMYASAKSAAILWGMGVTQFYQGVETVRSLTSLAILTGNLGKPSVGVNPVRGQNNVQGACDMGALPDTYPGYQYVKFPENREKFAKAWGVDSLPEHTGYRISELPHRASAR
>JCVI_READ_644086
MNRRQFFKLCAAGAATSAISALGLMSEKAYAAVREFKLIGAKETRNNCPYCSVGCGLLMYSQGSGGKNSEHAIFHIEGDADHPVNRGALCSKGAGLVDYVNSPHRLQYPEYRAPGSNKWERISWHDAFKRIARLMKDDRDANLIEKNADGVTVNRWLTTGMMTSSGMANESGLATQKFARALGLVAIDTIARNUHSPTVASLAPTFGRGAMTNHWIDIKILT
>JCVI_READ_171077
MLAFDNHSRVUHGPTVAGLAPTFGRGAMTNHWVDIKNADVILVMGGNAAEAHPCGFKWVTEAKAHRKARLIVVDPRFTRTASVADYYAPIRTGTDIVFLGGVINYLLTNDKIQHEYVKNYTDFSFIVREDFAFNDGIYSGYDAEKHAYPDKSSWDYERGDDGFVKVDPTLQHPRCVYNLLKQHYARYTPDMVQQTCGTPKEKFLKVCEMLATTAVPGRAGTVLYALGWTHHSIGAQIIRTGAMVQLLLGNIGIAGGGMNALRGHSNIQGLTDLGLMSNLLPGYMTLPMQAEQD
>JCVI_READ_111874
MSRRQFLKVTATSLAGSSLALMGFSPSEALAEVRQYKLARTVETRNTCPYCSVGCGILMYSLGDGAKNAQPSIVHIEGDPDHPVNRGTLCPKGASLIDFIHSPNRLTHPEYRAPGSDKWEPISWNDALDRIAKLMKADRDANFVETAEDGAKVNRWLTTGMLAASAGSNEVGYLTHKTIRSLGMLAFDNQARVUHGPTVAGLAPTFGRGAMTNHWVDLKNADVILVMGGNGAQAPSVRVQVGKRRERPPPGPG
>JCVI_READ_306188
MNRRQFFKLCAAGAATSAISALGLMSEKAYAAVREFKLIGAKETRNNCPYCSVGCGLLMYSQGSGGKNSEHAIFHIEGDADHPVNRGALCSKGAGLVDYVNSPHRLQYPEYRAPGSNKWERISWHDAFKRIARLMKDDRDANLIEKNADGVTVNRWLTTGMMTSSGMANESGLATQKFARALGLVAIDTIARNUHSPTVASLAPTFGRGAMTNHWIDIKNSNVVIIMGGNAAEAHPVGFGWVTEAMQHNNAKLIVVDSTFQPPVRHWQITMPHPLRTTSQP
>JCVI_READ_91729
PLRELSIIPFSFLTPTITPRPAMLQMSRRQFLKVTATSLAGSSLALMGFSPSEALAEVRQYKLARTVETRNTCPYCSVGCGILMYSLGDGAKNAQPSIVHIEGDPDHPVNRGTLCPKGASLIDFIHSPNRLTHPEYRAPGSDKWEPISWNDALDRIAKLMKADRDANFVETAEDGAKVNGWLTTGMLAASAGSNEVGYLTHKTIPSLGDARISTIRARVUNGP
>JCVI_READ_780923
GSLCVKGQFASWDFVNSKEKAYUSSIKKYKGEFEKVSWEKAYEVFSQKLNNSIDNHGPDSTVWWASARVVTEANYLLQKFARTVVGTNNIDNCSRTuHAPTVAGMAVMVGRGAMTNSIEELAGSKLLLVTGSNTTETHPVISLRMKKAVKNGAKLIVVDPRKIELTKWADKYIQIRIGTDIPFYNAVANYIIQNDLYDKDYVATRTRNFEEIKDHLTMYTPEYSAKICGIDPEDIIYTAKEYAKASPKSAICYTVGITEHSCGSYNVQSLANLAMICGNFGRENAGVNPLRGQNNVQGVSDSGSLPTDFPGYQKVKHQGCRKIEKIWFP
>JCVI_READ_1239890
IVYFVNSKERLTDPLLKNNKGEFEKVSWEKAYEVFSQKLNNSIDNHGPDSTVWWASARVVTEANYLLQKFARTVVGTNNIDNCSRTUHAPTVAGMAVMVGRGAMTNSIEELAGSKLLLVTGSNTTETHPVISLRMKKAVKNGAKLIVVDPRKIELTKWADKYIQIRIGTDIPFYNAVANYIIQNDLYDKDYVATRTRNFEEIKDHLTMYTPEYSAKICGIDPEDIIYTAKEYAKASPKSAICYTVGITEHSCGSYNVQSLANLAMICGNFGRENAGVNPLRGQNNVQGVSDSGSLPTDFPDIKN
>JCVI_READ_1145600
GGGEGRRRLHETDWDTALDKAAEGFCSVTDEHGRHAIYAFASGRTPSEANYTIQKFIRAGFGTNYIDNCSRAUHAPTVAGLAATIGRGAMSNPLADMDKPDVIFCIGTNMTECHPVAATRIKRAISNGAKLIVADPRKIPLAEMADLYLPLRVGSDTALLLGIAHVIAREGLIDRDFIVGRTRDSDNFLEHITQFTPEWAEQISGVPAADIEKAALLYGDADRGAIYYTLGITEHICGVDNVQSLCNLVLMTGNIGREGTGVNPMRGQNNIQGAGDSGAIPSNYPGFQTVESVEKQAKFREIYGREVDIEKGITKGSSS
>JCVI_READ_1100517
QFASWDFVNSKERLTDPLLKNNKGEFEKVSWEKAYEVFSQKLNNSIDNHGPDSTVWWASARVVTEANYLLQKFARTVVGTNNIDNCSRTUHAPTVAGMAVMVGRGAMTNSIEELAGSKLLLVTGSNTTETHPVISLRMKKAVKNGAKLIVVDPRKIELTKWADKYIQIRIGTDIPFYNAVANYIIQNDLYDKDYVATRTRNFEEIKDHLTMYTPEYSAKICGIDPEDIIYTAKEYAKASPKSAICYTVGITEHSCGSYNVQSLANLAMICGNFGRENAGVNPLRGQNNVQGVSDSGSLPTDFPGYQKVEAPGDGRKI
>JCVI_READ_1091141108404
RLTTPMVRVDGELVPATWDEALDRIAEGFLAAREDVAAGVHSFGMFSCSKSTNEMNYAAQKFSRVVMGSNDIDSCNRTUHAPSVVGLATVLGAGGGTSSYKEIEETDVILLWGSNAREAHPIFFHHLLKGIDNGATMFAVDPRRTSSAKFADVWLGLEVGSDVAMANTVAREIIAADLHNKDFVAHSTQGFEELKAAVEPYTLERGAELTGVPAEAIREMAHAYATAESAQILWTLGITEHHNAVDMCWRYATWHS
>JCVI_READ_1095899062453
VFSCSKSTNEMNYAAQKFARMALGTNNIDSCNRTUHAPSVVGLAAVFGAGGGTSSYLEVEETDVILLWGSNAREAHPIYFHHVLKGLDNGARMFAVDPRRTSSAKFADAWLGLNVGTDVAMANAIGREIIAADLHNKDFIAHSSQGFEDYKAHVEPYTLEYAEAITGVPAEAIREVAHAYASAEKAQILWTLGITEHHNGPTGA
>JCVI_READ_1092452135421
LTRRQFFKVSGATVSLTSMTAMGFASAADPVFTKPYKLEKTVETRSTCPYCSVSCGVLMYSKKGDDGKLKVMHVEGDPDNPVNKGTLCPKGAGILSMVNSPERLQFPEVREAGSKEWKRISWDEAMTRITKHMKADRDKNFVATNADGVTVNRWNTFGALISSASNNEAGYLSHKVLRSLGVVALDTQARIUHAPTVASLGPTLDAARDVQPY
>JCVI_READ_1092215025877
MHFCGQCVQTCPTGALSDKKALRAKDSPGEIKKTRSVCPYCGVGCAVDILSKENKVVGIQPAMDGPANEGALCIKGQYAFDFVNHPDRLKKPMIRKEDGTFREAEWEEALQLAANGFKNVADKYGRHSIYGIASGRAPHEAAYTMQKFIRSNFGTNYIDNCSRSUHAPTVAGLAATIGRGAMSNPLSDMEHPDVIFAIGTNMTECHPVAATRLKKAVSRGARMIVADPRETRLAKMADIHLRIRVGSDVALLLAMANVISRERLTDDSFINQRTSGSEEFIEHIKEFTPEWAAPICEVDADLIEEAAIIYGKGAPAAIYYTLGITEHICGVDNVSHYYSQP
>JCVI_READ_1092215155732
SRGQYAFDFVNHPDRLKKPMIRKEDGTFREAEWEEALQLAANGFKNVADKYGRHSIYGIASGRAPHEAAYTMQKFIRSNFGTNYIDNCSRSUHAPTVAGLAATIGRGAMSNPLSDMEHPDVIFAIGTNMTECHPVAATRLKKAVSRGARMIVADPRETRLAKMADIHLRIRVGSDVALLLAMANVISRERLPDDSFINQRTSGSEEFIEHIKEFTPEWAAPICEVDADLIEEAAIIYGKGAPAKIYYTLGITEHICGVDNVQSIYYSNPPPPPR
>JCVI_READ_1093017771164
MKRSAVHTEPLARLDTPLVRRNGTLQPASWDDALDTVAQGFTSIVADKGPEAVGLFSCSKSTNEMNYAAQKFMRTAIGSNNIDSCNRTUHAPSVVGLATVFGAGGGTSSYREVEEAEFVLLWGSNARAAHPIYFHHVLKALITVVHVRRRSEAH
>JCVI_READ_1093017733496
MVKQTSTPCNRTUHAPSVVGLATVFGAGGGTSSYREVEEAEFVLLWGSNARAAHPIYFHHVLKGINNGGSMYAVDPRRTDSAKFAETWLGINVGSDIALANALAREIIRSGLHNTEFIEHATTGFDKFADHVEPYTLDFAASATGVDAGAIEDLAHRYATAASAQILWTLGITEHHNGVENVLSLCNLALLTGHVGRWGSGLVPLRGQNNVQGGGDMGALPNKLPGFQDVDDAAALRKFEAIYGVALNPEPGLHLTLMFEAMARKDLTGLYIIGENPADSEADVQHTRDLLRGLDLLVVQDIFMTRTAELADVVLPASVGWAESDGTVTSSERRVQRVRPALTPPEGARHDHQA
>JCVI_READ_1093016175019
MVRENGVLREATWDEALTRATEGFAKVRDELGPEGFAVFSCSKSTNEMNYAAQKFARMALGTNNIDSCNRTUHAPSVVGLAAVFGAGGGTSSYLEVEETDVILLWGSNAREAHPIYFHHVLKGLDNGARMFAVDPRRTSSAKFADAWLGLNVGTDVAMANAIGREIIAADLHNKDFIAHSSQGFEDYKAHVEPYTLEYAEAITGVPAQAIREVAHAYASAEKAQILWTLGITEHHNGVDNVKSLCNLALLTGHVGRWGSGLVPLRGQNNVQGGGDMGALPNKSLPPT
>JCVI_READ_1091140746573
MVRENGVLREATWDEALTRATEGFAKVRDELGPEGFAVFSCSKSTNEMNYAAQKFARMALGTNNIDSCNRTUHAPSVVGLAAVFGAGGGTSSYLEVEETDVILLWGSNAREAHPIYFHHVLKGLDNGARMFAVDPRRTSSAKFADAWLGLNVGTDVAMANAIGREIIAADLHNKDFIAHSSQGFEDYKAHVEPYTLEYAEAITGVPAQAIREVAHAYASAEKAQILWTLGITEHHNGVDNVKSLCNLALLTGHVGRWGSGLVPLRGQNNVQGGGDMGALPNKFPGFQDITNPDHRRSSRPPMHELNPNTASTSP
>JCVI_READ_1095349059702
HPRPTGTVAPMAAHRYDPYARLTTPMVRDGGALRPATWDEALDRAAAGLARGRDERGPSSVGFFSCSKSTNEMNFLAQKFARTAIGTNNIDSCNRTUHAPSVVGLATVFGAGGGTSSYADIEQTDVIVLWGSNARSAHPIFFHHVLQGVRNGAKLYVFPAHWTGRRFTRSSPT
>JCVI_READ_1095335001833
TWQEAISRAANGLATTRDAFSPSAVGFFSCSKSTNEMNFIAQKFARAVIGTNNIDSCNRTUHAPSVVGLATVFGAGGGTSSYAEVETTEIVVLWGSNAREAHPIYFHHVLQGVRNGAKLFVVDPRRTASAEFADMWLGLNVGTDIALSNTIAREIIHAGLANKEFIANGTTNFETYAKSVEPWTLETGSKVTGVPVDAIKELAHQRTHNTN
>JCVI_READ_1095339008724
ETPLVLFQQKFAQVRATFYSTDSALNADNPPQVAKVIFVAKHKFDPYMRITEPMVRDNGILRVASWQEALSRATKGLATTRDAFSPTAVGFFSCSKSTNEMNFIAQKFARAVIGTNNIDSCNRTUHAPSVVGLATVFGAGGGTSSYAEVETTEVIVLWGSNAREAHPIYFHHVLQGVRNGAKLFVVDPRRTASAEFADMWLGLNVGTDIALSNTIAREIIHAGLANKDFIANGTTNFETYAKSVEPWTLEVGSKVTGVPADAIKELAHAFAQANSAQLCWTLGITEHHNGVDNVLSLINLALLCGHVGKTGSGLSP
>JCVI_READ_1095349063896
SWQEALSRAAKGLATTRDAFSPTAVGFFSCSKSTNEMNFIAQKFARAVIGTNNIDSCNRTUHAPSVVGLATVFGAGGGTSSYAEVETTEVIVLWGSNAREAHPIYFHHVLQGVRNGAKLFVVDPRRTASAEFADMWLGLNVGTDIALSNTIAREIIHAGLANKDFIANGTTNFETYAKSVEPWTLEVGSKVTGVPADAIKELAHAFAQANSAQLCWTLGITEHHNGVDNVLSLINLALLCGHVGKTGSGLSPLRGQNNVQGGGDMGALPNKLPGFQDVEDDVAREKFNKKWNCVIPPKNG
>JCVI_READ_1092257265788
LGSNNTDHQARIUHSTTVAGVANTWGYGAMTNSYNDMRNSKAAMYIGSNAAEAHPVSVLHTLHAKEKGCKVIVVDPRYTRTAAKADQYVRMRSGADIPFLYGVMWHIFKNGWEDKKYINDRVWGMDKVKEEVLANWSPDKVFEASGVTEQECFQVAKTMAENRPSTLVWCVGHTQSTIGNAKVRVSCLLQLALGNIGVSGGGANIFRGHDNVQGITDVGMNPDSLPGYYGIADGAFKHYAAVWGVDFDWIKSRYAPGMMNKPGLTISRWFDAVLEKNEVIDQPSNLRAMFYWGHAPNSQTRGLELKRALDKLDMLVVVDPFPSATAAMAAMPIKL
>JCVI_READ_1093025057817
ETPLVLFQQKFTQVRATFYSTDSALNADNPPQVAKVIFVAKHKFDPYMRITEPMVRDNGVLRVASWQEALSRAAKGLATTRDAFSPTAVGFFSCSKSTNEMNFIAQKFARAVIGTNNIDSCNRTUHAPSVVGLATVFGAVEALVHMPRSKQPK
>JCVI_READ_1095366048374
LSVGFFSCSKSTNEKNFLSQKFARTAIGTNNFDSCNRTUHAPSVVGLATVFGAGGGTSSYADIEQTDVIVLWGSNARSAHPIFFHHVLQ
>JCVI_READ_1093025055129
VIGTNNIDSCNRTUHALSVVGLATSLEQVEALVHMPRSKQPK
>JCVI_READ_1093023057822
MLQKFTRAVMNSNQVDNCSRGUHSPTVAGLAASIGRGAMSNSIPEIEDAKMMLCVGTNMTECHPIIAVRVKKAVRKGAKLYVVDPRKIPLTEYADGHLPLKLGSDVALFNAMAKVIIDEGLEDKEYIEERVEGFEELKAHLQPFTLEYAEEISGVPAELIRECAIEYAKAESAGIYYTLGITEHICGVSNVQSLCNLALITGNLGKKSAGVNPLRGQNNIQGAGDCGALPNNYPGFQSVEDPACQEKFEKAWGVPMDPKKGITKIAALDHAVDGRIKAMWICGETPSSPILMSSTPPTHWSRWISSSCRHVPHRHRKASDVSPAAAFTESMISHHSDRRVQRIRRPQSSCE
>JCVI_READ_1091143229451
DRLSRCAEGAGLADIIHSKSRLLYPEYRAPGSNEWKRLSWDDALDRIARLMKEDRDANFVQKNEAGQTVNRWLTTGMLAASATSNETAVVTHKVVRSLGMLAFDNQARVUHGPTVAGLAPTLGRGAMTNHWVDIKNADLILIMGGNAAEAHPCGFKWVTEAKAHNKARLIVVDPRFNRSAAVADVYAPIRTGTDIVFLGGLINYLLTEDRIQHEYVLNYTDMPFLVKDEFAFKDGLYSGYNEEKRSYDRSSWDYAYGDDGYVRSDPTLKDPRCVYNLLKQHYARYTVEMVERICGTPADSIRQIWDMIASTAGKDKAMTILYALGWTQHSIGAQNVRAGTMCSCCWATSACRWRHERAARASNIQG
>JCVI_READ_1092343141505
DHPVNRGTLCPKGAGLLDFVHSPNRLKYPQVREAGSSEWKRIDWDQALDRIARHMKADRDANFIEKNEQGQTVNRWLSTGFLAASASSNEAGYITHKVVRSLGILGFDNQARVUHGPTVASLAPTFGRGAMTNHWVDIKNADLVLIMGGNAAEAHPCGFKWVTEAKAHNQAKLVVVDPRFTRSASVADLYAPIRTGTDIAFLGGLINYLLENDKIQHEYVRNYTDVSFVVREEFAFEDGMFSGYDAEKRRYDKASWGYEIGEDGYAVVDPTLSHPRCVFNLLKKHYSRYTQDLVSSICGTPKAQMLQVWRPSSASL
>JCVI_READ_1092257245833
MGFAPGIALAEVRQYKLTRATETRNTCTYCSVACGILMYSLGDGAKNAEPSIFHIEGDPDHPVNRGTLCPKGAGLADIIHSKSRLLYPEYRAPGSNEWKRLSWDDALDRIARLMKEDRDANFVQKNEAGQTVNRWLTTGMLAASATSNETAVVTHKVVRSLGMLAFDNQARVUHGPTVAGLAPTLGRGAMTNHWVDIKNADLILIMGGNAAEAHPCGFKWVTEAKAHNKARLIVVDPRFNRSAAVADVYAPIRTGTDIVFLGGLINYLLTEDRIQHEYVLNYTDMPFLVKDEFAFKDGLYSGYNEEKRSYDRSSWDYAYVTTATYAATRR
>JCVI_READ_1091120991993
HLTGDNTHPITKGFLCNKVNHYLDLVYNENRVLYPHIRIGPKGNNAKFKRVSWDHALKLVTKNLKDTEKKYGGDAIQPYSYSGTLGMLGYWGMSERFWNKRVRQDUAEPFALQQPQRLVYIHMERRVVRPLMKCPIMIULFFGEQISYRLLFIWFHLLKKQKRKVQKLFCIDPRETRTAALSDWHIQPKPGTDAALALGMMHLIVKKKKHDVAFLKKHT
>JCVI_READ_1095458061236
SAKCSNEEAYLFQKLIRQGFGHNNVDHCTRLUHASSVAALLENVGSAAVTATFNEIENADVAIVIGANPTENHPVAATYFKQFTKRGGKLIVMDPRGQGLKRHAAHMLQFKPGADVSMLNAIMNVIVEEDLYDKQYIDAFTENWDAMKRHLKDFPPEKMSAICGVDADVLRAVARDFAGAKSAMIFWGMGVSQHIHGTDNSRCLISLALMCGQVGRPGTGLHPLRGQNNVQGASDAGLIPMFLPDYQSVGDDGVRSAFHDLWNSDNIDPEKGLTVTEIMDAIHDGDISSMYILGENPAMSDPDVVHARAALAKLDHLVVQDIFLTETAYYADVICLPAL
>JCVI_READ_1095460159826
MFSCSKTTNEVNYAVQRFSRSVIGSNNIDSCNRTUHAPSVVGLATVFGAGGGTSSYIEVENVDSILLWGSNAREAHPIYFHHVLKGLSNGAKMWAVDPRRTSSAKFADAWLGLNVGTDIALANGVAREIIHTGLVNEEFIENATEGYEEFKTHVEPWTLDMTSEVTGVPSEAIADLAHGYATAPTAQILWTLGITEHHTGVDNVLALSNLALLTGHVGRPGSGLVPLRGQNNVQGGGDMGALPNKLPGFQDVDDDNIRARFEKTWESRIHRRTWDST
>JCVI_READ_1095462302522
NEVNYAVQRFSRSVIGSNNIDSCNRTUHAPSVVGLATVFGAGGGTSSYIEVENVDSILLWGSNAREAHPIYFHHVLKGLSNGAKMWAVDPRRTSSAKFADAWLGLNVGTDIALANGVAREIIHAGLVNEEFIENATEGYEEFKAHVEPWTLDITSEVTGVPNEAIVDLAHGYATAPTAQILWTLGITEHHTGVDNVLALSNLALLTGHVGRPGSGLVPLRGQNNVQGGGDMGALPNKLPGFQDVDDDDIRARFEKTWGAEFTGEHGLNLTEMFEAMGQDTLRAVWVIGENPADSEADVKHARAMLERLEILVVQDVFMTRTASTP
>JCVI_READ_1095462366082
MIRDNGKLREATWEEAFERAASGFQKVVEKHGPTAFGMFSCSKTTNEVNYAVQRFSRSVIGSNNIDSCNRTUHAPSVVGLATVFGAGGGTSSYIEVENVDSILLWGSNAREAHPIYFHHVLKGLSNGAKMWAVDPRRTSSAKFADAWLGLNVGTDIALANGVAREIIHAGL
>JCVI_READ_1095458046875
NGKLREATWEEAFERAASGFQKVVEKHGPTAFGMFSCSKTTNEVNYAVQRFSRSVIGSNNIDSCNRTUHAPSVVGLATVFGAGGGTSSYIEVENVDSILLWGSNAREAHPIYFHHVLKGLSNGAKMWAVDPRRTSSAKFADAWLGLNVGTDIALANGVAREIIHAGLVNEEFIENATEGYEEFKAHVEPWTLDITSEVTGVPNEAIVDLAHGYATAPTAQILWTLGITEHHTGVDNVLALSNLALLTGHVGRPGSGLVPLRGQNNVQGGGDMGALPNKLPGFQDVDDDDIRARFEKTWGAEFTGEHGLNLTEMFEAMGQDTLRAVWVIGENLLPTV
>JCVI_READ_1092961001311
MSERLTVPMIRDNGKLREATWEEAFERAASGFQKVVEKHGPTAFGMFSCSKTTNEVNYAVQRFSRSVIGSNNIDSCNRTUHAPSVVGLATVSSR
>JCVI_READ_1095456055235
MSERLTVPMIRDNGKLREATWEEAFERAASGFQKVVEKHGPTAFGMFSCSKTTNEVNYAVQRFSRSVIGSNNIDSCNRTUHAPSVVGLATVFGAVEEPLLISR
>JCVI_READ_1095521044427
DTGRNERRLIQPQYRAPFSDKWQEVSWDWALERIARNIKKTRDATFTQKNAKGQSVNRTTGIASVGSAAIDNEECWTLQALMRAMGLVYIEHQARIUHSATVAALAESFGRGAMTNHWIDIQNSDCILIMGSNAAENHPISFKYVTRAMSKGAKLISVDPRYTRTSSKADIYTGLRSGTDIAFLGGMIKYILDQKLYNKAYVASYTNAPFLVKDTFHFKNGLFSGYKKNKKGPIIGKYDKSTWGFQKDSKGIPKMDRTLKHKRSVFQLLKKHFKRYDLDTVSKITGTPKKDLMQVYKTYAATGARGKAGTIMYAMGWTQHTTGTQNIAPWPLSSCYW
>JCVI_READ_1095522025633
MQVSRRQFFKICAGGMAGTTVAALGFAPEVALAETRQYKLLRARETRNTCTYCSVGCGLLMYSLGDGAKNAKESIFHIEGDPDHPVNRGALCPKGAGLVDFIHSESRLKYPEYRAPGSDKWQRISWDDAFTRIAKLVKEDRDANFIKTNDQGVTVNRWLTTGMLCASAASNETGFLSQKFSRALGMLAVDNQARVUHGPTVASLAPTFGRGAMTNHWVDIKNANLIIVMGGNAAEAHPVGFRWAMEAKIHNNAKLIVIDPRFTRTASVADFYTPIRSGTDIAFLSGVLLYLMTNNKFNREYVEAYTNASLLVREDFAF
>JCVI_READ_1093017120478
MQKLSRAAFGTNNCHQCAATUHAPTVAGLVTTFGAGAMTNSIPEIRTPTP

#FrhD
>JCVI_READ_1095467025836
MTDFKPTIISFCCNYUGYSAADLAGSMRLTYPASIKIIHVPCSGKVDVIHLLRAIQKGADGATSSAES
>JCVI_READ_1095526074076
MAEFEPTIIAFCCNYUGYSAADLAGSMRLDYPTNIKIILVPCSGKVDVMHLLRSIQKGADGVYVVGCLEGTCHYNEGNYRARERVDHVRELLDEIGIEGDRVRMYNLSSGEGPTFAQYAREMTEHIRELGPNPLKAHAHS
>JCVI_READ_1093018218035
VAGUEEGDCHFLEGNLRAKKRVRQAKKLLEEAGLSRSAYQPL

#GPx
>JCVI_READ_130301
MTSITGEEIAFSEYKEQALLIVNLASQUGLTPQYTGLCALEKQRDDLTVLGFPCNQFGSQEPGTDKEILSFAKEKYDVNFQLFSKIEVNGSNACELYKRLKEAKPNPEGKADIGWKLYKFLVNRTEKSSPGLRPTVSREKIADQIDSFLG
>JCVI_READ_1199001
LVTNVASRUGYRDANVDGFGRLHDAFGDRLRILGFPTDDFGRQQGTEEELRRDFSSVLDVLFEPTTTSDNPVLNRVQREDRGGAPLEWNFVKVLIDDRGRVIQRYGPSMDYDKIARDVKEEL
>JCVI_READ_1259645
VDSLYDLTLSQYGEPRALRDFRGKVVVVVNVASEUALANANYAALRSMREKYRDDGFEILAIPVNQFGCQAPGTSAMERRAARRKFGVDDLEVFDKVGAKAKPVKCKGIDEVAYEAEFKDDPDAILPRRSSTTRLLP
>JCVI_READ_1073341
HAPNLSNCKIYCTIILDNKFYNIMKIISIFNYFQFNFSDLKGKVVLIENTASLUGTTVRDFTQVRIQKLQLISRKNFLFS
>JCVI_READ_1036382
MPALTSSARAVFVNRRIVRARRARGSMQSVRAFFGGGDKAATSSKSAHDFTVKSIDGEDVPLSKYAGKVMLVVNVASQUGLTSQNYKELVQLDNKYENLVVAAFPCNQFGAQEPGSAADIKAFAGKQGAKFPLFAKIDVNGANASPFWKHLKESKSEGGLMAMAGPTSRELAKSYR
>JCVI_READ_1121498
VDSLYDLTLSQYGEPRALRDFRGKVVVVVNVASEUALANANYAALRSMREKYRDDGFEILAIPVNQFGCQATGDVGDGASSRAKKIRWDDWRFAST
>JCVI_READ_1240738
VDSLYDLTLSQYGEPRTLRDFRGKVVVVVNVASEUALANANYAALRSMREKYRDDGFEILAIPVNQFGCQAPGTSAMERRAARRKFGGLTP
>JCVI_READ_1298841
VASEUALANANYAALRSMREKYRDDGFEILAIPVNQFGCQAPGTSAMERRAARRKFGVDDLEVFDKVGAKAKPVKCKGIDEVAYESEFKDDPDAIL
>JCVI_READ_1645732
GIPGCASSAVEPQGGQGERHCDPVFTPSRKRSEELETHLAFFRSWPTRKNFLGYQATRDAEHQKTMSAGAMEAEETTPTGPPTKGGSKWSLLSSKLRDPSPASVGKWVRRKSMEAIIGGSSEDAQYWMRDASWTPPSSFHELSCRSAKGDAIVDMTRFAGQVCACVNVASLUGKTSQWYKELVALHKELGHRGLECLAFPCNQFGMQEPGGAAEVEACVRAKYHVDFHVFEKVKVNGADTHPVYRFLRLAAAGGADAPFLGWNFCVFLVSRDGKTVIRPHASTSPLAMREDIERLLAEPPLAA
>JCVI_READ_1544863
MKSITGDDVNLSTYSGQFCLIVNVASAUGLTPQYAGLRTLHNETDDLNVLGFPCNQFGAQEPGSDEEILDFVTNKYDVNFPMFSKIEVNGENACELYKLLKSEQPGEDGNQDLPWNFTKFLVNRDGSVVKRFNPQTTPEEIRDELGNLMGS
>JCVI_READ_1675557
MSQFHDITMKSITGDDVNLSTYSGQFCLVVNVASAUSLTPQYAGVRTLHNETDNLNVLGF
>JCVI_READ_1421867
KITLDLPSSIKSLYISKASSTLLFVTNIDARUSFANARYPEVEVSYKLYKFDDALSQDFFSIISKELENISPSFFFKLSK
>JCVI_READ_2056214
NYVVKSLSGEDVPLKKYVGKVLLVVNSASRUGRTATNNQELNDLHAELSDKGLAILAFPTNDFKQEARSNEELIEWKQKKGLNFDLFAKIHVNGPDTDPFFQFLKNGTDGADIGWNFAKFLVGRHRVTLLRPL
>JCVI_READ_1959442
VYSLSATKIDGTTLPLSTLEGKAAVVVNVASRUGATTRSYKQLALWNERFKSTLEILLYPSDEFGGQELPSAQIAPFVTKFGLPTDGNGAAAHGGPPSFCRQLGDVSPRIPPGCTLMAKVQVNGANEDPVWTTCKQAFPGEVKWNFAAFFVVDRQGQVVGRFSSRELDQCDALLAKLAA
>JCVI_READ_2021622
GETLSLATHTGCVCLVVNVATRUGLAPRFFRELVELDAELRERGLRVLGFPCNQFGKQEPGGAEEILEIATSYGATFDIFAKVEVNGPAAHPIFKFLRSHQGNILG
>JCVI_READ_2102188
VDFQQYSGSVALVINVATYUGTTKANYQCMEQLQKDYAEKDVKLFLFPCNQFLFQEPDTNAKIKAFASGYLNISKGSNVVLFSKSGCNKECHTTGSDQCVLSSKNCCTANNPIYDYLKSVVKGSLSWNFNKFVIGKDGIPIKKYGDATYKDTLENDINKLLGQQ
>JCVI_READ_2171849
MLGERQTQFHRFCMGLGSSKRALSSSMSIFDHSVKQIDGSDFALSSLKGQFRAFMVVNLASKUGATNRHYAELQELHAKYGESNQLAILGFPCNNFGGQEPGNNDEIRAFADKKGAGFRIFGKLECDNYAQTHPMY
>JCVI_READ_2105419
DFTFENIDGGELSLSNYKGRQILIVNTANRUGFTGQLSGLQKL
>JCVI_READ_2103686
MYYCGESGDPWRRAALWYYCAALVDACFFFGDYVHPNGRPRADLVVGPSGFGLRRTRPDIGTSSAPSAVMALLLLTAASGLLIGTPTTRAHRAPVCSMGLHDLSATGMDGAEVALGSLKGKKVLALNVASKUGASSSPGIGTQVSRAASQSAFESLWRQPARCTNPLPVGTKLSTISRFSSFPRTSLVARSCLRTRSRPSSMDSS
>JCVI_READ_3038732
MKFNNYNIRQNPMNSNNIYNYSVKNYKNESISLSKYDNYKAIIIVNVASNUGLAKQNYEELQYLYKKYKDLMVLGFPSNQFGNQEPKSNEEIQKFVKSKNVTFPVFAKIDVNGSKEDPLYTYLKSKKRGFLSKDIPWNYTKFLCIDGVPVKRYGPQENPKSFENDIKKYL
>JCVI_READ_1095901437742
MPDASGQDIAFADFAGKTCLIVNVASRUGLTNQYAGLRTLQEEFSDHPFTVLAFPCNQFGAQEPGTDAEILEFAKGKYDANFPIFSKISVNGSQACALYDWLKSARSDEEGNADIPWNFAKFVVDGGGEVVGRFSPQTAPEELKEMLLETIEASS
>JCVI_READ_1091120715680
VRVRAASTIYDFTLKTLGGGTRDAPADGEDLPLSRYKGKVVLINNVATFUGTTVRDFVQLNALKEKYGDDLVVLGVPCNQFGHQCYDKDFELLNTLKYVRPGDGYEPKFTITGKMTINGDEEDPFWTFLKNSIREPADDKGGLGSDHIYKTQPNSMPIQWSPVRRGGCDVNFEKFLIGQGWSSRRSGTR
>JCVI_READ_1091120984288
VQDARRWHARRARRRRGPPAEPIQGQSRRHRSRRDVUGTTVRDFVQLNALKEKYVDDFVVLGVPCNQFGHQCYDIDFELLNTLKYVRPGDGYEPKFTITGKMTINGDEEDPFWTFLKNSIREPADDKGGLGSDHIYKTQPNSMPIQWSPVRRADVTWNFEKFLIGKDGVPAKRYSPKFENANLTADIDALMKA
>JCVI_READ_1092963571450
YDYTVMQYGKPFALSAFANDVTVVLNVASEUPLQNANYPALRSLYEKYHADGFGLIAFPANQFGCQAPGTSEMEREYAYRKFGFEFPVMDKIAVKDKPARCKGVDPASYESFKDDPDAYLTAPLIDDVTSSSPIAPVYAFLKQPPFEGEIPWNYTKFLVGRDGKVLRRYSP
>JCVI_READ_1092963479609
LRKECFFVPYKGTVSLVVNVATYUGTTKANYECMQSLQKEYLGKPVNILLFPCNQFLFQEPDTNAKIKAFAGGYLNFTRGDVKLFSKSGCNSPCKSSGSDQCNLSSKKCCTANNPVYDYLKAQIPGSLSWNFNKFIVGKDGIPIAPRFGDNAYADKLETAINKLL
>JCVI_READ_1092963351774
MTEGAQECNFTSIEGTALPISDFKEKAVLVVNTASDUDFTPQYTTLQSLWSRYRKTDLSRRQIISESGTGNGAENKNVLRDQLRHRLSLDGKGQRQRCGCPHLLSLGGTFSRVYRQTPVEFTQISYRI
>JCVI_READ_1093011329855
MTQFHQLTMTNAQGEEISFQDFAGQTCLIVNVASRUGLTNQYAGLRTLQEEFSDYPFTVLAFPCNQFGAQEPGSDAEILEFATTKYQANFPIFSKINVNGSQACELYAFLTSQREDEEGNADIPWNFAKFLVDGHGEVVGRFSPQTAPEELKTIIVETVEASA
>JCVI_READ_1092963290407
MVDAQGEEICFGDFAGQTCLIVNVASRUGLTNQYAGLRTLQEEFSEHPFTILAFPCNQFGAQEPGSDAEILEFATTKYQANFPIFSKINVNGSQSCELYAFLKDQRADEEGNADISWNFAKFLVDGKGEVVGRFSPQTAPEELRTVILETVEASI
>JCVI_READ_1093018670240
MSIYNFKVNDLNNNLVDLSKRKNKIILIVNSASSUGLTETNLSNLDLLYNKYKGILGIWMFPSNQFNQEKRSNEQLKNYVKNKNIKYDFFGKVDLNGKSQSLCINF
>JCVI_READ_1093017756557
MIFKNRGFLSKNSKTSIYNFSVNDLNNKIVDLNTKRNKIILIVNSASSUGLTNTNLENLDLLYKKYNIGIWMFPSDQFYQEKRSNVELKKYVVEQNIKYDFFGKITLNGENEEPLYNYLKYNTPGFKLRYDINWNYTKFLCVNGKPVKRFEPIASFSSIEEEIKKYI
>JCVI_READ_1092256353594
LNLYSFKMNDIQGNQVDFGDYRGKVCLLVNTASRUGLTSQYAGLRTLYTEYGDRGLVVLAYSC
>JCVI_READ_1092963807721
MVDAQGEEICFRDFAGQTCLIVNVASRUGLTNQYAGLRTLQEEFSEHPFTILAFPCNQFGAQEPGSDAEILEFATTKYQANFPIFSKINVNGSQSCDLYAFLKDQRADEEGNADISWNLPSLSTSNR
>JCVI_READ_1092343143051
HAPLTLHLIGMRLLVLLSIFVLSVAWNPFKPKMSSGGFYSLKEKSATGKTIDFSKEFTGKVVYGVNVASRUGATGRGYQLLSKLASTDGVAVALFPCGQFGGQELANDADIVEFAKGKLGLSSTDGPDAYVFTNRH
>JCVI_READ_1095390036424
YNMAMDDIHGTPTALNKFADTACLVVNVASRUGLTSQYAGLRTLQENYADRGFSVLAFPCNQFGGQEPGSNEEVFAFAVDKYQQTFLMFAKSKSMDPVPASSTMAESASRTRRAQIFRATSLVPIDSRQYARSVATSPETHDVIE
>JCVI_READ_1092963000375
LILHLNVDUHLNTKVWKVSILSIKMIIFIIIGFPANNFLWQEPGSNEKIATFCEENYGVTFPMMSKISVRGSSMHPIYKFLTDKTRNGVISSSVSWNFQKYLINEDGTIHKVISPRTKPEDQKIIDWITS
>JCVI_READ_1093017499054
MPSRDQVCVIVNVASAUGLTPQYSGLSALHESTGPRCPRCSRPLQPVRRPGTGHERRDPRVRTFQVWGRVPDVRQDRGERRRRCDLYQWLTSEAPGDDGRPDIPWNFAKFLVDGEGRVVKRYAPTVTPEEIEADVAALLGA
>JCVI_READ_1093018229362
MLVAREEVAHGRGELLEGHDAHDPCTDQPDGRVPAHGDAHRWTPPVIVRLTAAEASSPGAWRPAFAPADSGLRQREGAAMSSFHDFVMTSITGDPVSFDAFEGQVCVIVNVASAUGLTPQYSGLSALHEKYKDRGAQVLAFPCNQFGAQEPGTNEEILEFARSKYGAAFPMFAKIEVNGDSACDLYQWLTSEAPGRRRQARHLLGLLPSSSSTAKAGREALCCPPVTPEEIKATSRAVAYTHTARGGGVFCPPLSLGERDHLVFFFWPL
>JCVI_READ_1095521499154
VSFDAFEGQVCVIVNVASAUGLTPQYSGLSALHEKYKDRGAQVLAFPCNQFGAQEPGTNEEILEFARSKYGAAFPMFAKIEVNGDGACDLYQWLTSEPSSAG
>JCVI_READ_1093016203388
MPPDVESSGTAPFAAAYPGTARANRARHGPLVLILLTTVLGGFFLHGVVRPFTDARAHARALQTASFVSADALAARDALGVFEAVLSGVLHDIDGGVVRDEALLGFPVAKRESSRGAFTLVTNVASHUGYKQSNVEGFRALREEFGDGLRILGFPSDDFGHQQGTNEEIKRDFADVMDVLFEPALDLAHNPMFAQLTAGGAPAEWNFAKFLVDDRGRVVRRYPPKMDAQAIARDIRDEL
>JCVI_READ_1092963199884
LIVNVASRUGLTNQYAGLRTLQDSFKDHPFTVLAFPATNLVPKSPAAMPKFUNSLPANTTLTSPFLAK

#GST
>JCVI_READ_1262293
MEYPILYSFRRUPYAIRARLALSYMNIPFAIREILLKDRPKSLYDISPKGTVPVLHLPNNDILEESLDIMHWALERGVQNWYQNNKTKQDKMIDLNDTEFKFWLDKYKYHVRHPDKSKNYYRKKCGSILNPYEKYLSKSYFLISNECSLVDAALFPFIRQFANVDRNWFANNFRNMDLWLNNWINNSLFNSIMLKY
>JCVI_READ_1345315
MEYNKYPILYTFRRUPWAIRARMALSESKITIELREISLKDRPDSLYKISAKGTVPVLQINKDQIIDESLQIMLWAIDQSNLNWLQENPKEQMDIIKMQ
>JCVI_READ_1575604
MAKNIHLISSVTUPWVQRAVIVLRTKEVEFDVTYINLREKPDWFLKISPHGKVPVLKVDDEILFESNAIAEYLDETVLPQLHPADPIKRARNRAWTDFVPDFSKGLSAAYRRDTLEEMEEGRADAKKVLGKLEDAIKSERINDGPYFNGDTLCLVDAAYAPLP
>JCVI_READ_1529371
MSALLSIKNRINSIMTSKYHLISFVTUPWVQRAVIVLRAKNVEFEVTHITADNKPDWFLEVSPHGKVPLLMVDQEVLFESNAIVEFLDETIKPRLHPEDPINELRIRRGRT
>JCVI_READ_2029028
MTKKYHLISSFTUPWVQRAVILMRAKQVEFEVTYINLREKPDWFLKISPHGKVPVLLVDEQPLSNPMPSSR
>JCVI_READ_1091140577602
MTAKYHLISSFTUPWVQRAVILLRAKDIEFDVTYVNLQDKPDWFLDISPHGKVPVLKGW
>JCVI_READ_1091141085805
VPILYSFRRUPYAIRSRMAIAVSGVQMQLREVVLKNKPPELLLTSPEGTVPVVRRVDGSVLQQSLDILDWVLSISDPAGWKAYPSDVLAEMENLIEENDVSFKQHLDQYKYADRYPDESKETYRGRCHTYLQKLEDRLSVQPHLFSERVSYADVAIFPFVRQFSKVDEQWFAQAPYPALRNWLGRFATGDLFISVMKKYKPWHQGNPSMLFPDSDNF
>JCVI_READ_1091141111675
MTAKYHLISSFTUPWVQRAVILLRAKDIEFDVTYVNLQDKPDWFLDISPHGKVPVLKVGDEILFESNAIAEYLDEVVQPRLHPEDPLERAKNRAWTDFVPTFASALTSIHYSKTREDMESALASAQDKLAKVEGALAGRGNDGPYFNGPDIALVDAAYAPFFQRHLS
>JCVI_READ_1092963550285
VAITLFIGDKNYSSWSMRPULVLRAFGIQFTEKLIPFDGFSESSQFKQTVAKYSPAGKVPFLQCSNSASPQADPFIIWETLAIIEYLAEQNPQFKIWPRNVALRARARSFCAEMQSCFFALRRH
>JCVI_READ_1093023083937
MAKNIHLISSVTUPWVQRAVIVLRTKEV
>JCVI_READ_1093000200556
MAQKYHLISFKTUPWVQRAVIVLRAKGIDFEITHITADDKPAWFLEISPHGKVPVLWVDDDILFESNAMPNMPTR
>JCVI_READ_1092963887100
LQLLTAGKUPWLWRS

#GrdA
>JCVI_READ_1192839
GGGRERYPWPSIAECLEASGREIVFQKTECFVUTSAGAMDLENQATIKKLSEEYGSENLMVVLGMPTDGLKIAVETLTKGDPSWAGPLAGVSLGLPVYHVLEEEIRDLIPSEIYEEKLKMMEIVLDLEKIESNLLEMRASNS

#GrdB
>JCVI_READ_1179217
SNCPSKIQTLGFPYEILKNLHKENVFGSYTDNFYSFVGASQQSAIIKTHAPKWAHMLKSHNVDAVLLVAAUPVCHMSVGHVARIFESMGISTVCFFVKAFMHLVNKMKIPRTIITNNFVGRTIGKPYDLPNQTNVVRQGIELLNGATINNSLKVI
>JCVI_READ_1092255362958
MGSNINKKKLLKHSVPKIIDIFKNDNVDIVIFVPVUPMCHQTVGLVQKICEENNLICSTISIIDEITKKLKIKRYLSVPYELGFPLGKYDDFNGQINNIKKLLSLI
>JCVI_READ_1092256128512
LIFIMSRVENIKKLSHLSFAVKKFLKYYPWNDCNPNQSKKLDKKISDCKVAIVSSAGLVVDDEHEPFDNNIKFGDWSYRVISKDVDSSKLKEYHTSNSFDHSGIKKNPFSALPITHLKELEKQGYIGSVSERHISLMGSNINKKKLLKHSVPKIIDIFKNDNVDIVIFVPVUPMCHQTVGFGSKNL
>JCVI_READ_1092257161478
LEDLEKQGYIGSVSERHISLMGSNINTRKLLKYSVPKIIDIFKNDNVDIVIFVPVUPMCHQTVGLVQKICEENNLICSTISIIDEITKKLKIKRYLSVPYELGFPLGDYDDFNGQINNIKKLLSLI
>JCVI_READ_1092257176432
VPKIIDIFKNDSVDIVIFVPVUSMCHQTVALVQKICEENNLICSTISIIDEIPKKLKIKRYLSVPHELGFPLGDYDDFNGQINNIQKLLSLI

#Grx-like
>JCVI_READ_846389
MISENIRVFWQSHUTSCIRVKDYLKQRGIEYESVNIVEDGMEDLQKLGAKSVPVVSRGDKFVFAQVIRDVVEFLELDEDSSPELNPEELAERFQGILRISVNLVGSFPNNTLTNQLPNRPRSWKVLLHHVFQIPKAFLDHEENDLEFTYELLTETPPEHLKSASDIADFGEDVKGRFDLWWEEAKDTDFSNQVPTYFGMTSRHKWLERTVWHSTQHARQMNLFESPTP
>JCVI_READ_685236
MSTEIRVFWQPHUTSCIRVKDYLKEKGIEFESINIVEGGIETLQRLGAKSVPVVSKGDKYVFAQVIRDVIEFLELDDDPTPELTPEVLAERYTEILKIAVSIVHQFPDVSLDNELPIDLDPERCNP
>JCVI_READ_735691
MISENIRVFWQPHUTSCIRVKDYLKQRGIEYESVNIVEDGMEDLQKLGAKSVPIVSRGDKFVFAQVIRDVVDFLELDEDSSPELNPEELAERFQGILRISVSLVGLFPNNTLVNQLPNRPRSWKVLLHHVFQISKAFLDHEENDLEFTYEMLTETPPEHLKTASVIADFGEDVRGRFDFWWEEAKDTDFSKQVPTYFGMTSRHELLERTVWHSTQHARQIESLLESIDIKPKISLHQDQFRGLPLSDILWDL
>JCVI_READ_808544
MISENIRVFWQPHUTSCIRVKDYLKQRGIEYESVNIVEDGMEDLQRLGAKSVPVVSRGEKFVFASGHS
>JCVI_READ_808545
MISENIRVFWQPHUTSCIRVKDYLKQRGIEYESVNIVEDGMEDLQRLGAKSVPVVSRGEKYVFAQVIRDVVEFQKVDEDSSPEQNPEELQKGQRDLS
>JCVI_READ_953865
MKVDVFTHPGUFSCRTLEEFLKTHGIDYTHFDLASDKNAAALIESKGIKSAPITIVDDSEIIIGFYPRKLIATLNIKTQVDLSAKTEWLKEKYRAILSGSIRASNQFSIEQLETTLPWRPQTLLDHMKHIISFPELAYASHSTGSMSTDDMRASYET
>JCVI_READ_759647
MISENIRVFWQPHUTSCIRVKDYLKQRGIEYESVNIVEDGMEDLQRLGAKSVPVVSRGDNFVFAQVIRDVVEFLELDEDSSPELNPDELAERFQGILRISVSLVGLFPNNTLVNQLPNRPRSWKVLLHHVFQIPKAFLDHEENDLEFTYEMLTETPPEHLKSASDIADFGEDVRSRFDLWWEEAKDTDFSKQVPTYFGMTSRHELLERTVWHSTQHARQIESLLESIDVKPKISFHQDQFRGLPLSDILWDL
>JCVI_READ_876610
MLEYIKVYWQPHUTSCIRLKDYLKNRGIKFESINVVEDGLDDLQKLSAKSVSVLCKGDKFVLLRS 
>JCVI_READ_754813
MISENIQVFWQPHUTSCIRVKDYLKQKGIEFESVKYC
>JCVI_READ_1281877
MTEAIRVFWQPHUTSCIRVKDYLKEKGIEFESINIVEDGIETLERLGAKSVPVVSKGDKYVFAQVIRDVIEFLELDDDPTPELTPEVLAERFTEILNIAVSLVQQFPDISLDNELPNRPRSWKVLLHHVFQIAKAFMDHEEMNPKYTYEMMTESPPENLKILQICLFGE
>JCVI_READ_1090725
MTEAIRVFWQPHUTSCIKVKDYLKEKGIEFESIHIVEDGIKTLERLGAKSVPCGIKGK
>JCVI_READ_1266871
MSTEIRVFWQPHUUSCIRVKDYLKEKGIEFESINIVEDGIEILQKLGAKSVPVVSKGDKFVFAQVIRDVIEFLELDEDPSPELTPKELALRFKEILKIAVSLVHQFPDVSLDNELPNRPRSWRVLLHHVFQIPKAFLDHEEMNQKYTYEMMTEAPPERLKTSEDIAIFGKDINERFIFWWEESSDSDFSKQVPTYFGMTTRHELLERTVWHSTQHIRQLQSLLENLKIKPRVIISKEQLEGLPLTQEIWD
>JCVI_READ_1401394
MTEAIRVFWQPHUTSCIRVKDYLKERGIEFESINIVEDGIETLQRLGAKSVPVVSKGDKFVFAQVIRDVTEFMELDDDPTPELTPEVLAERFTEILKIAVSLVQQFPDVSLDNELPNRPRSWKVLLHHVFQIPKAFLDLEEMNQKYTYEMMTESPPEKLKNSSNIANFGEEIRNRFILWWKKSSDSVFSKQVPTYFGMTSRHELLERTVWHSTQHVRQIQSLLENLNIKTSSDNLKKTTLKNYL
>JCVI_READ_1679455
MISENIRVFWQPHUTSCIRVKDYLKKRGIEYESVNIVEDGMEDLQRLGAKSVPVVSRGDKFVFAQVIRDVVEFLELDEDSSPELNPEELAERFQGILRISVNLVGLFPNNTLKNQLPNRPRSWKVLLHHVFQIPKAFLDHEENDLEFTYGNAHRNSS
>JCVI_READ_1580309
MISENIRVFWQPHUTSCVRVKDYLKQRGIEYESVNIVEDGMEDLQKLGAKSVPVVSRGG
>JCVI_READ_1440624
MKVDVFTHPGUFSCRTLEE
>JCVI_READ_1091140643909
MSQIIVYSSNNUGSCEMVKGYLSLRGVEFIVKNVSTDLEGRAELIALGFDSTPVTIIGDQQLSGFDIPTIDKALADLKPN
>JCVI_READ_1092450646946
VLFTQPGUSSCLRAKEFLSRKKIDFVAIDVLNDPAGRERLLKFGVRNVPVVARGDQFVFGQNLEDVAEFVGLQGTGHKPLPPEELIRRWLTVLRAAQRFMRQMPDSKLNELVIDNRDRSIRLMGHHVFRIGEAYLESVEGGVEYAVQLANVPPKDGTFTTGDEIARYGDTVIARLENWWNKLEDKSCQQKIKTFFGMQPIHMLYERSTWHSAQHARQLAAVLERFGINPDGKLTAEDLAGLPLPERLWE
>JCVI_READ_1092407301457
MGATEQFVLFTQPGUSSCLRAKEFLSRKKIDFVAIDVLNDPAGRERLLKFGVRNVPVVARGDQFVFGQNLEDVAEFVGLQGTGHKPLPPEELIRRWLTVLRAAQRFMRQMPDSKLNELVIDNRDRSIRLMGHHVFRIGEAYLESVEGGVEYAVQLATCHRKTAPSPPVMKSRVTRHVIARLENWWNKLEDNPA
>JCVI_READ_1091120713258
MISENIRVFWQPHUTSCIRVKDYLKQRGIEYESVNIVEDGMEDLQKLGAKSVPVVSRGDKFVFAQVIRDVVEFLELDEDSSPELNPEELAERFQGILLISVNLVGLFPHNTLENQLPNRPRSWKVLLHHVFQIPKAFLDHEENDLEFTYEMLTETPPEHLKTASDIADFGEDVRGRFDLWWEEAKDTDFSKQVPTYFGMTSRHELLERTVWHSTQHARQIESLLESIDVKPKISFHQDHFRGLPLSDILWDV
>JCVI_READ_1095403382335
MGDIVRVFWQPGUTSCLRAKEFLSSQNIEHESINIAGNPEGIALLQSLGAKSIPVVSKGDAFVFAQSIGDVAEFLELDVDTKPQLSPQELVEKYDMILGAAARHIRQIPDDQLGGKLLDRDRTYRELTYHVFRIAEALMDTPMAVS
>JCVI_READ_1095403310208
QPGUNELSRAKEFLSSQNIEHESI
>JCVI_READ_1092255442091
MISENIRVFWQPHUTSCIRVKDYLKQRGIEYESVNIVEDGMEDLQKLEAKSVPVVSRGDKFVFAQVIRDVVEFLELDEDSSPELNPEELAERFQGILRISVSLVGLFPHNTLENQLPNRPRSWKVLLHHVFQIPKAFLDHEENDLEFTYEMLTETSPEHLKSASDIADFGEDVRSSFDLWWEEAKDTDFSKQVPTYFGMTSRHELLERTVWHSTQHVRQIESLLESIDVKPKISFHQDQFRSLPLSDILWDLKIHLQA
>JCVI_READ_1095403531382
MTESIRLFWQPHUTSCIRVKDYLKKKGIEFESINIVEDGIESLQRLGAKSVPVIAKKDKYVFAQVIRDVIEFLEIEDDPTPELTPEALAERYTEILKIAVKLVHQFPDVSLDNELPNRPRSWKVLLHHVFQIPKAFLDNEEKSQEYTYELMTESPPEKLKNSSDIANFGKEISNRFILWWKKSRNSDFSKQVPTYFGMTSRHELLERTVWHSTQHIRQLQSLLENLEIKPGEIISNEQMKGLPLTQEIWDEQKM
>JCVI_READ_1091141640417
MTEAIRVFWQPHUTSCIRVKDYLKEKGIEFESINIVEDGIETLERLGAKSVPVV
>JCVI_READ_1095403254165 
MTESIRLFWQPHUTSCIRVKDYLKKKGIEFESINIVEDGIESLQRLGAKSVSCNSKERQVCICSSHP
>JCVI_READ_1093012218986
MTEAIRVFWQPHUTSCIRVKDYVKERGIEFESINIVEDGLETLQRLGAKSVPLVSKGDKFVFAQVIRDVTEFLELDDDPTPELTPEVLAERFTEIRESAVSLVQQFPDVSLDKELPNRPRSWKVLLHHVFQIPKAFLDFEEMNQKYTYEMMTESPPEKLKNSTNIANFGEEIRNRFILWWKKSSDSDFSKQVPTYFGMTSRHELLERTVWHSTQHVRQIQSLLENLNIKPRVIITKEQLEGLPLTYEIWDKS
>JCVI_READ_1093009953432
MDDIVRVFCRPGUSSCFKAKEFLSSQHIHHESVNIVGNPDGVALLQSMGEKSVPVFSKGTEFVFAQSIGDVAEFLGLDVDTSPMLSPAELVEMYDLILETAVRHIRQIPDDQLGGQILDRERSYRELTYHIFRITEALMDCANGEELTVSYYHDIPPADMQTFEQIAAFGDGVRAQLKDWWTSYPQKNGDAIVDTYFGEKPLHEVLERSTWHSGQHGRQLVMAMEEFMDITPDRPLTAADYEGLPLPDKVWDE
>JCVI_READ_1093017664560
MTEAIRVFWQPHUTSCIRVKDYLKEKGIEFESINIVEDGIETLESLGAKSVPVVSKGDKYVFAQVIRDVIEFLELDDDPTPELTPEVLAERFSEILKIAVSLVRQFPDVSLDNELPNRPRSWKVLLHHVFQIPKAFMDHEEMNQKYTYEMMTESPPEKLKNSSNIANFGEEIRNRFILWWKKSSDSDFSKQVPTYFGMTSRHELLERTVWHSAHIFVNFNHFLKILRSNL
>JCVI_READ_1093017601571
MISENIRVFWQPHUTSCIRVKDYLKQRGIEYESVNIVEDGMEDLQKLGAKSVPVVSRGEKFVFAQVIRNVVEFLELDEDSSPEVNPEELAERFKGILM
>JCVI_READ_1093017685374
MTESIRLFWQPHUTSCIRVKDYLKKKGIEFESINIVEDGIESLQRLGAKSVPVVAKKDQYVFAQVIRDVIEFLEIEDDPTPELTPEALAERYTEILQIAVKLVHQFPDVSLDNELPNRPRSWKVLLHHVFQIPKAFLDNEEKSQEYTYELMTESPPEKLKNSSDISNFGEEISNRFILWWKKSRDSDFSKQVPTYFGMTSRHELLERTVWHSTQHIRQLQSLLENLEIKPGEIISNEQMKGLPLTQEIWDEQKM
>JCVI_READ_1093018718533
MNESIRLFWQPHUTSCIRVKDYLKKKGIEYESINIVEDGIESLQRLGAKSVPVIAKKDKYVFAQVIRDVIEFLEIEDDPTPELTPEALAERYTEILKIAVKLVHQFPDVSLDNELPNRPRSWKVLLHHVFQIPKAFLDNEEKSQEYTYELMTESPPEKLKNSSDIANFGKEISNRFILWWKKSRNSDFSKQVPTYFGMTSRHELLERTVWHSTQHIRQLQSLLENLEIKPGEIISNEQMKGLPLTQEIWDEQKM
>JCVI_READ_1093017473822
MISENIRVFWQPHUTSCIRVKDCLKQRGIEYESVNIVEDGMEDLQKLGAKSVPVVSRGDKFVFAQVIRDVVEFLELDEDSIPELNPEELAERFQGILRISVSLVSLFPHNTLENQLPNKPRSWKVLLHHVFKYRKHCHR
>JCVI_READ_1093016003158
CRFFLHIRSFGSVDRRSHSIIVDLKRTETIPRRDTMGDIVRVFWQPGUTSCLRAKEFLSSQNIEHESINIAGNPEGMALLQSLGAKSIPVVSKGDAFVFAQSIGDVAEFLELDVDTKPQLSPQKLVEKYDMILRAATRHIRQIPDDQLGGKLLDRDRTYRELTYHVFRIAEALMDTADGGELTVSYYHDNPPAEMQTIEQIASFGDDVRARLNSWWDGYSHKDGTAIVDTYFGKKPLHEVLERSTWHSGQHVRQIVMAMTEFMGVTPDNPLTDEDFTGLPLPEKVWD
>JCVI_READ_1093015559078
MGDIVRVFWQPGUTSCLRAKEFLSSQNIEHESINIAATRKGMALLQSLGAKSIPVVSKGDAFGFRQSIGDVAEFLELDVDTKPQAFSARK
>JCVI_READ_1093015545828
MTEAIRVFWQPHUTSFIRVKDYLKERGIEFESINIIEDGIETLKRIGAKSVPVVSKGDKYVFAQVIRDVIEFLELDDDPTSELTPKELAERFSGILKIAVNLVHQFPDYSLDYELPNRPRSWKVLLHHVFQIPKAFLDNEEKSQEYTYEIMTESPPEKLKNSSDIASFGEEICNRFILWWEKSRDSDFSKQVPTYFGMTTRHELLERTVWH
>JCVI_READ_1093015445701
MTEAIRVFWQPHUTSFIRVKDYLKERGIEFESINIIEDGIETLKRIGAKSVPVVSKGDKYVFAQVIRDVIEFLELDDDPTSELTPKELAEDSQNS
>JCVI_READ_1093030515345
MSDRIELYWQPGUTGCLRAKEFLSVRGIDYDSIDVTKNPERLDAAVARFGLKVLPLAIKAGRAINAQNISDLASLIGEVIDDTPVLSPAELVERTDMFMAACQRYARQFPDRLAHEMLPYRDWNYMKLVHHVFFIALVFVNQMRGEGVPVAVAFEMPVPDDMTTFEHAARYGDEMRAKLSEWWASPDRIDFAHEFKTRAGSRTAHQVLERMCWHIGQHVRQVEHMVKENALTPDVL
>JCVI_READ_1092351077911
MTEAIRVFWQPHUTSCIRVKDYLKERGIEFESINIVEDGIETLQRLGAKSPYQTF
>JCVI_READ_1095403310844
MTEAIRVFWQPHUTSCIRVKDYLKERGM
>JCVI_READ_1092351192845
LFWQPHUTSCIRVKDYLKKKG
>JCVI_READ_1093018079990
ASAISSSLRVPMRTTVLVVAEALRPVAVSITWUPVCKVPARPNIPCHRSLAVAWLPGLPYAIPSSSKTESQPTMIA

#Grx
>JCVI_READ_1122698
KGRYNLKKIIFILMVFSLFAEKVESVEEINITQESKVLVYTNLFUAPCKEAKKLLQSRGIDYSTKIVTFSKKSVNEMAKKTGGKTSVPQIFVDDKYFGGLLELKEYYKEK
>JCVI_READ_2155036
MQAGDYDESAVKAKLDEYIASPAVMFSFTTUPFCIKAKQVLDGYGAKYSVVELNEIDGGYALRAELAEKTGRTSVPALYVGGSYVGGCNDGGLGGVMTLDRKGTLKPMLADAGCLP

#Heterodisulfide reductase subunit A
>JCVI_READ_1093012107277
MANEVISTGEVEELLGKFEESDFGDVMIVGGGISGIQAALDLSSSGFRVYLVEEAPSIGGHMAQLDKTFPTNDCSMUILSPKLVEVGRQPNIEVLTYTEVKSVEGVAGDFTVTLTKKPRYINEEKCTGCTVCVEYCPVKYPDKFNQEISNNKAVHVYFAQAVPLVTYMTQL

#Methylated-DNA-protein-cysteine methyltransferase
>JCVI_READ_1095462258417
MRVKKEKSQQQKHVTITPFREKVYEYVKTIPKGKVSTYGDVAKSVNSCPRAVGQAMRHNPFAPEVPUHRVIAADRQLGGFSGQWKKKQPNVKRKFALLEQEGVKFDNNGRVVMECMYNYKKVKLTGGKKNKGNSESKDKMNKERKKGEMIQRKIIITQKMLEQEIVGLLKKRAKGKTC

#MoeB
>JCVI_READ_716820
VHDERLTRDNAFELFECYDIIADGSDNFETRYLINDAAFFTKKPLVSASIFRFQGQLSVFDPASGGPCYRCLYSQPPPASLVPSUAVAGVLGVLPGAVGLMQATEVIKLVLGEGLPMIGRLLLYDAMKMSFREVKGSPPSR
>JCVI_READ_724875
IIKNYDYIVDGTDNFESKFLINDLSLKYKKFLVTGAISKFDGHIFTFNFTNKKDPCLRCFYQEETISDEILNUESEGILGTVAGIKGTLQANEVLK
>JCVI_READ_952313
VHDERLTRDNALELFECYDIIADGSDNFETRYLINDAAFFTKKPLVSASIFRFQGQLSVFDPASGGPCYRCLYSQPPPASLVPSUAVAGVLGVLPGAVGLMQATEVIKLVLGEGLPMIGRLLLYDAMKMSFREVKVRRNPDCELCGENPSVNELIDYQAFCNVPLGVEDAEEFDGSAFEMTPKALKQLLDSDEQPVLLDVREPYEWDICRIEGAELMLLSSFKGRTDRDRCRHP
>JCVI_READ_1293236
MELFEQYDVIADGSDNFETRYLINDAAYFTKKPLVSASIFRFHGQITIFDPDSGGPCYRCLYSEPPPAALVPSUAVAGVLGVLPGVVGLIQATEVIKLILENGVPLKGRLLLYDAMKMNFKEVSVSKDPECALCGIRATITELIDYTKFCDAKPVTSAQEEFNSESFELSPLEFKTALEYDPTAVLIDVREQYEWEICHIDGARLIPTSSFDPKSSGLSKESSIYLYC
>JCVI_READ_1266529
VDSLRDTILSGNPNIDVEVHNIRLERENVTDLFKQYDIIADGSDNFETRYLINDAAYFNTKPLVSAAIFRFQGQVTIFDPESGGPCYRCLYSEPPPAALVPSUAVAGVLGVLP
>JCVI_READ_1298519
VHNIRLERENVLELFEQYDIIADGSDNFETRYLINDAAYFTKKPLVSASIFRFQGQITIFDPESGGPCYRCLYSEPPPAALVPSUSVAGVLGVLPGVVGLIQATEVIKLILENGVPLKGRLLLYDAMKMNFKEVRVRKDPECALCGKHPTVTELIDYREFCDIQLPGTAVKEEFDEDSFELSPLEFKKALEQDPAAVLVDVREQYEWDICYINGDKVTANQQF
>JCVI_READ_1078764
MIADGSDNFETRYLINDAAYFNKKPLVSAAIFRFQGQVTIFDPESGGPCYRCLYSEPPPAALVPSUAVAGVLGVLPGVVGLIQATEVIKLILENGVPLKGRLLLYDAMKMNFKEVRVRKDRECALCGENPTITELIDYREFCDIQLQGTKLHEEFDAESFELSPLEFKSEIEKDPAAVLVDVREQFEWDICYIDGARLLPASTFEPSSSGLEKEAPIYLYCYKGQRSKTVLKELWRAGYKNIKNLKGGIDLWAEEVDPDMPQY
>JCVI_READ_1324312
YDIIADGSDNFETRYLINDAAYFTKKPLVSASIFRFQGQITIFDPESGGPCYRCLYSEPPPAALVPSUAVAGVLGVLPGVVGLIQATEVIKLILDNGVPLKGRLLLYDAMKMNFKEVRVRKDPECALCGEHPTVTELIDYREFCDIQIPGIAVQEEIDEDSFELLPLEFKKALEQDPAAVLVDVREQYEWDICYIDGARLLPTSSFDTATSGLDKEAPIYLYC
>JCVI_READ_1043803
FLIVLNAEGRYIFYPESGGPCYRCLYSEPPPAALVPSUAVAGVLGVLPGVVGLIQATEVIKLILENGVPLMGRLLLYDAMKMNFKEVRIRKDPECALCGKHPTVTELIDYSEFCDIQLPGTAVQEEFDEDLFELSPLEFKKALEQDPAVVLVDVREQYEWEICHIDGARLLPTSSFDPATSGLDKEKPIYLYCYKGQRSMTALKELWNAGYKNLKNLKGGIDLWAEEVDPDMPQY
>JCVI_READ_1037220
VDHTNLHRQIAHATSDEGRPKVNSLRDTILAGNSNIEVEGHNIRLERDNVLELFEQYDIIADGSDNFETRYLISDSAYFTKKPLVSASIFRFEGQITVFDPQSGGPCYRCLFSEPPPAALVPSUAVSGVLGVLPGVVGLIQATEVIKLILENGVPLKGRLLLYDTMKMNFKGGACTQRSRMCSLEESSR
>JCVI_READ_1616326
VHDERLTRNNAFELFECYDIIADGSDNFETRYLINDAAFFTKKPLVSASIFRFQGQLSVFDPASGGPCYRCLYSQPPPASLVPSUAVAGVLGVLPGAVGLMQATEVIKLVLVEGLPMIGRLLLYDAMKMSFREVKVRRNPDCELCGDHPSVNELIDYQAFCNVPLGVEEAEEFDGSAYKMTPKALKQLLDSDEKPVLLDVREPYEWDICRIEGAELIPLSSFKADQTGIATDT
>JCVI_READ_1713984
SQPPPASLVPSUAVAGVLGVLPGAVGLMQATEVIKLVLGEGLPMIGRLLLYDAMKMSFREVKVRRNPDCELCGEHPSVKELIDYQELCNVPLGVEEAEEFDGSAYERLPPSP
>JCVI_READ_1587645
MRLERENVTELFEQYDIIADGSDNFETRYLINDAAYFTKKPLVSASIFRFHGQITIFDPDSGGPCYRCLYSEPPPAALVPSUAVAGVLGVLPGVVGLIQATEVIKLILKNGVPLKGRLLLYDAMKMNFKEVRVSKDPRLCSLWIN
>JCVI_READ_1092216050302
GQVSVFCSTPKEGLYACVFPTPPKRRLAURVUGVVSFLLSGSVGSVMAVETLKILSQSGETLLGQMFIYDGLRGESRKIKLKPIKKCPVC
>JCVI_READ_1092963258213
MTRDNALELFECYDIIADGSDNFETRYLINDAAIFTKKPLVSASIFRFQGQLSVFDPASGGPCYRCLYSQPPPASLVPSUAVAGVLGVLPGTVGLMQATEVIKLALGEGLPMIGRLLLYDAMKMSFREVKVRRNPVCELCGEHPSVKELIDYQAFCNVPLGVEEAELFDGSAYEMAPKALKQLLDSDEQLVLLDVREPYEWDICRIEGAELMPLSSFKADQTGIATDTPIVLYCYKGVRSNPLSHVTYPP
>JCVI_READ_1092961104936
VHDERLTRDNALELFECYDIIADGSDNFETRYLINDAAFFTKKPLVSASIFRFQGQLSVFDPASGGPCYRCLYSQPPPASLVPSUAVAGVLGVLPGAVGLMQATEVIKLVLGEGLPMIGRLLLYDAMKMSFREVKVRRNPDCELCGEHPSVKELIDYQAFCNVPLGVEEAEVFDGSAYEMTPKALKQLLDSDEQPVLLSPRLNPL
>JCVI_READ_1093017398905
VHDERLTRDNALELFECYDIIADGSDNFETRYLINDAAFFTKKPLVSASIFRFQGQLSVFDTASGGPCYRCLYSQPPPASLVPSUAVAGVLGVLPGAVGLMHATEVIKLVLGEGLPMIGRLLLYDAMKMSFREVKVRRNPDCELCGEHPSVKELIDYLLSVMFRWELRSRGI
>JCVI_READ_1092255392541
VHDERLTRDNALELFECYDIIADGSDNFETRYLINDAAFFTKKPLVSASIFRFQGQLSVFDPASGGPCYRCLYSQPPPASLVPSUAVAGVLGVLPGAVGLMQATEVIKLVLGEGLPMIGRLLLYDAMKMSFREVKVRRNPDCELCGEHPSVKELIDYQAFCNVPLGVEEAEVFDGSAYEMTPKALKQLLDSDEQPVLLDVREPYEWDICRIEGAELMPLSSFKADQTGIATDTSIVLYCYKGVRSMSALQELKKQFQ
>JCVI_READ_1092301145447
VHDERLTRDNALELFECYDIIADGSDNFETRYLINDAAFFTKKPLVSASIFRFQGQLSVFDPASGGPCYRCLYSQPPPASLVPSUAVAGVLGVLPGAVGLMQATEVIKLVLGEGLPMIGRLLLYDAMKMSFREVKVRRNFDCELCGEHPSVKELIDYQAFCNVPLGVEEVEEFDGSAYEMTPKALKQLLDSDEQPVLLDVREPYEWDICRIEGAELMPLSSFKADQTGIATTHPRFVLYCYKGVARSAQLLQKP

#MsrA
>JCVI_READ_1315869
MTHVFDSLAHHANAPPPRAPSVLLHILARSASMRVSPAPRLGASRVALFRRRVPPRSRSAVAADASPRSRDDAAREETAFLGMGUYWKPEAHFAALPGVLRTRVGFTGGDAPDPTYESVCDQRGAGGHTEAVRVTFDPRVVSYDRILAEFWALAGSRAWTRRPGAQYKAALWVTGDAQRATARAFLAEREREELRPEDRECVVEVLAFDAWWDAPERHQRYVEKHREAKRRRARDAERDSKFKK
>JCVI_READ_1923719
VEPEQLSAPEALEPTTSRRRPTDIDNTEVAVFARGUFWGLDTEWLELPGVVAASVGYTGSQAPNPTYGSVCGGDGHTESVRIVFDPRVVDFEALIRQFIEDPKVPNVWSEEEQDPQYQVAIWAQSPEQRATASRVSAEVGKYVPVLDASEWYDAEPSHQQFFGPAVDPANLI
>JCVI_READ_2134143
SAEPLCPLMPAPTVPEATATFAMAUFWGPQREFDREEGILDTVVGYSGAKSTSSKDPTYQNVQDYAETIQINFDTDVLSYDSLLDMFFAFHTPAPPQFTGTQYRSAIFYHTPEAKLGGPEAR
>JCVI_READ_1092256132950
TSSAAETATSSSTTETAVFALGUFWSPEETFSSVSGVIKTRVGYTGGDRADPNYGTVCNGDGHTEALKIDFDPSVVSFTTSLDMFMAQHDPCVPMNTQYQSAVWPQNQAQADAVVAAIERVENERGRPVYTKVEKPKEWHDAEWYHQDYNNKNKLRLAAAFGVFVLNNIPHGSFPGQEPLKTVLGGAVFVSLLPQLVSPFDRLLSMLD
>JCVI_READ_1092216032235
ASTTTDTGVFLLGUFWSPEESCSSGWGVIKTRVGYTWGRPSGTQLRLTCAFATGTRDVLKIDFHASVVSFTVLLDVYMAQHDPVVP
>JCVI_READ_1095898311504
LGUAFGDRIKFSKLDGVVKTEVGYCGGNSSETTYKEVCTGTTNHAEVVKLDFDPKIISYEKILKFFFKIHDPTTLNSQGPDFGTQYRSEIFYLNDQQKEISEKVIKEENIKFSGKIVTKTSMVKNYCPAEEYHQKYLEKR
>JCVI_READ_1092402505151
MLQSHSAFLESAHAACLHGACDVLLKSRKSAMLGRSLPRMLSTRVTRTHSTAARPRAQMRATFGLGUTWHYISFAGLHGVHSVKPGYTGGTSRFVTYYTLGDHKEAIQIDFDPMVLSFDRLLSAFWSHNRPGSAGCDQLGLWWHTEAQREAIELSVAERGRTDVCVGPAAEFHTAMTLSSLCLRAITPGLRALERPGAR
>JCVI_READ_1092343750509
MNADTASNRPAIDLQAPADFQTATFALGUFWTPDSRFGSLEGVLRTRVGYCGGTTEAPTYRKIGDHAETIQIDFDPKRVSYDQLLEIFWTTHNPCRRAWSRQYMSAVFYADAAQHEAIERTRKLYVGADQTVHTEVTALDRFWIAEDYHQKYRLRHEPASTTSSARSTRRC
>JCVI_READ_1092351249136
VAVFGLGUFWGPDARFGLIDGVWRVTVGYAGGEKHSPTYRSIGDHTETVRVEYDSEILSYRELLDIFFAEHDPYAPSCTYRP

#NADH oxidase
>JCVI_READ_563894
MRIVIIGGEAAGMSAAAKARRLAKEAEIVVYEASEVISFGAUGLPYFVGDEFQEPGYRPSHPEPST

#NADH_ubiquinone oxidoreductase subunit E
>JCVI_READ_1018729
VPANNLIYNHLLKDGALACAGFPEVDLTFLGLLSYIGVIAAMVQILQMVLDKYVPLLYNALGVFLPLITANUALLGASLLMIEHDQTFTESMVYGLGAGVRWALAIVALAGDRQKLKYSDLPDGLRGLGITFISVVLISLCFMSFGGIDI
>JCVI_READ_2114450
MIVEKFSPALYGSLGIFLPLIAVNUTILGGSLFM
>JCVI_READ_1095521193848
FRTLAFIVAIAVAVQLTELALKKTSPLLHSVLGIYLPLITTNUAVLGVTLLNTNRAHSLLESAFYGIGAAAGFSLVLVLFAGVRERLSVGGYPGPF

#OS_HP1
>JCVI_READ_1523097
TYUPLCYTGMVYSRTIQQEELVFGHAGRVLRNALVVYDSKSNSLWSQFVGEAVQGPYTGT

#OS_HP2
>JCVI_READ_1092961202998
QPAASAPPLFPMSRLPSHARPLRRTVEGTRAVLLLVLLLAASGGSPAGERPGPRIQLSPARHDFGIVKQGERPGYAFEVRNIGDEVLEVRGVRTTUGCTAGLVSSDRIAPGAAASLTVSVDTAGRKGAMVKRVTVDSNDPVNPSAVITMTIQVVPQ
>JCVI_READ_1092963498459
MDHDWGTVLQGTAIEHTYKFRNTGTSILRITNVKPGUGCSRGEFTREVLPGGEGTVTISVNTKTLRTESVRKYATVSCNDPKRPTLRLNIGGNLLQVLNVAPTALIMRGPLGQEHTGQITITKGTELDITVIGATAQKKQVTVGEITEVEAGKIYTLNVS

#OsmC-like protein
>JCVI_READ_808743
MLHVASQGEFSFFSDEPEKMGGENEFPAPLTYVASGIGFULLTNLKRYASMKKISIKSAQVKIELDFYLFGSIVDENIESGVSEVRSFFEVSSEDNFEDVLSVIKLAKKGCFAESLVINPVNLESVCIINGKKIENL
>JCVI_READ_947382
MLHKATRNQFTFYSDEPERLGGDANHPAPLAYIVAGIGFULLTQLKRYASMRKVGITSAKVHVELDYYLKGSVKQGTVENKVTEVRSDFTVESKDPESDVLEIIRIAKQGCFAENLVKNAVPLKSSCLLNGKEIDVT
>JCVI_READ_808742
MLHVASQGEFSFFSDEPEKMGGENEFPAPLTYVASGIGFULLTNLKRYPSMKKFQUNLLKSKSRWDFYLFGFI
>JCVI_READ_1001313
WTIYSDESERIGGTGKYSPPMPMLATAIGFULLTQVARYAHMLKMEIKSGKCHVEGDYLLHGSVIKGTVNVDHQGFRTHLEIESDEDENKIAHLIKCAKGGCFAEKLIVQPVPLEGKVTVNGKELEI
>JCVI_READ_1576990
MLHKATRNQFTFYSDEPERLGGDANHPAPLAYIVAGIGFULLTQLKRYASMRKVGITSAKVHVELDYYLKGSVKQGTVENKVTEVRSDFTVESKDPDSDVLEIIRIAKQGCFAENLVKNAVPLKSSCLLNGKEIDVT

#Peroxiredoxin
>JCVI_READ_560720
VKKDDFAGRYVLLWWYPKADTPGUTIEGNGFRDRIQDFEDRNTSIVGISYDSPADNGAFRDKFSFPYDLLSDEEGAVSIAFGVSEPDSPRSPRKSVLIGPDGKVAVAYDEVTPADHPGQVIDDLDGMS
>JCVI_READ_772959
MLSIGSSAPEFQLSDQDGNSVNITDFEGQKVLLWFYPRASTPGUTTQGQGLRDEFKNFKKFNTVVLGMSADSVKAQKNFCSKQEFPFQLLSDPEKETIRAYEAIGLKKMYGREYEGILRVAYLIDESGKFEEH
>JCVI_READ_768057
MIQEGNPAPDFSLPNQDGIQRKLKDFSGKWLLLFFYPKDDTPGUTIEARAFGESLYQFEQAGVVVLGVSQDTVASHKKYRDKYGFGVGLLADPGREMSKEYESVKKRKSFLIDPDGTLVKIYHKVKPADHAQEVLDDLLKIQAGN
>JCVI_READ_748579
GDQAPLFSLKDQDKRVHNLSDYLGQRVVIYYFPKADTPGUTIQACGFRDIYDKYEKSNIVVFGISYDSSRSLRKFKKKWKLPFNLLSDSKKEVAVKYGANSSLWTKRITFVIDEKGKIEKIYRKMNVNTHAEKILSEITQKK
>JCVI_READ_902944
MLKEGIKAPNFSLEDQNGDLVKLKDFEGKKILLWFYPKASTPGUTIEGQRLRDEFQNFKQANTVILGMSADTVKSQNNFCNKQNFPFQLLSDTEKTTIRAYEAIGMKKMYGREYEGIFRISYLIDEKGIIEKVYSKVKPKEHASEVLKDIS
>JCVI_READ_738385
MIETGSQAPDFTLETSEGPISLSDYQGHKNVMLIFYPLDWTGTUSKEIPDLKLTWAS
>JCVI_READ_967226
MRGKHVVVAFFPKAYTMGUTLECKALRDSDREIRKYDVAYFMASTDEERVNRGFAEKNGATFPILSDPDKAVCTEYASDVSRSNRRCKKMDVLYCPDGFIRLP
>JCVI_READ_941135
MIETGSQAPDFTLETSEGPISFSDYQGHKNVMLIFYPLDWTGTUSKEIPDLEANLGLFKDLDTQVLGVSKNTKHSHRNWAASIKGVSFLVTQ
>JCVI_READ_898041
GSKAPEFQLSDQDGNTVNITDFKGKKVLLWFFPKASTPGUTVQGQGLRD
>JCVI_READ_911522
MLEVGSKAPDFTLDDQDGNPVSLSNFKGQKVLLWFYPKASTGGUTTEGQMLRDEYKNFQKKNTEIIGMSADSVKAQKNFCSKTRIFFFFTL
>JCVI_READ_1060269
MLKIGDKAPDFTLLDGDENSVSLSDFKGQRVVLWFFPRASTPGUTNEGQGFRDEFKKFKDKNIAVIGMSADSTKKQKNFCEKQSFPFLLLSDEATNVLKAYDAWGLKKMYGREYEGIYRITYVIDEDGTIINSYSKVSVKTHALDVLQDLD
>JCVI_READ_1042513
MLKVGAKAPDFTLDDQDGTQISLSDFQGQKVLLWFYPRASTPGUINEGQGLRDEFKNFQNNNVAIVGMSADKVKAQKNFCVKQNFPFSLLSDPDKTTIRAYEAIGMKKMYGREYEGIFRVSYLIDENGNIERAYDKVKPKEHAQQVLADLD
>JCVI_READ_1265492
MVFTKASTPGUTTEGQGFRDEFKNFEKKNVAIIGMSADSVQRQKNFCDKQNFSYPVLSDESKNVIKSYGAWGLKKMYGREYEGIYRYSYIIDENGLIEKVFSKVTTKTHAQDVLAELG
>JCVI_READ_1086996
MLNVGDKAPDFNLPDQNGNNVSLKSFSGKKVVLWFFTKASTPGUTTEGQGFRDEFKNFEKKNVPLCTEAPPPLFPK
>JCVI_READ_1115570
MFAASINTIFSEKVFLKEGEFAPDFSLEDQDGKIHSLSGYKGQRVILYFFPYADTPGUIKEACGFRNIYQEFNKNNLVVMGVSYNKAQDLRKFKDKYNLPFNFLSDRKKNITKNYGAKGLLTPKRMTFIIDENSRIEKIYRKVNINTHAETILQDILK
>JCVI_READ_1098679
MKKILTIILLQFSLFGATIEVGQSAPDFSLIDQDGNLHQLHDYIGKNLVIYFFPKADTPGUIKQACGFRDEYKNFEKYNISILGVSYDNESALKSFRKKYDLNFNLLSDSKKEMGNAYGVNKYYFFPSRKTFLIDKNGVLIHIFDDVNLHTHPEDILKFFN
>JCVI_READ_1092743
MLFFYPLDWTYTUSKEIPKLESTVDRFKEVDTQVLGVSIDSKHSHKNWAESLGGVSFPLLQDFHPKGAMAVSYGNYIENKGKIARSTIIVDKQGIVRYSVLADGERIISELLAECTKINSYADIT
>JCVI_READ_1272766
MLKVGAKAPDFTLDDQDGTQISLSDFQGQKVLLWFYPRASTPGUINEGQGLRDEFKNFQNNNVAIVGMSADKVKAQKNFCVKQNFPFSLLSDPDKTTIRAYEAIGMKKMYGREYEGIFRVSYLIDENGNIERAYDKVKPKEHAQQVLADLD
>JCVI_READ_1009789
MEEFIGNKLVIYFFPKADTPGUTKQACGFRDESEKYKNLDIKI
>JCVI_READ_1014100
VVFLIGGLAFLFAWNQPAPNNPSVKLVEGDIAPDFELKDQDGKIRKLSEYRGQRVVVYFFPKADTPGUTKEACGFRDIYSEYKKAKIIVFGISYDSPRGLKKFKTKYNLPFNFLSDSKKEVAPKYGSASLAWPKRMTFIIDKNGKIEKIYSKINVNTHAQRILDDLLDK
>JCVI_READ_1193266
MFAASINTVFSEKVSLKEGEFAPDFSLEDQDGKIHSLSAYKGQRVILYFFPYADTPGUIKEACGFRNIYQEFIKNNLVVMGVSYNKAQDLRKFKDKYNLPFNFLSDSKKKCPSHP
>JCVI_READ_1348079
MKKILTIILLKFSLFGATIEVGKSAPDFSLIDQDGNLHQLHDYIGKNLVIYFFPKADTPGUIKQACGFRDEYKNFEKYNISILGVSYDDESALRSFRKKYDLNFNLLSDSKKEMGNAYGVNKYYFFPSRKTFLIDKNGVLIHIFDDVNLHTHPEDILKFFN
>JCVI_READ_1056070
MKKILPIIILKFSLFGATINVGESAPNFSLVDQDGNLHQLDDYKGNNLVIYFFPKADTPGUIRQACGFRDEYKNFEKYNISILGISYDDQSILRLFKKKYNLNFNLLSDSKREMGKAFGVNKYYFFPSRKTFLINKEGVLIHIFDDVDLHTHPKDILRFFN
>JCVI_READ_1330332
VIYYFPKADTPGUTIQACGFRDIYDKYEKSNIVVFGISYDSSRSLRKFKKKWKLPFNLLSDSKKEVAVKYGANSSLWTKRITFVIDEKGKIEKIYRKMNVNTHAEKILSEITQKK
>JCVI_READ_1091284
MFAATINTVFSEKITLNEGDAAPQFTLENQDGVFEELTDYIGQRVVVYFFPMADTPGUIKEACGFRNIYSEFEKNNISVVGISYDKPKSLRSFKDKFNLPFSFLSDRNKTVARSYGANGIFVPKRMTFNTLTSSFP
>JCVI_READ_1090630
GLGEANRGRPTESRRPAPDFSLPGSDGQLHRLSDYRGQTVVLAWFPKAFTGGUTAECKSLRESGEKIRAFDVSYFMASCDDVKKNTAFAEKNSADYPILSDPDKTIANAYGVLTAIGYPNRWTFYIDGAGKIAYIDKSVSAISAGDDIAARLAALGTPKRE
>JCVI_READ_1358662
MIREGQKAPNFNLPNQNSEDISLSDFLGKKVVLWFFPKASTPGUTTEGQGFRDELEHFNNKDISIIGMSADSVQKQKNFCDKQNFSYPILADETKETLKAYGAWGVKKMYGREYEGIIRCSFLINEEGIVEKVYDKVKTKSHAKDILSDIG
>JCVI_READ_1138955
MKKILTIILLKFSLFGATIEVGKSAPDFSLIDQDGNLHQLHDYIGKNLVIYFFPKADTPGUIKQACGFRDEYKNFEKYNISILGVSYDNESALRSFRKKYDLNFNLLSDSKKEMGNAYGVNKYYFFPSRKTFLIDKRWCVNSYL
>JCVI_READ_1288519
MAPDFALPGATRHGVLEEPVSLSDYRGETVVLAFFFRVRTRGUTVQMRAYRDQYASLFNEGRNVIVMGISNDSPEEGASWLKDEDFPYLFLSDAENDGETYAAFGGGLRLNNMVDSRAVIVVGPDGRIAHVIPSFNQNDPMAYEELAEVVDRVTPEPEDG
>JCVI_READ_1239875
MFAASINTVFSEKVFLKEGEFAPDFSLEDQDGKIHSLSAYKGQRVILYFFPYADTPGUIKEACGFRNIYQEFIKNNLIVMGVSYNNAQDLRKFKDKYNLPFNFLSDRKKMSLKIMVPRDCSLRNE
>JCVI_READ_1248414
MIETGSQAPDFTLETSEGPISLSDYQGHKNVMLIFYPLDWTGTUSKEIPDLEANLGLFKDLDTQVLGVSIDTKHSHKNWAASMGGVSFPLLSDWHPKGEMGKSYGVYSEEKGFTVRSTVIIDKEGIVRFSQAVEPGGRRHATELAEICRKVL
>JCVI_READ_1170303
VSLSDYKGKKYVVLSFHIFDFTGGUTNQVTSFRQYNDRFEEKDAQVLSISCDSVAAHRAYATSLGGLPHPILSDFHPKGEVTKAYDIWNEERGAGLRALIVVDKNGDIIFREVYAPGKAPDPNDMLAAIEG
>JCVI_READ_1192160
MLEVGSKAPDFTLDDQDGNPVSLSSFKGQKVLLWFYPKASTGGUTTEG
>JCVI_READ_1191835
GKSFSGKKVVLWFFTKASTPGUTTEGQGFRDEFKNFEKKNVAIIGMSADSVQRQKNFCDKQNFSYPVLYDESKNVIKSYGAWGLKKMYGREYEGIFRYSYIIDENGLIEKVFSKVTTKTHAQDVLAELG
>JCVI_READ_1161506
KGKKFTLVFPKASTPGUTVQGQGLRDEFKSFARKNTIILGMSADSVKRQKNFTEKQEFQFQLLSDPDKEVIRSYRAIGMKKMYGREYEGILRIAYLIDEKGNIDKVYEKVSTKTFAGDALLDLS
>JCVI_READ_1021261
MIQEGNPVPDFSLPDQDGIQRNLKDFSGKWLLLFFYPKDDTPGUTIEARAFGESLNQFEQAGMVVLGVSQDTVASHKKYRDKYGFGESLLADPGREMSEKYESVKKRKSFLIDPNGTLVKIYNKVKPADHAQEVLDDLLKIQTGK
>JCVI_READ_1300226
MLKIGDKAPDFTLLDGDENSVSLSDFKGQRVVLWFFPRASTPGUTNEGQGFRDEFKKFKDKNIAVIGMSADSTKKQKNFCEKQSFPFLLLSDESTNVLKAYDAWGLKKMYGREYEGIYRITYVIDEDGAIINSYSKVSVKTHALDVLQDLD
>JCVI_READ_1190443
GAKAPDFTLDDQDGTQISLSDFHGQKVLLWFYPRASTPGUINEGQGLRD
>JCVI_READ_1273029
VIYYFPKADTPGUTIQACGFRDIYDKYEKSNIVYWN
>JCVI_READ_1320741
VAPGFTLPNQDGQIVSLSDYAGKHVVLWFYPRAFGNNUTKQINGFRDRAQDFADKDAIVLGITFSATEDLKKWRNEVGLASELLCDTEKSVAMA
>JCVI_READ_1010494
MLFFYPLDWTYTUSKEIPKLESMVNRFKEVDTQVLGVSIDSKHSHKNWAESLGGVTFPLLQDFHPKGAMSISYGNYLENKGKIARSTVIVDKQGIVRYSALADGERIISELLAECKKING
>JCVI_READ_1048784
MLEVGSKAPEFQLSDQDGNTVNITDFKGKKVLLWFFPKASTPGUTVQGQGLRDEFKSFARENTIILGMSADSIKRQKNFTEKQEFQFQLLSDPDKEVIRSYRAIGMKKMYGREYEGILRIAYLIDEKGNIDKVYEKVSKKTFAGDALLDLS
>JCVI_READ_1097493
GNEAPKFSALDQDGKTLSLADFLGSWVLFWWYSKASTPGUTIQGQGLRDRASEFSNLGAVIVGASFDTVEEQKKF
>JCVI_READ_1256259
MLEVGSKAPEFQLSDQDGNTVNITDFKGEKVLLWFFPKASTPGUTVQGQGLRDEFQSFEKKNTINLGMSADSVKRQKNLQRNKDSVLQA
>JCVI_READ_1155725
MKKILTIILLQFSLFGATLEVGQSAPDFSLIDQDGNLHQLHDYIGKNLVIYFFPKADTPGUIKQACGFRDEYKNFEKYNISILGVSYDDESALRSFRKKYDLNFNLLSDSKKEMGNAYGVNKYYFFPSRKTFLIDKNGVLIHIFDDVNLHTHPEDILKFFN
>JCVI_READ_1254633
MLKVGAKAPDFTLDDQDGTQISLSDFQGQKVLLWFYPRASTPGUINEGQGLRDEFKNFQNNNVAIVGMSADKVKAQKNFCVKQNFPFSLLSDPDKTTIRAYEAIGMKKMYGREYERIFRVSYS
>JCVI_READ_1063282
MKEGVVVNDFEAIDQFGQTQRLYGLLEVGPVVLFFYPKALTPGUTKQSCYFRDLRGEFQKAEASVVGISADPWDQLKKFDDINNLDLMLLSDPDRVVAKQFSVKRLGGLPNRRRTFVIGRNREIISIIATETDMRKHADEALKALNAIK
>JCVI_READ_1018043
YFPKADTPGUTIQACGFRDIYDKYEKSNIVVFGISYDSSRSLRKFKKKWKLPFNLLSDSKKEVAVKYGANSSLWTKRITFVIDEKGKIEKIYRKMNVNTHAEKILSEITQKK
>JCVI_READ_1008206
VLWFFPKASTPGUTIEGQGFRDESEKFAEKNIAIIGCSADAPSKQKKFCDKQKFNFTMLCDEDKIMLNAYGVWGLKKFMGKEYMGISRVTYIISEDGVIEKVYDKVKTKSHAQDILSGM
>JCVI_READ_1312776
MKKILTIIFLKFSLFGATLQVGQSAPDFSLIDQDGNLHQLHDYIGKNLVIYFFPKADTPGUIKQACGFRDEYKNFEKYNISILGVSYDNESALRSFRKKYDLNFNLLSDSKKEMGNAYGVNKYYFFPSRKTFLIDKNGVLIHIFDDVNLHTHPEDILKFFN
>JCVI_READ_1085837
VLYYFPKADTPGUTIQACGFRDIYDKYKKSDIVVFGISYDSPRSLKKFKKKWKLPFNLLSDSKKEVAVKYGANSPLWTKRITFVINENGNIEKIYRKMNVNTHAEKILSEINHKK
>JCVI_READ_1065060
MLNIGDKAPDFNLPDQNGNNVSLKSFSGKKVVLWFFTKASTPGUTTEGQGFRDEFKNFEKKNVAIIGMSADSVQRQKNFCDKQNFSYPVLSDESKNVIKSYGAWGLKKMYGREYEGIYRYSYIIDENGLIEKVFSKVTTKTHAQDVLAELG
>JCVI_READ_1068948
GDQAPLFSLKDQDKRVHNLSDYLGQRVVIYYFPKADTPGUTIQA
>JCVI_READ_1278961
MLEVGNEAPKFSALDQDGKTLSLADFLGSWVLFWWYSKASTPGUTIQGQGLRDRASEFSNLGAVIVGASFDTVEEQKKFFEEQEFSFPLIADPEREIGELYGVARSVEDPAAAFPIRTSFLISPEGLVAAIWDQDSITDFQTHGDEVLSVIRSQS
>JCVI_READ_1002789
MAAAFLYPKDDTPGUTIEARAFGESLNQFEQAGMVVLGVSQDTVANHKKFRDKYGFGVGLLADPGRKMSEEYESVKKRKSFLIDPDGNLVKIYHKVKPADHAQEVLDDLIKIQTGN
>JCVI_READ_1140347
DGSRGCSLVFSRASTPGUTNEGQGFRDEFKKFKDKNIAVIGMSADSTKKQKNFCEKQSFPFLLLSDESTNVLKAYDAWGLKKMYGREYEGIYRITYVIDEDGAIINSYSKVSVKTHALDVLQDLD
>JCVI_READ_1000727
MAVIAAGADAPDFSLPNQDGTAVKKDDFTGRYVLLWWYPKADTPGUTIEGNGFRDRIQDFEDRNASIVGLSYDSPAENGAFRDKFAFPYDLLSDEDGAVSIAYGVSETDSPRSPRKSVLIGPDGKVAASYDEVTPADHPGQVIADLDAMK
>JCVI_READ_1218082
VKLSIFILISFLAYFSFSTLSGKSIIELNIGDQAPLFSLKDQDKRVHNLSDYLGQRVVIYYFPKADTPGUTIQACGFRDIYDKYEKSNIVVFGISYDSSRSLRKFKKKWKLPFNLLSDSKKEVAVKYGANSSLWTKRITFVIDEKGKIEKIYRKMNVNTHAEKILSEITQKK
>JCVI_READ_1132137
MLLEGTKAPNFTLEDQDGNSVSLSDFQGQKVLLWFYPKASTPGUTIEGQELRDEFQNFTSKNTIILGMSADSVKSQKNFCVKQSFPFSLISDPDKSTIRKYEAIGKKKMYGREYEGIFRISYLIDAQGIIEKVYEKVKPKEHAKEVLKDLD
>JCVI_READ_1196009
MLKVGAKAPDFTLDDQDGTQISLSDFQGQKVLLWFYPRASTPGUINEGQGLRDEFKNFQKNNVAIVGMSADKVKAQKNFCVKQNFPFSLLSDPDKTTIRAYEAIGMKKMYGREYEGIFRVSYLIDENGNIERAYDKVKPKEHAQQVLADLD
>JCVI_READ_1117145
MLFFYPLDWTVTUSKEIPDLEANLGLFKDLDTQVLGVSIDTKHSHKNWAASMGGVSFPLLSDWHPKGEMGKSYGVYSEEKGFTVRSTVIIDKDGIVRYSQAVEPGGRRHATELAEICKKVL
>JCVI_READ_1073728
MKIPNTTWKIRKDKDWFEESASDYFSAKRSLVVSLPGAFTPIUSEMQLPGLEALYDDYKKKGIDEVYCLSVNDSFVMNAWAKEHEIEKVKMIPDGSGEFTRDMDMIVFKPAQNFGLRSWRYAMIVNDMEIEQMIVEPGKNQQGLDDDPYEETKPENILSKL
>JCVI_READ_1260262
ENKFKLMIEIDSEAPDFKLESHFKAEVSLSEFRSKKNVMMVFYPKDWTFTUSREIPSIE
>JCVI_READ_1007500
SVSLPGAFTPIUSEMQLPGLDALYDDFKAKGIDEIYCMSVNDSFVMNAWAEKHEIENVKMIPDGSGEFTRDMDMLVWKPAQNFGYRSWRYAMTLNGMEVERMWVEDGKNQMGLDSDPYEVTKPENILKNIS
>JCVI_READ_1474118
VQAKYLEEACIRLDQGINIFPEKAKPLEINKLAPNFTLKDQNSKEHNLNSYKGKWILLAFYYSDETFAUTAQMMALVQSLKEFNKLSAIPFGISSNSIEQHSEFAKNHNLSINLLADPDNNVIKTYTGTSKIGTVSSRQSFLIDPQGILRKIYNPVNAFSHAEEVLSDLNTLTEVIDQLGLLKRRQREMQDSINAASRIQNALLPNLKSILPINFGISLFYKPLEKIGGDCFWSKFNNDNKYWLGLFDCTGHGVPGAFITMVLLSGIQRIVAQNHEITPVVLLKMIDEYLLEIFQTEEDNL
>JCVI_READ_1520703
GDQAPDFKFINQDEESVELGDFSGKYVIMWWYPKASTPGUTKEGLGFRDRIQEFYDKNCQILGVS
>JCVI_READ_1709184
MSANVGEAAPNFTLPSVEHGDVSLSDYKGKKYVVLSFHIFDFTGGUTNQVTSFRQYNDRFEEKDAQNLSISCDSVAAHRMKATSLGGLPHPICLTPPERESPT
>JCVI_READ_1471264
LKDFKGQKSNYYGFIQKASTPGUTIEGQKFRDEFD
>JCVI_READ_1527701
MKGKHVVVAFFPKAYTSGUTLECKALRDSDREIRKYNVAYFMASTDEERVNRGFAEKNGATFPILSDPDKSVCTKYGVLYPIGLARRWTLLYRSGGDHPPP
>JCVI_READ_1711844
MALGSQFAAALEVGDKAPDFSLQGSDGETYSLSQFAGDKPVVIAFFPKAFTGGUTMQCKALRDSAREIQGFDVAYFMAQCRYAGGQYSFAAEQKQPQP
>JCVI_READ_1620948
FFPKADTPGUIKKACGF
>JCVI_READ_1576641
GDQAPNFQLFGSDGRVHDLSDYRGKTVVLAWFPKAFTGGUTAECKSLRESGEQIRKFDVAYFMASCDDIETNSLFASQNNADFPILSDPEKSVAEKYG
>JCVI_READ_1426283
MLFFENNIASESLQPGDQAPNFQLFGSDGRVHDLSDYRGKTVVLAWFPKAFTGGUTAECKSLRESGEQIRKFDVAYFMASCDDIETNSLFAFSNNADFPIL
>JCVI_READ_1511477
GAGRRPCLSDFLGKKLCYGFFPKLALLGUTTEGQGFRDELEHFNNKDISIIGMSADSVQKQKNFCDKQNFSYPILADETKETLKAYGAWGVKKMYGREYEGIIRCSFLINEEGIVEKVYDKVKTKSHAKDILSDIG
>JCVI_READ_1644030
MALIAVGEKAPSFDLVNQDGKSISLETHKGKFVLMWWYPKADTPGUTIEGTGFRDRIQNFKDKNCEILGVSFDAPADNKAFKEKFDFPFDLLTDSDKVASLGFGVQANEKGNANRMSVLIGPNGNIVKVYVEVKPADHPEQVLADLENA
>JCVI_READ_1490525
MKVPNTTWRIRKGPDWFNESAQDYFSGKRSLIVSLPGAFTPIUSEMQLPGLDALYDDFKAKGIDEVYCMSVNDSFVMNVWAEKHEIENVKMIPDGSGEFTRDMDMLVWKPAQNFGYRSWRYAMTLNGMEVDKMWVEDGKNQMGLDSDPYEVTKPENILKNLT
>JCVI_READ_1496933
LLFSPKAFTGGUTMQCKALRDSAREIQ
>JCVI_READ_1904912
AAGRRTREVGRWERYSTVLTLYAPSQPFRGGGASVLKVSPRIALTRGSIAAMSHKWGTSTKVGDKFPNVGVHIGFIGLDPANAKMTGDLTQGKTLWVSLPGAFTPTUSTCQVPGLKKAEIEGKLEEAGIDKVYIFCANDGAVMTAWKKDQGLAGSDLIEFVADTQCALTIALDIVLTTHAGPAGKLGAHTMRCKRTAMYVVDGVIKVIQIAEGEDDPAGDDKPEATLIETMLPLIEKA
>JCVI_READ_2150270
MEKAIINQIAPEFTLKDQNGTNHSLSDYRGEWILLFFYLKDGGFTUTQEAKAFGESLIEYSHLRARAFGVSVDTVEKHKKFVEKHKLNITLLADPEKVVVKKFSGTNLLGWANRKSFLIDPFGKLRKIYDDVNTKTHASEVLKDLEGLTEIC
>JCVI_READ_2185433
VLKNRDEPIEATDSKCTDLFSCQSQNLVTSTKILEKESGVILSFEQSYLSCSLSVETTEEILTGICQTVAGALEGAAKRKKEGIEAETHESPPLNINRPAPEFCLQDQHGKEHSLADHRGKWLLLACYFADETFAUTAQIKALVQSLKQFDKLTALPFGISSNTVEQHAQFAKNHELMLPLLADPELKMISQYTGSKRFGNFSMAASRQSFLIDPQGVLRKVYNPVNIFTHADEVLSDLQTLTEVIDQLGSLQRRQREMQDSITAARRIQQSLLPDLSSIENSSGQIALMFEPLEQIGGDCYWVQSNSAQTWVERFDCTGHGVPGAFITMVCLVPHVLK
>JCVI_READ_2171818
VLFFFPAAFTFVUASEIPGFSKLIKSFRDRNCELIGCSTDAHHSLKAWKVLPKEAGGIGPIEYPLIGDATHEISKAYDVILPDGLCARGLFLIDKSGMVRVEHRNCDPLGRNVDEVSRLLDALIFHEKAVANGTPEVCPITGK
>JCVI_READ_2120275
PERSGGSGEGGGVKWSVAPSSYFGNAATTPGPSGHAPTTVTRPMVLISIASVLVTSSLLGQKMPSVELDYGFPPTKIDIAERIAGKKVIVVGLPGAFTPTUSTRQVPGYVAAAKDLKELGIDEVIIYCVNDGAVMDAWAEDRAQHTHMQISLARHHNRHVP
>JCVI_READ_1091143690373
MLKSGDTAPAFSLPDQSGNLISLADFMSSRALVLYFYPADFTPGUTKQACGIRDMHEDFEALSLPVLAISPQSEASHARFASQHQLPFPLLVDADKTVIKAYKVNGPLGLGVRRVTYLISPEGVIIDALQADFRVNEHLRF
>JCVI_READ_1091145604508
MAVVALTALSSQLASALEEGDKAPDFALQASDGKTYTLSEFVGVRPVVIAFFPKAFTGGUTMQCKALRDSAREIQSFDVAYFMASVDTLETSLTYKP
>JCVI_READ_1091140011153
VLYFYPADFTPGUTKQACGIRDMHSQLEALALPVLGISPQSEDSHARFSAQHELPFPLLVDEDKSVIKAYGVNGPFGFGVRRVTYVIAHGRTILDALQADFRINDHLEFLKEYIAKRQGNG
>JCVI_READ_1095913010709
GDIAPDFTLYASDGNQYQLSQFRGQKAVVIAFFPKAFTGGUTLECKSLRDSDQAIQAFNVAYFMASTDTLADNTAFARKNQASFPILADPDRSVVKSFGA
>JCVI_READ_1095900053786
VIAFFPKAFTGGUTMQCKALRDSAREIQSFDVAYFMASVDTLEDNTAFAEEHQAGFPILSDPEKRMTKDYGVLMAAGFARRWTYYIDVDGTILRIDKETKPATAGRDLTRPQGS
>JCVI_READ_1095963304203
DGSQFRTADFRGKKNLVFYFYPKDFSRGUTLEARSYRDSYEEILNFEAVLIGVSSGSVDEQREFRRKNGLMFNLLSDTHGDLGKLFGIRRRWFFWLPSVKRATFVFDKEGVCQGAFSHEFNVTRHVQDTLGVLKK
>JCVI_READ_1091141133117
MVVAWYPKAFTGGUTAECKSLRESGADIRKFDVAYFAASCDDVETNTKFAESLELDFPILSDPDREVAEEYGLLAGGRKVPNRWTFYIGKGGKILHVDKQVKPGNHGADIAAKLEELGVDEK
>JCVI_READ_1091140087643
VLYFYPADFTPGUTKQACGIRDMHSQLEALALPVLGISPQSEDSHARFSAQHELPFPLLVDEINP
>JCVI_READ_1091140393161
MISSTDFKGRRSVIYFFPYADTPGUVKEACGFRNIFEEFEKNNILVFGISYNNPSALKKFKVRYNLPFSFLSDAKKVVAKSFGADGVYCSS
>JCVI_READ_1095898190711
LFAAASDGKTYTLSEFVGVKPVVIAFFPKAFTGGUTMQCKALRDSAREIQSFDVAYFMASVDTLEDNTAFAAEHEAGFPILADPEKTMVEEYGALMGAGFANRWTYYIGIDGTILKIDKQTKPATAGKDLTRTMEELGFPKL
>JCVI_READ_1095899093917
MLSATINSLFSEKHSLTIGELAPEFKLSDQDGNIVSSDEFNGRRSVIYFFPYADTPGUVKEACGFRNIYEEFEKNNISVFGISYNNPSALKKFKVRYNLPFSFLSDAKKVVAKSFGADGLFTPKRMTFVIDEEGKVEKIYKKVNINTHAETILKDITS
>JCVI_READ_1095898793142
MAPDFALPGATRHGLLQDPVRLSDYRGETVVLAFFFRVRTRGUTVQMRAYRDQYASLFKNGRNVVLMGISNDSPEEGASWLKDEDFPFLFASDAANEGMTHVAFGGGRRDNNMVDSRSVIVVGPDGRIAGVIPQFNQVDPQAYEELGAIIDSVTPEPDEG
>JCVI_READ_1092452111126
MTITIGQEAPDFELPNQTGEKIKLSSFRGNKEVVVVFYPFAFTGTCTAELCALRDDISLFQNDKVQLLAISCDPPFSLKVFGEKEGYQFPLLSDFWPHGETAKKYGVFNEDRGLALRGTFIIDKSGIVRWSVVNTPRUSANISRIQDAH
>JCVI_READ_1093012095110
MLKSGDTAPAFSLPDQSGNLISLADFMSSRALVLYFYPADFTPGUTKQACGIRDMHEDFEALSLPVLAISPQSEDSHARFASQHQLPFPLLVDADKSSSDYK
>JCVI_READ_1093012175166
MALEVGDAAPDFTLSASDGKTYTLSQFKGQQAVVIAFFPKAFTGGUTLECKSLRDSDNAIQAFEVAYFMASTDSVADNTAFATKNAASFPILADPEKKMTRNYGALMAGAFAKRWTFYIDASGIIVSIDKSVSPRSAGADLVANLIRLQIPKRVE
>JCVI_READ_1093012000233
MALIAAGVDAPDFSLPNQDGAAVKKDDFTGRYVLLWWYPKADTPGUTIEGNGFRDRIQDFEDRNAAILGVSYDSPADNGAFREKFSFPYDLVSDEDGAVSIAFGVSEPDSPRSPRKSVLIGPDGKVVASYDAVKPADHPAEVIADLDGMK
>JCVI_READ_1093012234929
MLNPGDTAPAFSLPDQSGTVLSLADFLSSRALVLYFYPADFTPGUTKQACGIRDMHEEFEALSLPVVAISPQSEDSHARFARQHQLPFPLLVDTDKSVIKAYKVNGPLGLGVRRVTYLISPEGIIMDALQADFRVSEHLRFLKRFIESQAQSSS
>JCVI_READ_1092963656890
RAPEFTLLDQRGRQVSLADLMIIQRCGVFLPGRFTPGUTKQACGIRDMHKQLEALALPVLGISPQSEDSHARFSAQHNLPFPLLVDTDKTVIKPMM
>JCVI_READ_1093012036918
MSHLAKRFSQVLLTAVVATVALGSQFAAALEVGDKAPDFSLPASDRSTYSLSQFLGEKPVVIAFFPKAFTGGUTMQCKALRDSAREIQNFDVAYFMASVDTLETHCRRAEHEAVSRSSPTRVRKW
>JCVI_READ_1093012245298
VALEANCGSLEVGDKAPDFHCCFRRKYYSLSQFLGEKPVVIAFFPKAFTSGUTMQCKALRDSAREIQNFDVAYFMASVDTLEDNTAFAAEHEAGFPILADESKEMVDAYGALMGAGFANRWTYYIGADGTILKIDKETNPATAGRDLVQTMDDLGFPKN
>JCVI_READ_1091140878082
MRRSLKCALFVIVRNEGNMGILAVGSEAPAFTLPNQDGELVSLADYSGKNVLLWWYPRADTPGUTVEGNGFRDRIQQFNDKNCVIIGLSFDPPGANGKFRKNLIFLTIS
>JCVI_READ_1091141678418
MKLIAFFSFSLLTYSGLSIFSGKQKIELKIGDKAPRFNLKDQNKTVHRLSDYLGKKVVLYYIPKADTPGUTIQA
>JCVI_READ_1092256557050
MADTPGUIKEACGFRNIYEEFKKNNFTVFGVSYNKQKSLRNFKDKYNLPFNFLSDRDRVVSKSFGADGLLAASRMTFVIDELGNIEKIYRKVNINTHAETILEDILK
>JCVI_READ_1091120698775
GISAPPFTLLDQDAKEVSLGDYAGKWILLWWYPKAATPGUTTQGQG
>JCVI_READ_1091141678440
MKLIAFFSLSLLTYSGLSIFSGKQKIELKIGDKAPSFNLKDQNKTVHRLSDYLGKKVVLYYFPKADTPGUTIQACGFRDDYDKYLKSNIVVFGISYDSPRALKKFKEKWKLPFNLLSDSKKDVAVKYGANTPLCSRRV
>JCVI_READ_1091140644845
MLEAGISAPPFTLLDQDAKEVSLGDYAGKWILLWWYPKAATPGUTTQGQGLRDRASEFEAADIVVLGASFDTVEEQKAFADKEDFPFLLLSDPERTVGELVRSDACTRQ
>JCVI_READ_1091140759810
VLIWFFPRAFGGGUTKQIDGFRDRIQSFADKNTELVGITFSSPEDLRKWSADEGYPGVLLSDGDRSVAMAFGAAEDVNQEKATRISVLVGPDGKVLKTYDAPVADEHPSEALRDLG
>JCVI_READ_1093016162290
ISFLIFIYQCLNLDKAEMIETGSQAPDFTLETSEGPISLSDYQGHKNVMLIFYPLDWTGTUSKEIPDLEANLGLFKDLDTQVLGVSIDTKHSHKNWAASMGGVSFPYSGLLSYAITP
>JCVI_READ_1093018183339
MRVPNTTFKIRMGPDWFDENAERYFTGRRCLVVSLPGAFTPIUSEQQLPSLEALYDDFIAKKSMKFIVSLLMILLL
>JCVI_READ_1093017510606
MLEVGSKAPDFTLDDQDGNPVSLSNFIGQKVLLWFYPKASTGGUTTEGQMLRDEYKNFKKKNTEIIGMSADSVKAQKNFCSKQEFPFSLLSDPEKETIKSYSAFGLKKFMGREYEGIYRISYLIDEKGIIEKAYEKVKPKEHAAQVLSDID
>JCVI_READ_1093017261387
MLLEGTKAPDFTLEDQDGNSISLSDFAGUNVLLWFYPKASTPGUTTEGKELRDEFQNFQDKNTIILGMSADSVKSQKNFCEKQNFPPIPLVSDPE
>JCVI_READ_1093018589938
MLSIGSSAREFQLSDQDGNSVNIKDFEGQKVLLWFYPRAGTPGUTTQGQGLRDEFKNFKKYNTVVLGMSADSVKAQKNFCSKQEFPFQLLSDPEKETIRAYEAMGLKKMYGREYEGILRVAYLIDENGKIEKVYEKVSPKTHADEVLKDLI
>JCVI_READ_1091139299529
VLITSLFGGNLNIGTYAPNFKLKDQDGYIHKLSDYEGKKLVIYFFPKAETPGUIKQACGFRDNFNNFKKNNISILGVSFDSKNILKSFKQKYGLNFNLLSDSDKVMGNAYGVNKWYFFPSRKTFLIDEGGVLVHIFEKVDLHSHPDEILKFFNQ
>JCVI_READ_1093018373638
MLSIGSSAPEFQLSDQDGNSVNIKDFEGQKVLLWFYPRAGTPGUTTQGQGLRDEFKNFKKYNTVVLRYEC
>JCVI_READ_1091138254916
MIETGSQAPDFTLETSEGPISLSDYQGHKNVMLIFYPLDWTGTUSKEIPDLEANLRLFKDLDTQVLGVSIDTKHSHKNWAASMGGVSFPLLSDWHPKGDMGKSYGVYSEEKGFTVRSTVIIDKEGIVRYSQAVEPGGRRHATELAEICRKVL
>JCVI_READ_1091141665704
MLEVGSKAPDFTLDDQDGNPVSLSNFKGQKVLLWFYPKASTGGUTTEGQMLRDEYKNFQKKNTEIIGMSADSVKAQKNFCLKQEFPFSLLSDPGKETIKSYSAFGLKKFMGREYEGIYRVSYLIDEKGIIEKAYEKVKPKEHAAQVLSDID
>JCVI_READ_1092256043963
MIQEGNLAPDFSLPDQDGIQRNLKDFSGKWLLLFFYPKDDTPGUTIEARAFGESLNQFEQAGVVVLGVSQDTVASHKKYRDKYGFGIGLLADPGREMSEEYESVKKRKSFLIDPNGTLVKIYHKVKPADHAQEVLDDLLKIQTEN
>JCVI_READ_1091121023179
GSDGETYTLSQFAGDKPVVIAFFPKAFTGGUTMQCKALRDSAREIQGFDVAYFMASVDTLEDNTAFAAEHEANFPILSDPTKEMAGEYDVLMAAGFASRWTFYIDSDGTILKIDKETNPATAGRDLVANMESLGFEKI
>JCVI_READ_1091140864465
MRVPQKVFKTRENDEWVDKTTDDYFAGKNVLLLSLPGAFTPIUTKQHLPRLEELYDEIIAKGIDEIYCMCVNDAFVMDAWGKELGIEKVKLIPDGDGKFTMGMDMLVHKPAQGFGYRSWRYAMTVNDGEVDKMWIEDGKNQLGLDDDPYKKTSPLRILGDL
>JCVI_READ_1093017262745
MEAKAMGTLFALCMTLVGAPPAANAIAPDFQAYGTEGQVVHLDALTKAGPVVVAFFPKAFTSAUTRELQAFQAGYANFKKQGGEVVAISGDDRETLKEYKESLRAGFIFVADPEGKLMELYDVKYPLFNLSARYSFVIGTERKIIKVFSGSDAMDAQKALDACGRPGKSKSLEAAEAYRENSKESDKP
>JCVI_READ_1091141717791
MRVPQKVFKTRENDEWVDKTTDDYFARKNVLLLSLPGAFTPIUTKQHLPRLEELYDEIIAKGIDEFTVCVLMMPLSWMHGVKN
>JCVI_READ_1091141208394
IFAGDKPVVIAFFPKAFTGGUTMQCKALRDSAREIQGFDVAYFMASVDTLEDNTAFAAEHEANFPILSDPTKEMAGEYDVLMAAGFASRWTFYIDSDGTILKIDKETNPATAGRDLVANMESLGFEKI
>JCVI_READ_1093017968007
MRGKHVVVAFFPKAYTSGUTLECKALRDSDREIRKYDVAYFMASTDEERVNRGFAEKNGATFPILSDPDKSVCTEYGVLYPIGLARRWTFYIGPDGIIQRIDKDVKPRTAGAQLVKNLQDLNVPVVVGE
>JCVI_READ_1091140873670
MLEIGSKAPDFTLDDQDGNPVSLSNFKGQKVLLWFYPKASTGGUTTEGQMLRDEYKNFQKKNTEIIGMSADSVKAQKNFCLKQEFPFSLLSDPGKETIRSYNAFGLKKFMGREYEGIYRVSYLINEEGIMKKLRKSSSSL
>JCVI_READ_1093030524003
MIQEGNPAPDFSLPDQDGIQRNLKDFSGKWLLLFFYPKDDTPGUTIEARAFGESLNQFEQAGVVVLGVSQDTVASHKKYRDKYGSE
>JCVI_READ_1091140769831
MIETGSQAPDFTLETSEVPISLSDYQGHKNVMLIFYPLDWTGTUSKEIPDLEANLGLFKDLDTQVLGVSIDTKHSHKNWAASMGGVSFPLLSDWHPKGEMGKSYGVYSEEKGFTVRSTVIIDKQGIVRYSQAVVPGGRRHATELAEICRKVL
>JCVI_READ_1095388016001
VSLGDYAGKWILLWWYPKAATPGUTIQGQGLRDRASEFEAADIVVLGASFDTVEEQKAFADKEDFPFLLLSDPERTVGELYGVTRAPDNDFAGWPRRASFLIDPDGVIAKVYDFADKPDLAEHASTVLTDLQELS
>JCVI_READ_1091141333296
MRGKHVVVAFFPKAYTSGUTLECKALRDSDREIRKYDVAYFMASTDEERVNRGFAEKNGATFPILSDPDKSVCTEYGVLYPIGLARRWTFYIGPDGTIQRIDKDVKPRTAGVQLVKNLQDLNVPVVGGE
>JCVI_READ_1093023009311
KPAPNFTLKDQNSNEHNLKSYLGKWILLAFYYSDETFAUTAQMMALVQSLKEFNKLSAIPFGISSNSIEQHSEFAENHNLSVNLLADPDNNVIKTYTGTSKIGTVSSRQSFLIDPQGILRKIYNPVNAFSHAEEVLSDLKTLTDVIDQLGLLKRRQREMQDSINAASRIQNALLPNLKSILPISFGISLFYKPLEKIGGDCFWSKFNNDNKYWLGLFDCTGHGVPGAFITMVLL
>JCVI_READ_1093022161928
SAGRSNIKLSDYQGEKLVIYFFPKAFTPGUTKQACGLRDNYSDFTLNNISVLGVSYDSENKLSEFKKQYNLEFDLLSDSKKTMGELYDVNSFYFFPQRKTFLIDENGVLIHIIDSVNINSHADDILAIFKKLKGV
>JCVI_READ_1091143104977
MLIFYPLDWTGTUSKEIPDLEANLGLFKDLDTQVLGVSIDTKHSHKNWAASMGGVSFPLLSDWHPKGEMGKSYGVYSEEKGYTVRSTVIIDKDGIVRYSQAVEPGGRRHATELAEICRKVL
>JCVI_READ_1091120594096
MFFYPKAMTPGUTMESCHFRDLASEFAELGASRVGISADPVDRQKKFDDKNGLGFPLLSDPDREVHKQFGTKRMGPLSGKRATFVIDTDRRLVRVIRSETNMLTHADEALEALETLRSLA
>JCVI_READ_1092256162171
VNAPNFILNDQDGNQHKLKHYKGKKLVIYFFPKVFTPGUTKQACGLRDNYTSFKKNNISILGVSYDSQMQLKEFKEKYDLEFDLLSDSERIMGKLYGVNSFYFFPQRKTFLINEEGKLVHVIDSVNIDSHANDILEIFKKTQGA
>JCVI_READ_1091141379870
MGDNTIKEISLADFRGKKVVLFFYPIDFTFVUPTEIIAFDKRLSEFEKRNVQVLGCSIDSKWSHLAWKNTDVNKGGIGNIKYPLIADITKSIARDYDVLMGALEATVVTDDEQRDTTVDGDITLRGSFYAQPV
>JCVI_READ_1091140689784
MSYLKQFFAVISSLIFATSVSAELSVGDVAPDFTLTGSDGNQYTLSEMRGKHVVVAFFPKAYTSGUTLECKALRDSDREIRKYDVAYFMASTDEERVNRGFAEKNGATFPILSDPDKSVCTEYGVLYPIGLARRWTFYIGPDGIIQRIDKDVKPRTAGAQLVKNLQDLNVPIVGGE
>JCVI_READ_1091120769136
MTPGUTMESCHFRDLASEFADSELHEWISADPVDRQRNSMTDGLASHCSATP
>JCVI_READ_1091141558929
LRSLVVSLPGAFTPIUSEMQLPGLEALYDYYKEKGIDEVYCLSVNDSFVMNAWAKEHEIEKVKMIPDGSGEFTRDMDMIVFKPAQNFGLRSWRYAMIVNDMEIEQMIVEPGKNQQGLDDDPYEETKPENILSKL
>JCVI_READ_1092257139374
MEGDIAPNFELFDQDEKFLSSKDFLGKKLVVYFFPYADTPGUTKEACGFRNIYEEFEKNNITVFGISYNNSEALNKFKAKYNLPFNFLSDKDKEVAKRFGANGMFTPKRMTFVIDEHGKIEKIYNKVNINTHAELKL
>JCVI_READ_1093012120656
LVGTLAPNFSLAGSDGAMHTLSEHIGQNPVVLAFFPKAFTMGUSLECKSLRDSDKAIRDFDVSFYMISADTIEDNTLFAIKNGAEFPILSNPELNTIRDYGVLVDESYAKRWTFYIDKDGVIAYVDKFVDVRNAGKDITKNLKKLDLQNS
>JCVI_READ_1092963175326
VVYPKASTPGUTIQGQGFRDELKKFLDLRIKVFGVSADSVKKQKNFHTKQKFNFDLLSDESHQMLEAFGVWGLKKFMGREYMGISRNTYVIDEKGFISSVFDKVQTKTHANDVLDVL
>JCVI_READ_1092960023611
MALIDAGAIGPDFSLPNQDGKTVSKDDFSGRYVLLWWYPKADTPGUTTEGNGFRDRIQDFDKANTVILGISYDSPELNKAFRDKFSFPYDLLSDENGQVSIAYGVSDSDSARSPRKSVLLDPNGSVAVAYDEVKPADHPDQVLSDLAKLG
>JCVI_READ_1093010225531
MLLEGTKAPDFSLEDQDGNSISLSDFVGQNILLWFYPKASTPGUTIEGQELRDEFHNFKDKNTVILGMSADSIKSQKNFCEKQKFPFSLVSDPDKSTIRKYEAIGMKKMYGREYEGIFRISYLINVDGMIQKAYGKVKPKDHAKEVLKDLD
>JCVI_READ_1092256231692
MYLKTGDNAPDFELFNYDNTLIKSSNLKGKKYIIWFFPKANTPGUTIQGCGFRDEFEKFKDLNIDIIGVSADSVPKQEKFVKKYDFPFLMLSDETKEMLKSYKAWGLKKFMAEITSPV
>JCVI_READ_1092963345598
MKFFIIVLSALAIGSYFLFASGEPRVELKIGDEAPNFTLEDQDGKKHKLSDYRGEKIVLYYFPKADTPGUTKQACGFRDAFSGYKKENITVFGLSYDSKKSLKAFKKKYRLPFFLLSDRGGKVAKLYGANGPAWAKRMTFIINEKGMIENIYKKINVNSHGQKILNDLLTKKD
>JCVI_READ_1092963440716
MAKIGSQAPNFKLPSHDGEPIELKDFIGKKNIILSFHIFSFTGGUTHQVSSFRIHNTSFEEANTQVLGISCDSRPTQVAFASSLGSIPYPILADFYPHGEVSKAYEVFDDVRRTPKRAIVIIDKNGTIQFSKTYNVASDLDPKDIFEEIKKL
>JCVI_READ_1092963516479
MLKEGTKAPDFSLLDQNGETINLKDFRGQKVLLWFYPKASTPGUTIEGQKLRDEFDNFKEKNTVIFGISADSVKSQNNFCKKQSFPFQLLSDKEKVIIRAYEAIGMKKMYGREYEGIFRISYLIDENGMIEKAYEKVKPKEHAAEVLEDLN
>JCVI_READ_1092298911044
IIYTGUTKQACGFRDKYDEYKKNDINVLGISYDSPKKLKKFKEKHNLPFTFISDRDKNITKLYNSSGFLFPSRKTIIVNPNGYIIDIIEDIKIDTHASDIIDRVLKDLETKK
>JCVI_READ_1092963002980
MIGPDSFNDHSRLHAALCALAFLLASSFTFALEIGDEAPPFKLPGSDGSTHQLSDYLGEKPVVLAFFPKAFTGGUTLECKSLRDSVEDLKALDLAYFMVSTDTIEDSTQFAKENGANFPILSDQGGLTANAYGVLSRGFARRVTFYIAPDGAIAHIDQNVSVRTAGIDIVRRLKALGY
>JCVI_READ_1092963078990
KILGIVLIFAANLIVGCSNEEVATNDSELSSESEAGTISGSSQLAEETQLVGTLAPNFSLAGSDGAMHTLSEHIGQNPVVLAFFPKAFTMGUSLECKSLRDSDKAIRDFDVSFYMISADTIEDNTLFAIKNGAEFPILSNPELNTIRDYGVLVDESYAKRWTFYIDKDGVIAYVDKFVDVRNAGKDITKNLKKLDLQNS
>JCVI_READ_1092256249957
MLKVGDQAPEFLLPNQDGDNVSLSDYKGKQLVIWFFPKASTPGUTNQGIGFRDELEKYNKRNISIIGVSADPPSKQKKFVEKYEFNYPLLCDESHEMLEKYGVWGLKKFMGREYMGINRVTYILDENHIITDVIDKVKTKSHACDILEII
>JCVI_READ_1093009911467
IKKIRGTKYVLWFYPKASTPGUTIQGQGFRDELKKFLDLRI
>JCVI_READ_1093011329825
MRGKHVVVAFFPKAYTSGUTLECKALRDSDREIRKYDVAYFMASTDEERVNRGFAEKNGATFPILSDPDKSVCTEYGVLYPIGLARRWTFYIGPDGTIQRIDKDVKPRTAGVQLVKNLQDLNVPVVGGE
>JCVI_READ_1092256310072
MYLKTGDNAPDFELFNYDNTLIKSSNLKGKKYIIWFFPKANTPGUTIQGCGFRDEFEKFKDLNIDIIGVSADSVPKQEKFVKKYDFPFLMLSDETKEMLKSYKAWGLKNLWQRLQT
>JCVI_READ_1092257133121
TKELILLKIGNKAPNFSLQNTKSESVSLSDYKGQNVILWFYPKASTPGUTVQGQGFRDEFQSFKDKNTTIIGVSADSIQKNKNFKEKQEFQYELLSDENKTMIESYGAWVKKKMYGKEYMGIARISYLIDKDGIVSHVFDKVKTKSHACDVLEIL
>JCVI_READ_1093006404877
MLSIGSSAPEFQLSDQDGNLVNITDFKGQKVLLWFYPRASTPGUTTQGQGLRDEFKNFKKYNTVVLGMSADSVKAQKNFCSKQEFPFQLLSDPEKETIRAYEAIGLKKMYGREYEGIETAAV
>JCVI_READ_1092963305956
VGQKLLIWFFPKANTGGUTTEGQVFRDEYKKFQEKNTAVIGISADSTKTQKNFCDKQKFPFSLLSDPERTIIKAYKAFGPKKFMGREYDGIYRVSYLIDEAGIILKAYEKVKPKEHAHEVLVDIS
>JCVI_READ_1092963593548
MLEVGSKAPDFTLDDQDGNPVSLSNFKGQKVLLWFYPKASTGGUTTEGQMLRDEYKNFQKKNTEIIGMSADSVKAQKNFCSKQEFPFSLLSDPEKETIRSYNAFGLKKFMGREYEGIYRVSYLINE
>JCVI_READ_1092963369447
MKIPNTTWKIRKGKDWFEESASDYFSGKRSLIVSLPGAFTPIUSEMQLPGLEALYDDYKEKGIDEVYCLSVNDSFVMNAWAKEHEIEKVKMIPDGSGEFTRDMDMIVFKPAQNFGLRSWRYAMIVNDMEIEQMIVEPGKNQQGLDDDPYEETKPENILSKL
>JCVI_READ_1092257147484 
CHTLPRSSTSRIQRDLTSHTTTQVILIGLPGAFTPTUSTRQIPEYLKRQSDLKNAGVSEVIIFCVNDGAVMQAWAKDQGVKTESLLTLFGDPHADLTKALEMQLTHPGPVKGKGLVNRCKRCAYVIEDCIVKAIAVAEKEDDPAGDDYPELTMVDNMLKLC
>JCVI_READ_1092963268096
MIQIGSRAPDFSLATSEGPVSLCDYRGHKNVMLIFYPLDWTGTUSKEIPDLEANLGLFKDLDTQVLGVSIDTKHSHKNWAASMGGVSFPLLSDWHPKGEMGKSYGVYSEDKGFTVRSTVIIDKDGIVRYSQAVEPGGRRHATELAEICKKVL
>JCVI_READ_1092960048760
LNFRUTAQMMALVKSVREFKKLSAIPFGISSNSIEQHSEFAKNHNLSINLLADPDNSVIKTYTGTSKIGTVSSRQSFLIDPQGILRKIYNPVNAFSHAEEVLSDLKTLTEVIDQLGLLKRRQREMQDSINAASRIQNALLPNLKSFLPINFGISLFYKPLEKIGGDCFWSKFDNENKYWLGLFDCTGHGVPGAFITMVLLSGIQGIETQNHKISPVVLLKMIDKYLLEIFQTEEDKFASSGAEGAIVCFDNDKKSISFAGAKRPLWIQDKNGNISEIKSQLSL
>JCVI_READ_1093022004791
VSLESHADTPGUTIEGNEFRDRIQDFKNRNTSVVGVSYDEQAENAKFRDKYSFPFDLLSDTEGAVSVAFGVSEPNSNSSPRKSVLIGPDGKVVAVYEQVNPAEHPAQILGDLDVLTKNY
>JCVI_READ_1093018634039
MGDNTIKEISLADFRGKKVVLFFYPIDFTFVUPTEIIAFDKRLSEFEKRNVQVLGCSIDSKWSHLAWKNTDVNKGGIGNIKYPLIADITKSIARDYDVLMGALEATVVTDDEQRDTTVDGDITLRGSFLIDEDGVVRHELRNDEPLGRNIDDMLRMVDFSCQPF
>JCVI_READ_1093017550706
MIKEGQKAPNFNLPNQNGEDTCLSDFLGKKVVLWFFPKASTPGUTTEGQGFRDELEHFNNKDISIIGMSADSVKSKRFQA
>JCVI_READ_1093018617861
MIETGSQAPDFTLETSEGPISLSDYQGHKNVMLIFYPLDWTGTUSKEIPDLEANLGLFKDLDTQVLGVSIDTKHSHKNWAASMGGVSFPLLSDWHPKGEMGKSYGVYSEEKGFTVRSTVIIDKQELFVFPRRLSGR
>JCVI_READ_1093018742445
VALGSQFAAALEVGDKAPDFSLQGSDGETYTLSQFAGDKPVVIAFFPKAFTGGUTMQCKALRDSAREIQGFDVAYFMASVDTLEDNTAFAAEHEANFPILSDPTKEMAGEYDVLMAAGFASRWTFYIDSDGTILKIDKETNPATAGRDLVANMESLGFEKI
>JCVI_READ_1093018607733
MLLEGTKAPDFTLEDQDGNSISLSDFAGQNILLWFYPKASTPGUTIEGQELRDEFHNFKDKNTVSE
>JCVI_READ_1092344150045
GSYFAIAFFPKASMGGUTMQCKSLRDLDSVIESFDLKYFMASSADDVEALKRFKQENEASFTILSDKGGSAAKAFGAYNPIGFAKRWTIYVDDNGKILKVDKNVNVRTAGQDLADNLSELGFPRR
>JCVI_READ_1093017613043
DYKGKKLVIYFFPKAETPGUIK
>JCVI_READ_1093015575838
NREKISCILFLKADTPGUIKQACGFRDEYDKFEKYNISILGVSYDKIITLKAFRNKYRLKFDLLSDQKKVMGKNYGVNRYYFFPKRKTFLIDENGILVYVYDEVNLHTHPDEILKFFN
>JCVI_READ_1091142088948
GATGPDFSLPNQDGKTVSKDDFTGRYVLLWWYPKADTPGUTTEGNGFRDRIQDFEKANTVILGISYDSPELNKAFRDKFSFPYDLLSDENGQVSIAYGVSDSDSARSPRKSVLLDPNGSVAVAYDEVKPADHPDQVLSDLAKIG
>JCVI_READ_1091140729831
MKGKHVVVAFFPKAYTSGUTLECKALRDSDREIRKYDVAYFMASTDEERVNRGFAEKNGATFPILSDPDKSVCTEYGVLYPIGLARRWTFYIDPDGIIQRIDKDVKPRTAGAQLVKNLQDLNVPVVGGE
>JCVI_READ_1091140767911
VIAFFPKAFTGGUTMQCKALRDSAREIQNFDVAYFMASVDTLEDNTAFAAEHEANFPILADPSKEMVDAYGALMGVGFANRWTYYIGADGIVLKIDKETNPATAGRDLVQTMNDLGFLSNKSCSV
>JCVI_READ_1091141519540
YQLQSSNALGMKGKHVVVAFFPKAYTSGUTLECKALRDSDREIRKYDVAYFMASTDEERVNRGFAEKNGATFPILSDPDKSVCTEYGVLYPIGLARRWTFYIDPDGIIQRIDKDVKPRTAGAQLVKNLQDLNVPVVGGE
>JCVI_READ_1091140809943
VIAFFPKAFTGGUTLECKSLRDSDKQIRNFDIAYFMASTDSLEDNTGFAEKNGATFPILADEEGAMAEAYGVGERGGFARRWTFYIDEDGVIERIDKRVNVRSAGEQLVSNLEELGAPAAGD
>JCVI_READ_1092256269051
MIETGSQAPDFTLETSEGPISLSDYQGHKNVMLIFYPLDWTGTUSKEIPDLEANQGLFKDLDTQVLGVSIDTKHSHKNWAASMGGVSFPLLSDWHPKGEMGKSYGVYSEEKGYTVRSTVIIDKQGIVRYSQAVEPGDRRHATELAEICRKVL
>JCVI_READ_1093015424167
LVGTLAPNFSLAGSDGAMHTLSEHIGQNPVVLAFFPKAFTMGUSLECKSLRDSDKAIRDFDVSFYMISADTIEDNTLFAIKNGAEFPILSNPELNTIRDYGVLVDESYAKRWTFYIDKDGVIAYVDKFVDVRNAGKDITKNLKKLDLQNS
>JCVI_READ_1091141647507
GDRAPAFHLADQLGAKHRLSAYQGRRVLLFFFPKAYIGGUTNQACCLRDLSDEVGHTGI
>JCVI_READ_1093015744583
MLEVGSKAPDFTLDDQDGNPVSLSSFKGQKVLLWFYPKASTGGUTTEGQMLRDEYKNFQKKNTEIIGMSADSVKAQKNFCSKQEFPFSLLSDPGKETIKSYNAFGLKKFMGREYEGIYRVSYLIDEKGIIEKAYEKVKPKEHAAQVLSDIN
>JCVI_READ_1095351031998
GDLAPDFTLPASTKNGIRPTPVNLRALRGQTVVLAFFPKVRTGGUTAQMEAYRDQYATLFNNGSGVTVLAISADAAADQQSWAAEKNFPVTFVSDPEVTLASAYDVKFPALNLYRRVVFVIGPDGRIAHIMRPFRELSARGVHRSSVPR
>JCVI_READ_1095344034836
MPFAFTGGUTNQVRGFRENYEEFKKLNVEILQLSIDPVPSLKGWADFLGGVPFPLLSDFWPHGAVGKAYGIFNEERGIDKRAAYVIDAKGIIRYAKVYPARHDPRPANKLLAELKKL
>JCVI_READ_1095368000334
MPALAAGTAAPEFSLASHLDKPFALSGYKGKRTVVSFLPFAFTGGUKNQVSGFRANLEEFKKLDVEILQISADTVPSLKAWSESLGGIPFPLLSDYWPHGAVGKAYGVFNEERGMNARSVFLVDAQGIIRHSQVYAPGTIPESADLLAKLKTM
>JCVI_READ_1091142330465
MEGEIAPSFELFDQDEKLLLSKNFLGKKLVVYFFPYADTPGUTKEACGFRNIYEEFEKNNITVFGISYNNSEALKKFKTKYNLPFNFLSDEDKEVAKRFGANGMFTPKRMTFVIDEYGKIEKIYKKVNINTHAETILKDLTS
>JCVI_READ_1092342098286
MLEDQDGKKHKLSDYRGEKIVLYYFPKADTPGUTKQACGFRDAFSGYKKENITVFGLSYDSKKSLKAFKKKYRLPFFLLSDRGGKVAKLYGANGPAWAKRMTFIINEKGMIENIYKKINVNSHGQKILDDLLTKKD
>JCVI_READ_1093018956933
MANLKIGELAPDFELPNQNGDLIKLSDYAGQNLLVWFFPRAYGGGUTNEAKGFRDRTQGLSEQNTTPIGITFSLPEELKRWSEDNALTGDFLSDQSRSVAISYGAVETRDQERPKRMSYLLGPDMKILKIYETPEAAIHPAEVLKDLT
>JCVI_READ_1091138167669
MLSIGSSAPEFQLSDQDGNSVNIKDFEGQKVLLWFFPRASTPGUTTQGQGLRDEFKNFKKYNTVVLGMSADSVKAQKNFCSKQEFHPIHLTCKPF
>JCVI_READ_1091138295337
NACTAFLLSQDDTPGUTIEARAFGESLNQFEQAGVVVLGVSQDTVASHKKYRDKYGFGVGLLADPGKEMSEEYESVKKRKSFLIDPDGTLVKIYHKVKPADHAQEVLDDLLKIQAGN
>JCVI_READ_1092345171862
YTGUTKQACGFRDAFSGYKKENITVFGLSYDSKKSLKAFKKKYRLPFFLLSDRGGKVAKLYGANGPAWAKRMTFIINEKGMIENIYKKINVNSHGQKILDDL
>JCVI_READ_1091121289511
MIEEGNPAPDFSLPDQDGIQRNLKDFSGKWLLLFFYPKDDTPGUTIEARAFGESLNQFEQAGVVVLGVSQDTVASHKKYRDKYGFGVGLLADPGREMSEEYESVKKRKSFLIDPDGTLVKIYHKVKPADHAQEVLDDLLKIQTGN
>JCVI_READ_1092256317261
VRDVSFKVRIGPDWYDKTTEDYFAGTNALVVALPGAFTPVUITRQLPEFEDHRSELMKAGVEHIYYLSVNDSFVMNAWAESLGVNEEDMIPDGNGDFTVCMAMGVNQTHVGFGMTTWRYVMNVDDMEIVFLSQ
>JCVI_READ_1092256478987
RLQDYFKNKKVVLFGLPGAYTSVUSAKHLPGYVNLHDKYKEKGIDHIICISVNDPFVMNAWGKENNVGDKIVMMGDPFLNFTKDIGADVDKSGRGLGIRSNRYTMYVKDMKVIKLQEEKDTGSCEISAAENFLNLV
>JCVI_READ_1091139020297
YGFGGAFTPIUSEMQLPGLEALYDDYKEKGIDEVYCLSVNDSFVMNAWAKEHEIENVKMIPDGSGEFTRDMDMIVFKPAQNFGLRSWRYAMIVNDMDIEEMIVEPGKNQQGLDDDPYEETKPENILSKL
>JCVI_READ_1092301163448
MEGDIAPNFELFDQDEKFLSSKDFLGKKLVVYFFPYADTPGUTKEACGFRNIYEEFEKNNITVFGISYNNSEALNKFKAKYNLPFNFLSDKDKKVAKLFGANGMFTPKRMTFVIDERGKIEKIYNKVNINTHAETILKDLTS
>JCVI_READ_1092340807689
MLNKSQIKIRVLSLSIIASIITADPIIGNRAPEFSLPDQDGVIRNLGDFRGRKLVVYFFPKADTPGUIKQACGFRDEYDKFEKYNISILGVSYDKIITLKAFRNKYRLKFDLLSDQKKIMGKNYGVNRYYFFPKRKTFLIDENGILVYVYDEVNLHTHPDEILKFFN
>JCVI_READ_1092341955845
VPNTNWKVRVNNDWKIHTAHQYFAGKRSLVVSLPGAFTPIUSEMQLPGLEALYDDFKSKGLDEVYCLSVNDSFVMNAWAEKHEIENVKMIPDGSGEFTRDMNMLVWKPAQNFGYRSWRYAMVINDMEVEKLWREDGINQMGLDDDPYEITKPENLLNSL
>JCVI_READ_1092344050043
GTQCPEWSVVDDTGQRRSLSDHAGKRVLVWWYPKCDTSSUTAEALAFNERKAAFAEHNIEILGCSFDSVERNAAFAAKYGL
>JCVI_READ_1092342113264
MEKAIINQIAPEFTLKDQNGTNHSLSDYRGEWILLFFYLKDGGFTUTQEAKAFGESLIEYSHLRARAFGVSVDTVEKHKKFVEKHKLNITLLADPEKVVVRKFSGTNLLGWANRKSFLIDPFGKLRKIYDDVNTKTHASEVLRDLEGLTEIVESLGKLESSNRQILESITAASRIQKALLPELNTVKSQFKDFSLLWEPRDIVGGDCYWTVKNNNHIWFGLFDCTGHGIPGAFVTLILLSRLSRIFNNARGCSDFRPSTLLEEVDTV
>JCVI_READ_1095439020169
MANLKIGELAPDFELPNQNGDLIKLSDYAGQNVLVWFFPRAYGGGUTNEAMGFRDRTQGLLEQNAIPVGITFSLPEELKRWSEDNALTGDLLSDQSRSVAISYGAAETRDQERPKRMSYLLGPDMKILKIYETPEAAIHPAEVLEDLT
>JCVI_READ_1095458004797
NALQLWLLLFFYPKDDTPGUTIEVRAFGESLNQFEQAGVVVLGVSQDTVASHKKFRDKYGFGVGLLADPGREMSEEYESVKKRKSFLIDPYGTLVKIYHKVKPADHAQEVLNDLLKIQTGN
>JCVI_READ_1095454084493
MEGEIAPSFELFDQDEKLLLSKNFLGKKLVVYFFPYADTPGUTKEACGFRNIYEEFEKNNITVFGISYNNSEALKKFKTKYNLPFNFLYDEDKEVAKRFGANGMFTPKRMTFVIDEYGKIEKIYKKVNINTHAETILKDLTS
>JCVI_READ_1095458071802
LILHGKLEKAKIGWKNLHQTIFSGKRSLVVSLPGAFTPIUSEMQLPGLEALYDDFKEKGIDEVYCLSVNDSFVMNAWAKEHEIEKVKMIPDGSGEFTRDMDMIVFKPAQNFGLRSWRYAMIVNDMEIEQMIVEPGKNQQGLDDDPYEETKPENILSKL
>JCVI_READ_1095454011536
MKIPNTTWKIRKGKDWFEESASDYFSGKRSLVVSLPGAFTPIUSEMQLPGLEALYDDFKEKGIDEVYCLSVNDSFVMNAWAKEHEIEKVKMISDGSGEFTRDMDMIVFKPAQNFGLRSWRYAMIVNDMEIEQMIVEPGKNQHGLDDDPL
>JCVI_READ_1092343140786
VLYYFPKADTPGUTIQACGFRDIYDKYKETPAV
>JCVI_READ_1092344130175
MLEVGSKAPDFTLDDQNGNPVSLSNFKGQKVLLWFYPKASTGGUTTEGQMLRDEYKNFQKKNTEIIGMSADSVKAQKNFCSKQKFPFSLLSDPEKATIRSYNAFGLKKFMGREYEGIYRVSYLIDEEGIIEKAYEKVKPKEHAAQVLSDID
>JCVI_READ_1092343138851
MPDGSVKEISLSDYKGKYLVLFFYPKDFTYVUPSELIAFDHRVGEFEKRDAQVLGVSIDDAESHINWRNTPVEQGGIGSIGYPLLCDEDRALTNAFDLLHEDTTFALRGTFIIDPEGIVQSETVNNLPIGRDIDDTLRLLDAAIHSGSGAGVCPAGWNPTKPDMQPTKEGVASYLSENADSL
>JCVI_READ_1095403340631
MLEVGSKAPDFTLDDQDGNPVSLSSFKGQKVLLWFYPKASTGGUTTEGQMLRDEYKNFQKKNTEIIGMSADSVKAQKNFCSKQEFPFSLLSDPGKETIKLYSAFGLKKFMGREYEGIYRVSYLIDEKGIIEKAYEKVKPKEHAAQVLSDID
>JCVI_READ_1092344047612
MLSIGSIAPEFQLSDQDGNSVNIKDFEGQKVLLWFYPRASTPGUTTQGQGLRDEFKNFKKYNTVVLGMSADSVKAQKNFVKTRVLSY
>JCVI_READ_1095407066784
MEGEIAPSFELFDQDEKLLLSKNFLGKKLVVYFFPYADTPGUTKEACGFRNIYEEFEKNNIIVFGISYNNSEALKKFKTKYNLPFNFLSDEDKEVAKRFGANGMFTPKRMTFVIDEYGKIEKIYKKVNINTHAETILKDLTS
>JCVI_READ_1095403631811
MLSIGSSAPEFQLSDQDGNSVNIKDFEGQKVLLWFYPRASTPGUTTQGQGLRDEFKNFKKYNTVVLGMSADSVKAQKNFCSKQEFPFQLLSDPEKETIRAYEAIGLKKMYGREYEGILRVAYLIDESGKIEKAYEKVSPKTHADEVLKDLT
>JCVI_READ_1093011994716
MIQIGSRAPDFSLATSEGPVSLSDYRGYKNVMLIFYPLDWTGTUSKEIPDLEANLGLFKDLDTQVLGVSIDTKHSHKNWAASMGGVSFPLLSDWHPKGEMGKSYGVYSEEKGFTVRSTVIIDKDGIVRYSQVVEPGGRRHATELAEICKKVL
>JCVI_READ_1092962042547
MIKEGQKAPNFNLPNQNGEDTSLSDFLGKKVVLWFFPKASTPGUTTERQGFRDELEHFNNNDISIIGMSADSVQSKRIL
>JCVI_READ_1092962043891
MIKEGQKAPNFNLPNQNGEDTSLSDFLGKKVVLWFFPKASTPGUTTEGQGFRDELEHFNNKDISIIGMSADSVQKQKNFCDKQNFSYPILADETKETLKAYGAWGVKKMYGREYEGIIRCSFLINEEGIVEKVYDKVKTKSHAKDILSDIG
>JCVI_READ_1092961073335
MKLFFFFAVSIVTYFSFSSLSGKHNIELKVGDVAPIFSLKDQDKNIHKLSDYLGKKVVLYYFPKADTPGUTIKLLY
>JCVI_READ_1092962038592
MSLFGSSLKVGKNAPSFILNDQDGKRHQLSDYRGEKLVIYFFPKAFTPGUTKQACGLRDNYSDFTQNNISVLGVSYDSESKLSEFKKQYNFRV
>JCVI_READ_1095468028167
MLKEGSAAPKFSAPDQHGNIVELDDLTGKWVALWWYPKASTPGUTLEGGGFRDRTLEFEALNAVVIGASFDTVEEQKVFADSQGYEFSLLSDPDRVMGTAYEATRPPDHPFVSLPERITYLISPDGLIARAYDPSSAVSLDEHPGQLSSDRH
>JCVI_READ_1095460051305
MLKEGIKAPNFSLEDQNGDLVKLKDFKGKKVLLRFYPKASTPGUTIEGQRLRDEFQNFKQANTVILGMSADTVKSQNNFCNKQDFPFQLLSDTEKTTIRAYKAIGMKTIYGREYEGIFRISYLIDEKGIIEKVYSKVKPKEHALEVLKDIS
>JCVI_READ_1095462016539
SGEHEFSALDQDGNTLSLADFSGSWVLFWWYPKASTPGUTMQGQGLRDRASEFAELGAVIIGASFDSVEEQKKFAEENDFLFPLISDPERKIGELYGAARPEDDPALAFSIRSSFLISPQGLIAAIWTQESITDFQTHGDEVLTVIRSQS
>JCVI_READ_1095469538479
MIKEGQKAPNFNLPNQNGEDISLSDFLGKKVVLWFFPKASTPGUTTEGQGFRDELEHFNNKDISIIGMSADSVQKQKNFCDKQNFSYPILADETKETLKAYGAWGVKKCMQRYEVY
>JCVI_READ_1095516001074
VLWFFPKASTPGUTTEGQGFRDELEHFNNKDISIIGMSADSVQKQKNFCDKQNFSYPILADETKETLKAYGAWGVKKMYGREYEGIIRCSFLINEEGMVEKVYDKVKTKSHAKDILSDIG
>JCVI_READ_1092963252681
MSKGSAVNDFEAVNQFGEPVRLFDLLDAGPVVLFFFPKALTPGUTKESCHFRDLIQEFEKVGASVVGMSADPWDRQRNFDDINQLNFLLLSDPDRTIALQP
>JCVI_READ_1092961126811
VQLNVGDIAPDFSLKDQDGKVRKLSDYTGERLIVYFFPKADTPGUTKEACGFRDIYGEYKRAKIKVLGISYDSPRALKKFKKKYRLPFHFLSDYNKEVAPKYGAASIAWPKRMTFIIDKDGRIEKIYNKVNVNTHAEKILDDLLGKK
>JCVI_READ_1095467026881
MLKEGSAAPKFSAPDQHGNIVELDDLTGKWVALWWYPKASTPGUTLEGGGFRDRTLEFEALNAVVIG
>JCVI_READ_1092959534122
VQLNVGDIAPDFSLKDPDGKVRKLSDYTGARLIVYFFPKADTPGUTKEACGFRDIYGEYKRAKIKVLGISYDSPRALKSLNKKYRLPFHFLSDYNREVAPNMGAASIPWPKRMTFIIDRMVEIEKIYNKVMVSTPAEKILNDLLG
>JCVI_READ_1095515467981
TVGUADSACDFRDAVKRIIANKSTVFGVSLDSVESHKRFAEKHNLPFSLLSDKGGKVAKSYDSLNNFLSLKTAKRNTFIIDPEGKIAKIYLSVKPSTHSQMVLDDLNQLQD
>JCVI_READ_1095469541560
VQLNVGDIAPDFSLKDQDGKVRKLSDYTGERLIVYFFPKADTPGUTKEACGFRDIYGEYKRAKIKVLGISYDSPRALKKFKKKYRLPFHFLSDYKKEVAPKYGAASIAWPKRMTFIIDKDGRIEKIYNKVNVNTHAEKILDDLLGKK
>JCVI_READ_1095462380880
MLEQGSQAPNFVSKDQNGNSISLSDFLGKWVAFFWYPKASTPGUALEGSGFRVRTQEFENANAVIIGASFDSVSAQLAFAQEEDFPFALIADESREVGSAYFAERTPEMKYHEFGIPRRISYLIDPQGTVHKSYDLEESGAELSEHADEVLQDIIAAS
>JCVI_READ_1095522101932
GELVPEFEAENQNGELVSLSSLLESGPIVLFFYPKAMTPGUTKESCHFRDLGTEFSQLGAQRIGISADQVDQQKQFDQKNQLGFPLLSDPQQKVASLLGAKRLLYRV
>JCVI_READ_1095516004012
PNQRNKNFPRRVRMAENVTPEGGLLLQSGCPNTGGRMLKEGSAAPKFSASDQHGNIVELEDLTGKWVALWWYPKASTPGUMLKRAP
>JCVI_READ_1095458142714
MKTGEVVPDFEAKNQNGELVSLSSLLESGPIVLFFYPKAMTPGUTKE
>JCVI_READ_1094602111954
MSKISLNKKVPAFNLPATGNKNIRLSDLKGKNIVLFFYPKDSTPGUTKEGQDFRDKIRKFNANNTEIIGVSRDSISSHEKFKTAQKFPFDLVSDENEVLCELFDVIKMKNMYGKKVRGIERSTFLIDANGKLKKEWRKVKVEGHVDEVLEAVNEI
>JCVI_READ_1093018117402
VLALYFAAFTPVUTDELIAFQRDLEEFRALGAQVIGVSGDNLQTNRRFADENGIDFPLVSDEDGSIKKKYGRGRVTYLIDKDGLIRFIQKGIPDNYELIKRLKQLN
>JCVI_READ_1093017226769
MPIAVGEQVPSVDIFTFGEQGPEKVNFAEYCADAKVVLFAVPGAFTPTUSAKHLPGFVEKADAVKAKNVDKIACLSVNDAFVMDAWGKEHEAVGRVDLLADGNADLAKAMGLEFDASDLGLGVRAKRFAMIIDHGKVTSLQIKERGEFKETAVEPVT
>JCVI_READ_1093017284238
VIAFFPKAFTGDUTLECKSLRDSDRQIRNYDVAYFMASTDSLEDNTGFAEKNGATFPILADETGEMVEAYGVGARGGFARRWTFYIDEDGIIERIDRSVSPRTAGEQLVANLEELGAPGAD
>JCVI_READ_1092400502977
PDAFAAINQHGEARSVDWFTGDPSVIWFFRDTGASUTNDGCGFRDLHHEFDALGVRLVAIGLSDPATNRAWAESLDYDYEIWSEPEAVLIEHYDARDPDEEAPLRHAWILDADG
>JCVI_READ_1092344259904
MLSIGSSAPEFQLSDQDGNSVNIKDFEGQKVLLWFYPRASTPGUTTQGQGLRDEFKNFKKYNTVVLGMSADSVKAQKNFCSKQEFPFQLLSDPEKKRLEPMSHWLKENVW
>JCVI_READ_1092344207365
MMGSDGKTYQLSDFKDKQAVVVAWYPKAFTGGUTTECKSLRESGEEIQKFKVAYFTASCDDVETNTKFAESLQLDYPILSDPEREVADATECLPEG
>JCVI_READ_1092343756593
MLSIGSSAPEFQLSDQDGNSVNIKDFEGQKVLLWFYPRASTPGUTTQGQGLRDEFKNFKKYNTVVLGMSADSVKAQKNFCSKQEFPFQLLSDPEKETIRAYEAIGLKKMYGREYEGILRVAYLIDENGKIERAYEKVSPKTHADEVLKDLT
>JCVI_READ_1093015795590
MEGEIAPSFELFDQDKNLLLSKNFLGKKLVVYFFPYADTPGUTKEACGFRNIYEEFEKNNMTVFGISYNNSEALKKFKTKYNLPFNFLSDKDKEVAKRFGANGMFTPKRMTFVIDEYGKIEKIYKKVNINTHAETILKDLTI
>JCVI_READ_1095899386775
MLSIGSSAPEFQLSDQDGNSVNIKDFEGQKVLLWFYPRASTPGUTTQGQGLRDEFKNFKKYNTVVLGMSADSVKAQKNFCSKQEFPFQLLSDPEKETIRAYEAIGLKKMYGREYEGILRVAYLIEKMVK
>JCVI_READ_1095898846802
KSSFMVFILGQATPGUTTQRQDSGMSLKFSKYHTVVLGMSADSVNAQKNFLFK
>JCVI_READ_1095913045489
MKGSDGETYELSDYKDKQAVVVAWYPKAFTGGUTAECKSLRESGEKIQKFEVAYFTASCDDVETNTKFAESLQLDYPILSDPEREVADAYGILKGRFASRVTFYIGKDGKILYIDSSVSARSAGADLASKLKELDVEER
>JCVI_READ_1092961004617
GTSAPNFELKDQDGVIHKLNDYKGKKLVIYFFPKAKTPGUIKQACGFR
>JCVI_READ_1092963118210
MLSIGSSAPEFQLSDQDGNSVNIKDFEGQKVLLWFYPRASTPGUTTQGQGLRDEFKNFKKYNTVVLGMSADSVKAQKNFCSKQEFPFQLLSDPEKETIRTYEAIGLKKMYGREYEGILRIAYLIDENGKIEKAYEKVSPKTHADEVLKDLM
>JCVI_READ_1092961112910
MIQEGNPAPDFSLPDHDGIQRNLKDFSGKWLLLFFYPKDDTPGUTIEARAFGESLNQFEQAGVVVLGVSHDTVASHKKYRDKYGFE
>JCVI_READ_1092959721893
MIQEGNPAPDFSLPDQDGIQRNLKDFSGKWLLLFFYPKDDTPGUTIEARAFGESLNQMNKLPRRP
>JCVI_READ_1092963254425
MRTLYSSDRSSLSPRNKNLMSCQAAANRGRCSASRQTPRVSVLIARCHTVVLSESPDFAGIFRLIRVQRAGRREARRILITMEDVMSHLAKRFARVLLTAIVASAALGSQFAAALEVGDKAPDFSLAASDGSTYSLSQFLGEKPVVIAFFPKAFTGGUTMQCKALRDSAREIQNFDVAYFMASVDTLEDNTAFAAEHEANFPILADPSKDMVDAYGALMGVGFANRWTYYIGADGTVLKIDKETNPATAGRDLVQTMNDLGFPKH
>JCVI_READ_1093006403436
MIQEGNPAPDFSLPDQDGIQRNLKDFSGKWLLLFFYPKDDTPGUTIEARAFGESLNQFEQAGVVVLGVSQDTVASHKKYRDKYGFGVGLLADPGREMSEEYESVKKRKSFLIDPDGTLVKIYHKVNVRSTY
>JCVI_READ_1092343626628
FULKDQDGVIHKLNDYKGKKLVIYFFPKAETPGUIKQACGFRDEFDNYKINNISILGVSFDSQSVLKSFKDKYSLNFNLLSDSERVMGNAYSVNKWYFFPSRKTFLIDEGGILVHIFDDVNLHSHPDDILRF
>JCVI_READ_1092963157932
MLSIGSIAPEFQLSDQDGNSVNIKDFEGQKVLLWFYPRASTPGUTTQGQGLRDEFKNFKKYNTVVLGMSADSVKAHCK
>JCVI_READ_1092959677506
MEGEIAPSFELFDQDEKLLLSKNFLGKKLVVYFFPYADTPGUTKEACGFRNIYEEFEKNNITVFGISYNNSEALKSLGLNIIWPFNLLSDED
>JCVI_READ_1092959502526
VRLLQSFELFDQDEKLLLSKNFLGKKLVVYFFPYADTPGUTKEACGFRNIYEEFEKNNITVFGISYNNSEALKKFKTKYNLPFNLLSDEDKEVAKRFGANGMFTPKRMTFVIDEYGKIEKIYKKVNINTHAETILKDLTS

#Proline reductase
>JCVI_READ_189537
MQRLRGYYLALGYGNPYQWASYSEVPFATLTKPLSESKIGLITTAAPYKEGAGDQGPRAPYNAAAKFYKVYSGNTDQVDFLGISHVGYDRKYSTAEDINSFFPLEALKRAERKGRVGELSARYYGAPTNRSQATTIKQDCSDLLDLLRQDDVDVVLLVPNUPVCHQTVSLVARHLEANKIPTVIAGSAKDIREHCGVPGFYSRIFHLVTLLANRGIWVSQDRDIGNSAFPPLWKK
>JCVI_READ_132735
VVLVPAUPVCHQSVGLIAKQIEQQGIPTVCLSSALSITQSVMAPRAVYIDYPLGHTAGKPHNPDDQEFIMRRALSAITDITEPGSIIDLGRRWSDNDEWKDAVMRPSNNRSKKKDSDDRIERFSTPQYQTSEDAKVADAHCPTCVFTEKALDKG
>JCVI_READ_600877
VALVSSAGLRRRDDAPFTEYAHDYRILPRDERKNFIQDHTNASHDRTGFIQDLNTIFPLDRLEEMADDGEIGSVANYHYSFMGATNPTELEREARSLAKIMIKDEVDVVLLCPVUPACTSTVSGLAHYFEDEGLSTVLVALVREHAVKVQPPRALWVPFMLGRPFGEPNNSELQKSVIRECFGLLDEDTGPVIRDSDLTAPELDEAEGWTCPVSFSRGVVDNSVAEKIAKEIALLRPWYNLRVKNENRTTVGLSNSSIEDCANGLERFIARSGESSNEAKETANNLRWWSSDLKAFYIEAVLPQPGKVKSSDLENW
>JCVI_READ_802599
ALISTAGIERRGDKPYPFFSGEFRLIPIDVDQGELVMSHLSPNFDRTGFQQDINVAIPFDRMRELEAEGVIGSVAKFHYAFMGGSRPEDMEPNILELANLLRGDEVDTVLMCPVUPRCTRVVGALGHYLESEGFATASISLLRPHTEKVKPPRAMWVPFELGRPFGAPNNPEFQTKVLKALLKTLEAESGPVLADFDEDAPLSTADTCVEQEAWACPIELQAPSLQTEGDAAAMEQALLREISQLRPWYELSVERRGRTTVGVSPLDIDGNASYITAFLGREWPVSPSQDMSQIVALKNAYEDMRACTEASLP
>JCVI_READ_691025
FGAEVGYAITASERIQQMQADIALLVPSUGLCNQTVGLVQREIESRGISTVSLCISRKICASVKPPRAYHLRYPYGHALGEPFRQAQQKRIVLESLKLLESVMEPGTIIDSPFRWKRDRFEEIADGISLTEGEQEAIRN
>JCVI_READ_688441
LTKPLSESKIGLITTAAPYKEGAGDQGPRAPYNAAAKFYKVYSGNTDQVDFLGISHVGYDRKYSTAEDINSFFPLEALKRAERQDRVGQLSARYYGAPTNRSQATTIKKDCSDLLDLLRQDDVDVVVLVPNUPVCHQTVSLVARHLEANKIPTVIAGSAKDIVEHCGVPRFLFSDFPLGNSAGKPRDLVSQDRTWSSHSTLRAHLHR
>JCVI_READ_929035
GADTLSFLGAADPRDMEKSAFEAFSEMKKEAVDTVFLVPVUPFCTRAVCGLAHIFESQGFSTVLVGFVKEHIEIIKPPRALWLNFPMGRPLGKPNNPEFQKKVIRTAFDLLEKSSGPVLDDFSEIIPVREGRMSYALPVSLVYKVNQLGNIDKLAERVQMELSNLLPDYFKALQNLGRTTVGASELEISDFVPFISEFAKGNKPKSPRKGLPAIPLLKLVVEDLNAVYTETRIYKDKIDDFEMLGKWFWEETHAGKLLLAVEAVSLESNDQVLRQIASMSLLTPRFWSEGPLPGISGSGWT
>JCVI_READ_914363
SWQRKYQAVQNDEVPWTPLVKPIEESRIVLVTTGGVHLKSDTPFDMSDSNGDPSFRLIPSQAKPEELMITHDYYDHRDADQDLNLVFPWQILHGLVEEGILGSLSDQFISFMGHIDGPLIDALVRETAISASERIQKMQTDIALLVPSUGLCNQTVGLVQREIESRGVSTVSLCISRKICASVKPPRAYHLRYPYGHALGEPFRQAQQKRIVLESLKLLESVKKPGTIIDSPFRWKRDRFEEMADGISLSEGEQEALRN
>JCVI_READ_774127
FTKLNKPLSEARVGLVTTGGYSIEGEQEPMRAYPTFGDEVPQVRRIPMDVDRSRLRIDHPGYDHKYAEEDMNANLPFDRLNELVEEGVIGSLSNETIMLMGLQPNVGPLIEEAIPEIVAAFQQDEVDLVLLVPSUPVCHQTVSLVARGLEAEGMATALVSVMPALSSPARPPRQVIRRLNIGATVGRPHDVDGQRETLVKMLSLIDS
>JCVI_READ_725425
VSIVSTAAVSRRGDKPFSWLAKDSRTIHKTDRDLVMTHVAVEFDRSAWQQDLNTIIPLDRLEEMAADGEIASVADEHYSFMGAADPVTMEKSARAVAAQMKEEGVNTVFLIPIUPFCTRAVCGLAHYFESEGLSTILVGFVREHIEVIRPPRSLFLDSNGKLQP
>JCVI_READ_882543
MGVADPVTMEKSSREVAERMKQEGVNTVFLIPIUPFCTRAVCGLAHYFESEGLSTVLVGFVREHMETIKPARGLFLDFPMGRGMGIPNNPRFQKRVIRAAFDLFNCETGPVLEDFPEIIPVKKGRMGYALPPELVLSTNDIGDVDALVAAVQGEIDTLLPDYEAAVASRGRTTVGASELAVKDFAPFISRFVMGEIPKSPRKGLPAIPLLKLVVEDLEAYYTETRTHRDEIDDLELMGKWFWEETNAGRLLLSLEAVSLVSENKVMSQIVEMSLMAPRFWSEGPLPGTSAAGW
>JCVI_READ_694059
RGDKPFSWLAKDSRTIRKTDRDLVMTHVAVEFDRSAWQQDLNTIIPFDRLEEMAENGEIASVAEEHYSFMGAADPVTMEKSARTVAAQMKAEGVNTVFLIPIUPFCTRAVCGLAHYFESEGLSTILVGFVREHIEVIRPPRSLFLDFPMGRTMGKPNDPEFQKKVIRAAFELLEASRGPVIEDFPEIIPVKEGRMGYALPPDLVLSVSDIGDVDVILSEVRNEMEALRPDYAAAIAARGRTTVGASGLAIEELAPFVASFLDGEIPKSPRKGMPAIPLLKLVVEDLEAYYTETRTHRDSIDDLELMGEWFWEKTKPGMLP
>JCVI_READ_944636
MVKSGEIGSVSNEHYSFIGSSDPIKMERSAREVADRMKMDAVDTVLLVPVUPFCTRAVSVLAHFFESFGLSTVLVGFVKEHIEAIKPPRALWLDFPMGRPLGKPNDPEYQKKIIRAAFDLFNEPSGPVLKDFPDIIPVKNGRMGYALPVDLVINKNEIGDIDLLAEEVKSEINSLRKDYDKAVSFRKRTTVGASEMVISDYIDYISLFVKGEIPKSPRKGIGSVPLLKLVVEDLQAYYSETITHRDKIDDFEKLGTWFWEETKAGRLILCLEAVSLESENKILKQIVDMSLITPRFWSEGPLSGSSGSGW
>JCVI_READ_726179
QVLLVPVUPNCTRAVGGLGHYFESEGIASTQISLVRVHTENIKPPRALWVPFELGRPFGVPHDSEFQLSVLRKVLGLIEQKKGPVLEDFPEDAPDFKESPAPVVCPVSFHKRDDAKEQTSNWTEDFKTEILILSNWYEVSKEIRNRTTTGVSELNVERAADLLICFVEEETRGTVIDEGKVADRIRRACEDLKAYYYESVLAQPGQPTDSQSLSNWFWGETRAAWVINRIREICLEEPESKHAILGKLLLVPRTELHRFQ
>JCVI_READ_896229
MILNWCLEDRVDIAILVPLUPVCHQTVSLVARHLESEGINTVVIGSARDIVEKCGEPRFLFVDFQLGNPCGKPWDIHMQQALIGEAFDLLEKSWQPRTNVQSPFIWKADEKDLWRNRYMYVDDSNREALAEAGRKRRELQRQIKQQMNKKSFR
>JCVI_READ_774883
SKNIPTSPQVFLAYAIKISHSYQQSDLVGESFVTKINEMPAVARKFISNLKLTEVKNPAWSKPVSSKDRRVSIVSTAAISRRGDKPFSWLAKDYRSFHKSERDLVMTHVAVEFDRSGWQQDLNVIVPLDRIQEMAAHGEIGSVAEDHYSFMGAADPVTMEKSAREVADKMKHEGVNTVFLIPIUPILHARRVRAAHISISS
>JCVI_READ_777588
LKRPISESKVGIVTTAFFHLGKEPEGVPTSPPKQPYAAPSDPIPESLNTDDVSWDKEATNMDDLGSYLPLKSLISKISEKKVSSVSKRFYGIPTDYSQRKTLEDANQILNWCREDDVDALLLVPIUP
>JCVI_READ_1332426
PRRSAILKEQGVDVVLLTPVUPLCTRTVSTLAHIFEAAGMATIVLGSIKEQVEATTPPRALYCDFPLGRPLGEPLDPEFQHRVLESAFRLLEA
>JCVI_READ_1118656
SVALISSAGLRLRDDAPFTEYAVDYRILPKNKQSEIIQDHMNASHDRTGYLQDLNTIFPLDRLEEMEAAGEIGSVASYHYSFMGATDPTALESQARSLAKIMIKDEVDVVLLCPVUPACTSVVSGVAHFLEDEGLSTTLVALVREHVEKVQPPRALWVPFMLGRPFGEPNNSELQRNVIRQSFRLLDEQSGPILKDADLPEFKLEETEGWACPVSFSQEKTGDSVGDKIAQEIVELSPWYDLHFKNGNRTTVGLSNSSIEECAEGLVNFHAEPNQIANEVGEVVNNLRWWSSDLKAFYMESVILRTSKVSAADLESWFWD
>JCVI_READ_1065039
DEFQIHDAYYNHDDADRDINCVFPISRLRELVDAGEVGRAADRHWSGFMGRIYNRTKVIEESAPAFVSKLNEDAVDILLAAPAUPLDHQTVGLVCRIAEEANIATVCVSTGRDLTAQVKPPRSVFVNFPMGNNFGAPEHREQQLDILRKSLALVHNADEGGVLIDLP
>JCVI_READ_1302254
MNASHDRTGYLQDLNTIFPLDRLEEMEAAGEIGSVASYHYSFMGATDPTALESQARSLAKIMLKDEVDVVLLCPVUPACTSVVSGVAHFLEDEGLSTTLVALVREHVEKVQPPRALWVPFMLGRPFGEPNNSELQRNVIMQSFRLLDEQSGPILKDADLPEFKLEETEGWACPVSFSQEKAGDSFGDQITKEIVELRPWYNLHFKNGNRTTVGLSNSSIEECAEGLVNFHAEPNQIANEVGEVVNNLRWWSSDLKAFYMEAVIAQPGKVSAADLESWFWGETVAGFLFREIREQCVVTHH
>JCVI_READ_1102991
MSDSNGDPSFRLIPSQAKPEELMITHDYYDHRDADQDLNLVFPWQILHGLVEEGILGSLSDKFISFMGHIDGPLIDTLIRETANSASERIQQMQADIALLVPSUGLCNQTVGLVQREIESRGISTVSLCISRKICASVKPPKSLLP
>JCVI_READ_1080594
SWKYLSFLNFQMHKETLVNKFLVKLFSIPTIKNYWDRNYKALEFKNIPWTKLEKPLEECKIVLITTGGIHLKSDKEFDQTDPNGDSTFRRIPYDTNLNDLIITNKYYDHHDADRDPNLILPIEILSELQSEGAVGPSCENHYSFMGHIDEPHLTTLIKKNSVQAAKEIRQQKADIALLVPAUGICNQTVGLVQREVERQGISTVGISISRRISESVNPPRTYYLKYPFGHAHGRSIQS
>JCVI_READ_1280943
QQSGLNQEGNADWNPRDQGFTVLSGEERNFTLGHFSPNFDRTGWIVDSNVVIPLDRLDEMAAEGKIGSVANTHISFMGAQPDHTLETIRLETGPAAAKVLLEDEVNVVLLTPVUPLCTRTVGTLASVLEQSGLATVAVSIIREQIEATQPPRALHCEFPLGRPLGKPGDSEFQHQVLGAAFDLLNAKSGPVLVDYPEEISDDADVPLSCAIPPADHSDKHPAEAEALGLLPIWRRTYEKYGRTTVGKVVTPEQVPGIVTLFARIADGEDWTSVGLPGDPTKLGADIKNFYEEASLSLNEGVPGARQAETWFVTQTKL
>JCVI_READ_1165205
MQADIALLVPSUGLCNQTVGLVQREIESRGISTVSLCISRKICASVKPPRAYHLRYPYGHALGEPFRQAQQKRIVLESLKLLESVKEPGTIIDSPFRWKRDRFEEIADGIRLTEGEQEGIRN
>JCVI_READ_1035033
MGFPPCEWTINKSAPLTRLSKPLSDCTVSLLTSGGVSQCSMPNFDPNARNDHRLDEVPSDADTKDFNINDSYYDHTDADSDLNCVFPIDRLRELKNSGEIGQVAKRLWSGFMGRIYNRSKVLNESAPEFVEKLNENGVDILIAAPAUPLDHQTVGLVCRVLEEAGISTVCLSTGRDLTEQVKPPRSLFMNFPMGNNFGAPADVGMQTRILRRSLQMVEEVETGGVLVDWEETWPTEVEYFTGRRKAASQ
>JCVI_READ_1068703
MEWDKDTTHTDDLDTYLPLNRLQELQQSGQIGKVSPRYYGVPTTYSQRQTRESDAPLIFNWCEEDGVDIAILVPIUPVCHQTVSLVARHLESEGICTVVIGSARDIVEECGVPRFLFVDFPLGNPCGKPWDVPMQQALIGEAFDLLEKSWQPRTTLQAPFAWTTDKNDLWRNRYMNVDDSNREALAEAGQKRREQQKQTKQQMNKKSSG
>JCVI_READ_1182945
WTKLEKPLEECKIVLITTGGIHLKSDKKFDLTDPNGDSTFRRIPYDANLNDLIITNKYYDHHDADRDPNLILPIEILSELQSEGAVGPSCKNHYSFMGHIDEPHLTTLIKKNSVQAAKEIRQQKADIALLVPAUGICNQTVGLVQREVERQGISTVGISISRRISESVNPPRTYYLKYPFGHAMGEAFNRNQQKQIFLDCLKILETATEPGKIIDSEYRWKKNKFE
>JCVI_READ_1006469
DHMNASHDRTGYLQDLNTIFPLDRLEEMEAAGEIGSVASYHYSFMGATDPTALESQARNLAKIMIKDEVDVVLLCPVUPACTSVVSGVAHFLEDEGLSTTLVALVREHVEKVQPPRALWVPFMLGRPFGEPNNSELQRNVIRQSFRLLDERSGPILKDADLPEFKLEETEGWACPVSFSQEKAGDSVGDQITKEIVELRPWYNLHFENGNRTTVGLSNSSIEECAEGLVNFHAEPNQIANEVGEVVNNLRWWSSDLKAFYMEAVIAQPGKVSAEDLESWFWDETSAGFLFGKSVSSFQA
>JCVI_READ_1085157
DLDTYLPLNRLQEFQEFGLIGKVSPRFYGVPTNYSQRKTREFDAPEIFSWCKEDGVDIVILVPLUPVCHQTVSLVSRHLESKGISTVVIGSARDIVEECGVPRFLFVDFPLGNPCGKPWDVSMQKAIIGEAFDLLEKSWQPRTTVQAPFKWKVDGNDFWRNRYMQVDDSNYETLAEAGRKRRDAQRKKKQ
>JCVI_READ_1031167
MSPFNPNSHNDHRLDAIDKDTADDEFQIHDAYYNHDDADRDINCVFPISRLRELVDAGEVGRAADRHWSGFMGRIYNRTKVIEESAPAFVSKLNEDAVDILLAAPAUPLDHQTVGLVCRIAEEANIATVCVSTGRDLTAQVKPPRSVFVNFPMGNNFGAPEHREQQLDILRKSLALVHEADEGGVLIDLPLTWPEPFYYLNRPTRKTA
>JCVI_READ_1325980
KPLSEARVGLVTTGGYSIEGEQEPMRAYPTFGNEVPQVRRIPMDVDRSRLRIDHPGYDHKYAEEDMNANLPFDRLNELVEEGVIGSLSNETIMLMGLQPNVEPLIEEAIPEIVVAFQRDEVDLVLLVPSUPVCHQTVSLVARGLEAEGMATALVSVMPALSSPARPPRQVIRRLNIGATVGRPHDVDGQRETLVKMLSLIDSAESHGAVEKDAKKSE
>JCVI_READ_1019524
MRVMVRLADLHEVEAENMRVLAAEMRPVDAGPWITPKILSESKVAIISTAGLHRRSDEPFKVGAVDYRLIPADVDFGDLVVSHVSTNFDRSAYQQDPNIWFPLERLREMGDDGEIGGLSNWHYSFMGAQPIHESLSLAGEEVGRLLAADGVDVALLVPVUPICTGAVGALSNFIERSGVATASISLIREQSEAVRPPRALWVPFPLGRPLGAAGDAGFQRTWSARPSACLKLRPNRRSRITLS
>JCVI_READ_1330027
MSHISTNFDRTGYLQDLNVVFPLERLNDLARNGEIGSVAEYHTSFIGATEPEKMESTVVELASVMKKDGVNTVLLVPVUPNCTRAVGGLGHYFESEGITSTQISLVRVHTENIKPPRAFGYLSNLGDPSEYPMIPNFNFLF
>JCVI_READ_1226951
MSDKQVRSMLEKLDGFAFDEVPWTTPKPLSESRVAIVTTAGLTVDGNADWNPGDQGFNRIAHDADELTLAHYSPNFDRTGWIMDKNVVFPIDRLNEMAAEGVIGSVAETHLSFMGAQPDHTLETIRLDTGPAAAELLHEDNVDIILLTPVUPLCTRTVGTLASVLETVRLSPRLLYQASVDKLKLPHHLRHFIANFL
>JCVI_READ_1248893
MPERRTHRSFVSYIDKSREYYAAQGYTKPYQWAYHKEVPFNMLSKTLSDCTVGVVTTATLPEHWQSLPEGESRPQKRPYAESSYPIPEAMYTEDLEWDKNTTHTDDLDTYLPLNRLQELQQSGQIGKVSPRYYGAPTTYSQRQTRESDAPMIFKWFEEDGVDIAILVPLUPVCHQTVSLVARYLESEGICTVLIGSARDIVEECGVPRFLFVDFPLGNPCGKPWDVPMQQALIGEAFDLLEKSCQPPTTVQASFA
>JCVI_READ_1038471
AGRSGYTQHSSRHWQNLPVGQSSPLKKSYAESSYPVPEALYTKDLEWDKGATHTNDLATYLPLKSLQGLQQSGRIGKVSPRFYGVPTSYSQRQTREFDAPEIFNWCKEDEVDVAILVPLUPVCHQTVSLVARHFESKAISTVVIGSARDIVEECGVPRFLFVDFPLGNPCGKPWNVPMQQALIREAFDLLEKSWQPRTTVQAPFTWKENGKDPWRNSYMLVDDSNKEALAEAGRKRRERQRLNKKQTN
>JCVI_READ_1028546
VSKPLSDCTVGLVTTATLPEYWQNHPEGQSRPQKKPYAETSYPAPEELYTKDLEWDKDTTHTDDIDTYFPLNRLRELQKSGLFGSVSCRFYGVPTTYSQRQTRDLDAQAILNWCKEDGVDIAILVPLUPVCHQTVSLVARHLESEGISTVVIGSARDIVEECGVPRFLFVDFPLGNPCGKPWDIAMQKSLICEAFDLLKNSWQPRTTVQSIFAWTVNGNDLWRNRYMHVDDSNREVLAEAGRKRREMQKQNKEKANKKKS
>JCVI_READ_1072848
SQRQTRESDAPEILGLCREDGVDVAILVPLUPVCHQTVSLVARHLESKGISTAVIGSARDIVEECGVPRFLFVDFPLGNPCGKPWNVAMQQALIGEAFDLLEKSWQPRTTVQVPFTWNADGKDLWRDSYMLVDDSNNEALAEAGRKRRERQRLKKKQTN
>JCVI_READ_1158675
VLQLIHRKLLKKTIPDIINIFKTDEVDIALFIPVUPMCHQTVGLVQKICEENNIICSTISIIDEITIKLKTKRYISVPYQLGYPLGPIGDYNQQKNTTKKLLYEITV
>JCVI_READ_136261
MVWSDPYQNGKFSKRSCURMKDDAVDTVFLVPVUPFCT
>JCVI_READ_1290408
DIALFIPVUPQC
>JCVI_READ_1492789
MGHIDGPLIDTLVRETAISASERIQQMQADIALLVPSUGLCNQTVGLVQREIESRGISTVSLCISRKICASVKPPRAYHLRYPYGHALGEPFHQAQQKRIVLESLKLLESIKEPGTIIDSPFRWKRDRFEEINDATSLSEGEQEAIRN
>JCVI_READ_1473127
MGAADPRDMEKSALEVSSEMKKEAVDTIFLVPVUPFCTRAVCGLAHIFESQGFSTVLVGFVKEHIEIIKPPRALWLNFPMGRPLGKPNNPEFQKKVIRTAFDLLEKSSGPVLDDFSEIIPVREGRMSYALPVSLVYKVNQLGNIDKLAERVQRELSNLLPDYSKALQNVGRTTVGASELEISDFVPYISEFAKGNKPKSPRKGLPAIPLLKLVVEDLNAVYTETRIYKDKIDDFEMLGKWFWEETHAGKLLLAVEAVSLESDDQVLRQIASMSLLTPRFWSEGPLPGISGSGWT
>JCVI_READ_1487962
GFDKPYEWATFKEVPFAALKKPLSKSRVGLITTAALYDREASDPRFVDSFSTSAPPKRLYANDLSWDKNATHLNDRESYLPLHGLSEAINSGLIEGITPQFHCAPTEYSIRRTMAHDAPELLSRLQRDQADLALLVPLUPVCHQTISLIARYLEEHDIPTVIIGSALDIVEYCGVPRFMFNDFPLGNPCGKPYEKEMQVAIISNALRLFETAVSPRTTEKTAFVWDNNNWRSKYLEIREEDRERLQQLGRERREDRKNLRLEGRTRKE
>JCVI_READ_1621820
MGRIYNRSKVLNESAPEFVEKLNEDGVDILIAAPAUPLDHQTVGLVCRVVEEAGISTVCLSTGRDLTEQVKPPRSLFMNFPMGNNFGAPADVETQTRILRRSLQMVEEVETGGVLVDWEETWPKEFEYFTGRRKSAS
>JCVI_READ_1706649
PAWTIPKEKSSRRVSIVSSAAISRRGDKPFSWLANNHRVIEKDNLDLVMTHVAVEYDRTAWQQDINTILPLDRLEEMAKNGEIGSVSNEHYSFIGSSDPIKMERSAKEVAERMKDDAVNTVFLVPVUPFCTRAVSVLAHFFESYGFSTVLVGFVKEHIKAIQPPRALWLDFPMGRPLGKPNDPEYQKKIIRSAFDLFDERSGPVLKIFLILYLLKMDEWVTRSL
>JCVI_READ_1559994
MVLIPEMPAVGRGFISRLEPPNIEEYSWINPKASKDRRVSVVSTAAVSNRGEKPFSWLARDYRTIKKNDRDLVMTHVAAEYDRTAWQQDLNTIIPLDRLEEMASEREIGSVAENHYAFMGAADPRDMEKYALEVAGKMKQEAVDTVFLVPVUPFCTRAVCGLGHIFESQGFSTVLVRFVREHIEVI
>JCVI_READ_1695995
FDRTGFQQDINVAIPLDRMKELEAEGVIGSVAKFNYAFMGGSQPQDMEPNIPELVKLLRGDEVDTVLMCPVUPRCTRAVGALGHYLEREGFSTASISLVRPQTVKMKPPRAMWVPFELGRPFGTPNNSEFQTKVLKALLKTLDAESGPVLTDFDEDAPLSPADTGVEQEGWACPIELQAPPPVTEGDSSALEQAFLREINQLRPWYELSVEQRGRTTVGVSSLDIDDNARYIMGFLGDEWPSSPSEDMTATVALKHAFEDVRAWYSEAVAAQPGRISGTSEQVLHWFWHETTAGAVLQKLDTVCRDSDDA
>JCVI_READ_1715939
RSESLPQISPSPEFETPSFNTLNALSEARIAIVTTAALHQEGRAGFELGDDDYHFETLPRDARDLALGHHSVNFDRGGFAADINVVYPIDRLEELAKQGVIGGVADNHYTFAGNQSDTVSEIRLDSGPQCASHMLAEGVDVVLLTGTUPMCPRTVCTLAHVFESAGLATVVLTPMREVAERMNVPRALHTRFPVGLSLGKPRDHDFQHEVLSAAFDLLKETEGPVITEFPVHITPTDGEPLTCPLPPRLNSELHPAVDEAQALKAAYDRAYQKNQRTSIGMQINAAEVPEALAKFVRIVDGEAWDTVGIPDGRMYSTVHDIRCYYEELACELAEGPIGPWATEGRVLHLNVKKKL
>JCVI_READ_1573886
MNASHDRTGYLQDLNTIFPLDRLEEMEAAGEIGSVASYHYSFMGATDPTALESQARSLAKIMLKDEVDVVLLCPVUPACTSVVSGLAHFLEDEGLSTTLVALVREHVEKVQPPRALWVPFMLGRPFGEPNNSELQRNVIRQSFRLLDEQSGPILKDADLPEFKLEETEGWACPVSFSQEKAGDSVGDQITKEIVELRPWYNLHFKNGNRTTVGLSNSSIEECAEGLVNFHAEPNQIANEVVEVVNNLRWWSSDLKAFYMEAVIAQPGKVSAADLESWFWDETSAGFCFGNP
>JCVI_READ_1470907
WTKLEKPLEDCKIVLITTGGIHLKTDKEFDMNDPNGDSTFRRIPYDVNLKDLIITNKYYDHHDADHDPNLILPIEILNELQSEGAVGPSCENHYSFMGHIKEPHLTTLIKKNSVQAAKEIRLQKADIALLVPAUGICNQTVGLVQRELERQGISTVGISISRRVSEFVNPPRTYFLKYPFGHAMGEVFNRNQQKQIFLDCMKILETATTPGKIIDSKYRWGKNKFE
>JCVI_READ_1631813
MNWLKQKIGSVADVHYSFTGAGLEPEAFEQTAAQVAGLLKQDQVDAVLLTPVUPNCTRSVGALSYYLEREGILTVGISLVRENTASLEVPRALWVSFPLGRPLGKPANKEFQTDVIEAMLDLLNRAKGPVLEDYPIDLTVSEADAEVACPIDFTRSTTEHTSWSDRLSEELLLLLPWHELSMKRRKSRTLTNSTIDSKREGILRLAHLLTEKSIPPTEFTWFKETIEELKFFYLEAMTARPGEPNEKAIEELFWRDTVFGEALIESHRILEEAGLSELGRIVVPRYALELAAKK
>JCVI_READ_1586274
LTKPLAECTIGLITTASIPKPGVGLMDDPGLLQTGDVFCTPSDPTPDALYTMDRSWDKEATHTMDLGSFFPLDHLKSLAQEGLIKSVSNRFYGIPTDYSQRQTLENYAPQIQNWLEEDNVDAALLVPLUPVCHQTVGLVARHLESNGIPTVIAGSARDIIEQCGVPRFLFTDFPLGNPTGIPFDTSMQIEITSMAISMLADANHPRTTIQTPFKWADENWRENFMQVTVDNQELLARAGRLRRKQQAANSTKN
>JCVI_READ_1571112
RGFISNLELPTFDNPAWITPVPADQRRISIVSTAAVSRRGDKPFSWLAKDHRTFHKNDRDLVMTHVAVEFDRSAWQQDLNVIIPLDRLDEMATDGEIGSVSDMHYSFMGAADPVTMEKSAREVAKQMKREGVNTVFLIPIUPFCTRAVCGLAHYFESEGLSTVLVGFVREHMEAIKPARGLFLDFPMGRGMGKPNDPRFQKKVIRATFDLLEAETGPVLEDFPEVIHVRDGRMGYALPPELVLSTNDIGDVDALVAAVQAEMAALLPDTKRRLPP
>JCVI_READ_1652434
MQADIALLVPSUGLCNQTVGLVQREIESRGISTVSLCISKKICASVKPPRAYHLRYPYGHALGEPFRKALQKRIVLESLKLLESIKEPGTIIDSPFRWKRDRFEEMTDGTSLSEGEQEAIQN
>JCVI_READ_1751576
VKELQTDEVDLLILIPAUPIDHQSVGLLSSAVEQSRIPTIYVSTGRDLTVQGALSSQLYKKK
>JCVI_READ_1565580
EAVRNHLLKLPCPTFDSTPFNRPIPMKEQRVALVSTAGLHMRGDRPFKLGDADHRLIPGDAPANRLVMSHISTNFDRTGYLQDLNVVFPLERLNDLARNGEIGSVAEYHTSFMGATEPEKMKSTVLELASVIKKDGVNTVLLGAVUPNC
>JCVI_READ_1470185
KMKIEAVDTVFLVPVUPFVRA
>JCVI_READ_1964937
WTQPVTARERRVSVVSTAAVHRRGDKPFSWLAKDSRTLHKTDRDLVMTHVAVEFDRSAWQQDLNTIIPLDRLEEMAAEGEIASVAEEHYSFMGAADPVTMEKSARAVAKNMKREGVNTVFLIPIUPFCTRAVCGLAHYFESEGLSTVLVGFVREHMLAMLPPRSLFLDFPMGRSMGKPNNPEFQKKVIRAAFDLLNQDCGPIIEDFPEIIPVSRGRMSYAIPPELVLNVQEIGNPEVILAEVRAELEALRPRL
>JCVI_READ_1942423
MPPLGPAVWTEAKSPLSALRIALITTAGLHYRDAPAFAIADSTFRPIDGDEDPDQLVMSHSSVNFDKSGFTEDVNLVFPIQRFKELATKGIIGSVASVHYSFMGAGLLPESYENSAGQVAGLLKQDQVDAVFLTPVUPNCTRAVSALGYYLEREGLLTTGISLVRENTQSMQPPRALWVPFPLGRPLGKPADPAFQTKVILAALELLHREQGP
>JCVI_READ_2006172
MPPFGPAVWTEAKSPLRALRIALITTAGLHYRDAPAFAFADSTFRPIDGDEDPDQLVMSHSSVNFDKSGFTEDVNLVFPIQRFKELATKGTIGSVASVHYSFMGAGLLPESYEASAGQVAGLLKQDQVDAVFLTPVUPNCTRAVSALGYYLEREGLLTTGISLVRENTQSMQPPRALWVPFPLGRPLGKPADPAFQTMVILAALELLHREQGPVLEDFPHDAPTNMETQATACLVSFAARAAAGDSWQARLSSEFATLQPWYELSLRRRDGRTLVGLADKAPRDNVDALATLLTRTKRPSFHP
>JCVI_READ_2029005
RNSRHPFLCQNLTEDTFNRPKPLQLSKVAIVTTAALYRTGGDGFKLGDSDYHYETFSRVARDLKLGHHSVNFDRGGFAADINVVYPIDRLEELLEEGVIGDVASNHYSFAGNQPATLSEIRLDSGPSCAREMIKEDVDIVLLTGTUPLCPRTVCTLAHIFEAAGLSTVVLTPMKDIAERMKVPRALYTAFPVGRPLGKPRDKTFQSEVLKAAFCLLEAPEGPIISEFPEKISSENAEPLLCSLPPRVNTNVHPAVDEAQAFKAAYDRALRKTKRTSVGMQIVAEEVPEGIEKFLKIVEGTDWSAVGFSAESITEQRKIYAP
>JCVI_READ_1942117
MVATPPVDYIERTKTLYSSLGHPPYQWVANSDTPPWSPLTKPLSECKLGVVASGGIYQYGQVAFHHKDDISYRKIPTSAPMDELRVTHFAYDLTAARQDPNAVLPLRALNHLVSKQRIGRLAANALTFMGGIYSSRIVKDLLSPAIVAELKKEEVDLAILIPVUPVCHQSVGLIARALEAEGIATVSLSSARSITQSVGTPRAVYLDYPLGQTAGRAGDLAEQNAVLEAACEAFEELSSPGRVIDLPMRWAEDDAWKDRVMRPDAAHKSSGQAPDSLSGDQ
>JCVI_READ_2047759
YRVYAVDATRDDFLGISHVSYDRDYTTADDIGSYFPLTALRSAKADGHVGELSPRFYGLPTNRSQATTLNQDCADLLAMLQKDEVDLAIMVANUPVCHQSVSLAARHLEAHGIPTVVMGCAKDIVEHCGVPRFVFSDFPLGNAAGKPHDMASQRQTLTLALQALDTASAARTTVTSPQQWSPDTQWKADFYSIAKLSDEELAQRRAEFDKIKAVGKEVRDQAEG
>JCVI_READ_2151369
PSDRTDFVLLSLQLLKSATVRELWSKNHREIEFNSGPWTPLKKPIEESQICLITSGGLHLDTDPPFDMGDPNGDSTFRTIPLDSDSNKWQITHNYYDHADAERDWNLIFPLERLRELRNFGKIGSLSSSHFSLMGHITGPHLPTLLHQTAKELADRLRDEYTDLALLVPAUGLCNQTVGLVQRNLEAAGISTISITIMRSITERLFLPRSYHLRYPFGHALGEVGNRSQQLQILMDCLNLLENAEKPGTIMDAPYLWKRHQFEELFPA
>JCVI_READ_3087570
LDQIRITHFAYDERDARRDPNIVLPLEPLKNLRNAGFFASLAEHAYTFMGGIYSSRKVATILAPELTRRCLQDEIDLALLVPAUPVCHQSVGLIARSLEAAGITTVGLTSAWSITQAVNPPRSVFVDYPLGHTAGRPNDSTEQRQIIVEALTFAGDAKAPGAMLDLGLSWNRTGDQTWKDHVMRPSADSDRSGDHSGDDRQPRTTEPQFQFAEDAAEVQQNCASCIFLEDS
>JCVI_READ_1095901696522
WVSNTGVPPWSPLQKPLDQSKLAVVASGGIYCLGQVAFHHKDDISYRRIPVTTPPKDLRVTHFAYDLTAARKDPNAVLPLNALNDLAASGRIGSLAANALTFMGGIYSSRKVRNVLAPAIIDELKKDEVDLALLIPVUPVCHQSVGLIARALEAEGIATVSLTSAKSITQASGAPRGVYLDYPLGQTAGRADDLTEQKQILEAACAAFENITEPGGIIDLPMQW
>JCVI_READ_1095901582704
TACVQYLRSSKLAVVASGGIYCLGQVAFHHKDDISYRRIPVTTPPKDLRVTHFAYDLTAARKDPNAVLPLNALNDLAASGRIGSLAANALTFMGGIYSSRKVRNVLAPAIIDELKKDEVDLALLIPVUPVCHQSVGLIARALEAEGIATVSLTSAKSITQASGAPRGVYLDYPLGQTAGRADDLTEQKQILEAACAAFENITEPGGIIDLPMQWSKDDAWKDVVMRPKTSANKETEKLFTEHQALAGDQRTARHDTPQYQHAEDASVADPECSSCVFLPSD
>JCVI_READ_1091143401316
NSAQDEFLGISHVSYDRGHTTAEDINSYFPLQALRQAEALGEIGSLSPRYYGFPTNRSQPTTQNQDSPNLLALLRQDEVDLAILVANUPVCHQSVSLAARHLEANGIATVIMGSARDIVEHCGVPRFVFSDFPLGNSAGKPADVTSQRTTLTLALQLLERAEAPRTTVTSRNAGLTMIIGRKNFTVLRTCLQKS
>JCVI_READ_1091143401508
FPLQALRQAEALGEIGSLSPRYYGFPTNRSQPTTQNQDSPNLLALLRQDEVDLAILVANUPVCHQSVSLAARHLEANGIATVIMGSARDIVEHCGVPRFVFSDFPLGNSAGKPADVTSQRTTLTLALQLLERAEAPRTTVTSAQRWADDDHWKEEFYSIANLSPEELARRRAEFDQIKAVGQSVRDQEG
>JCVI_READ_1091145220566
MSQSRLNQPLQYMQRMRDYYLALGYNNPYQWANFSQVPFQFLEKPVGSSRVGLVTTAAPFKPDAGNQGPRAPYNAAAKFYQVYAGNSAQDEFLGISHVSYDRGHTTAEDINSYFPLQALRQAEALGEIGSLSPRYYGFPTNRSQPTTQNQDSPNLLALLRQDEVDLAILVANUPVCHQSVSLAARHLEANGMRA
>JCVI_READ_1091145020190
TPFSKPARPLKSARITLVTTAVVEPSIPKPIRAAKSYRFSDVPAHFDTTEVSWDKITTHTNDRESYFPLHALNKRVAAGDIGSLAPRFHFIPTEYSQRHTRDQDAPLIAQHCLEDAVDLAILIPLUPVCHQTVSLAARALESAGIATVVIGSALDILQQAGTPRIVFNDLPLGNPVGKPFDRAMQNQTLEAALELLYQLKILASFNNCRTSGQRPRTGETILWPSQPLIENSSYPSVKKTGASANAIETGLFRP
>JCVI_READ_1091150254850
MPALSWRHAFDFADPTFRPISIDDDANDLIMSHSSANFDRSGFVEDVNLVFPIKRFQELLADKAIGSLADVHYSFMGAGLMPKVYEKSAMQVAGLLKQDQVDAVFLTPVUPNCTRAVCALSYYLERAGIMTTGISLVRENAESMQPPRSLWVPFPLGRPLGKPNDKAFQHRVIAAALALLERTAGPVLEDYPEDAPTVSIEESAACPVSFGNTQAEATNWAARLVSELTQMQPWVRFG
>JCVI_READ_1091145742488
VPTDYSKRNTEEVDAPEILRLCREDGVDIALLVPLUPVCHQTVSLVARHLEANGIPTLIIGSAIDIVDHVRIPRYLHVDFPLGNPCGRPYDALMQKQILGQALNWMDAATDSLWLARSPAEWSDDQSWRDDYSRVDESNKEELKQRGEARRQQQEEAKRSGNVRSEMIAET
>JCVI_READ_1091143660194
MPAVARGFISNLDLPAVDDASWTPPVPAHERRISIVSTAAVHRREDKPFSWLAKDYRAFHKTDRDLVMTHVAVEFDRSAWQQDLNTIIPLDRLEEMATDGEIGSVAEDHYSFMGAADPVTMEKSARQAAAQMKQDGVNTVLLIPIUPFCTRAVCGLAHYFESEGLSTVLVGFVREHIEAIKPPRSLFLDFPMGRGMGKPNDPAFQKKVIRAAFDLFDTDKGPVIEDFPKVIPVKNGRMGYALPPDLVLSVDDIGDVDVVLAE
>JCVI_READ_1091150267858
TMEKSARQAAAQMKQDGVNTVLLIRIUPFCTRACAG
>JCVI_READ_1092214137061
PLGPLPWHTRTKPLSTMRFALITTAGLHFRGEPTFDFADPTFRPIAINRNADELIMSHSSANFDRNGFIEDVNLVFPIDRFQELVADNTIGSLAEFQYSFMGAGLMPEVYARSAAQVAGLLKQDLVDAVFLTPVUPNCTRAVCALSYYLEAAGILTTGISLVRENAESMQPPRSLWVPFALGRPLGKPNDTAFQHRVIDAALSLLVAPAGPVLEDFAEEAPSTPLEDAPACPVSFANPNSNAETWTARLNAEHIQLQPYSV
>JCVI_READ_1092256120626
MPAVGRHFISNLELTVPTNDSWTEPVPANERRVSIVSTAAVSRRGDKPFSWLAKDSRTFNKTDRDLVMTHVAVEFDRSAWQQDLNTIIPLDRLEEMAADGEIASVADEHYSFMGAADPVTMEKSARAVAAKMKQEGVNTVFLIPIUPFCTRAVCGLAHYFESEGLSTILVGFVREHIEVIRPPRSLFLDFPMGRGMGKPNDPATV
>JCVI_READ_1091120883907
MPAVGRHFISNLELTVPTNDSWTQPVPANERRVSIVSTAAVSRRGDKPFSWLAKDSRTFNKTDRDLVMTHVAVEFDRSAWQQDLNTIIPLDRLEEMAADGEIASVADEHYSFMGAADPVTMEKSARAVAAKMKQEGVNTVFLIPIUPFCTRAVCGLAHYFESEGLSTILVGFVREHIEVIRPPRSLFLDFPMGRGMGKPNDPEFQKKVIRAAFELLEASSGPIIEDFPEIIPVKEGRMGYALPPQLVLSVNDIGDVDVILSEVKNEMDALRPDYATAFAARGAQQLGPASLRLRVSAFIVSFLDENSKKP
>JCVI_READ_1091140129980
DGVDVVLLTPVUPLCTRTVSVLAHVFEAAGIATVTLASTLSVVERTQPPRALWCDFPLGRPLGKPQDPEFQHDVL
>JCVI_READ_1091139196072
ASEGLIGGAAPCFYTVPTDYSQRNTTKFDSPRIFEHFVQNNIDVAILVPLUPVSHQTVSLVARHLEEKNIPTVVIGSALDIIKTCVIPRYLHVDFPLGNPCGKPNNIEMQNAIFKQALALFNEKIETPQIKRSPFVWNSDQSWRNNYLKVDSSNREQLKREGRIRRKEQKLVESSDGNRMTLTP
>JCVI_READ_1095901141396
MYTSELSWDKTATHTKDVGSFLPIAALKNAASEGLIGGAAPCFYTVPTDYSQRNTTKFDSPRIFEHFVQNNIDVAILVPLUPVCHQTVSLVARHLEEKNIPTVVIGSALDIIKTCVIPRYLHVDFPLGNPCGKPNNIEMQNAIFKQALALFNEKIETPLIKRSPFVWNSDQSWRNNYLKVDSSNREQLKREGNIRRKEQKLVESSGVNRMTLAP
>JCVI_READ_1091121304614
PLKKPLSEAKLSLIASGGLYTRGQVAFHYKDDLSYREINVSGPAADLRASHFAYDLAPVRKDPNVVFPVEPLKQLVTSGFLGALAERAYTFMGGIYSARKVKDILAPALAARLLSDQPDVVLLVPAUPVCHQSVGLIARQIEALGIATLCLSSAYSITRAARPPRA
>JCVI_READ_1091138000226
MSKDIADCRVGLITTAMPNTEKGRTCRDIYSVKCDPIPESMYTSELSWDKTATHTKDVGSFLPIAALKNAASEGLIGGAAPCFYTVPTDYSQRNTTKFDSPRIFEHFVQNNIDVAILVPLUPVCHQTVSLVARHLEEKNIPTVVIGSALDIIKTCVIPRYLHVDFPLGNPCGKPNNIEMQNAIFKQALALFNEKIETPQIKRSPFVWNSDQSWRNNYLKVDSSNREQLKREGNIRRKEQKLVESSGVNRMTLTP
>JCVI_READ_1091140088930
MRQRASAMRPVAPANWITPKPLAESKIAIISTAGLHRRTDDPFKIGAIDYRLLPGDIDFADVVVSHVSTNFDRSAFQQDPNVWFPLDRLREMAADGEIGSVSNWHYSFMGAQPNHEALAATGEEVGRLLAADEVDVALMVPVUPICTGAVGALANYIERAGVATASISLIREQSEAVRPPRALWVPFALGRPLGMADDAEFQTEVLRAALEMLATATEPTIENYQKEAPFQEAAEEWVCPVSFPVKNDDTIADQLIAEVTRLAPWSAETRATRGRTLFGVTGAEPDQVESVARALAIVAETGDLTLSPKVGHQAK
>JCVI_READ_1095916000145
PRVAALLVPAUPVCHQSVGLIAREIERRGIPTLCLSSAYSITQSVAPPRAVFLDFPLGHTAGRPHALTEQVEILESALTYFEQSVTPGEIQALPFYWAENDDWKASVMQVPTSAAEQAEADFRLERFDTPQYQTESDARVANPICPSCVFLSEPDEGVAP
>JCVI_READ_1091140218566
LAERRLAVITTAGLHRRSDKNFSLEDIGYRVLPGDIDLSDIVMSHTSVNYDRTGFQQDVNVVFPLDRLRELQAAGEIGSLAHYHYSLMGAGWLPHEIEPTCVELAGYLKEDGVNAVLLVPVUPNCTRAVGAVGHYLEEQGLATAGISLVRDNTKRIRPPRALWVPFELGRPFGAPDEADFQTKVLRAVLGLFERTDGPVILDDSTKTPCSADLQTG
>JCVI_READ_1095913005935
MVLTSSGHFVEGDDPEPFGETNMTQAEAESRIVEFVRSEASLSAIPVDTPAADIRVRHGGYPVQAATIDPQVVLPLEHLRSLVGTGVIGSLTENAYSFVGATAQGHIKRTYGPAWAQIAKDQGADAVLLVPIUPVCHVSVGHVQRAMEEAGIPTVSVYVKSFGHIPELMGLSRSLITQHPMGRPLGAPNDGDRQRAVVEHALSLLGRTEQTIEAFPEGYRLP
>JCVI_READ_1091141093613
LAERRLAVITTAGLHRRSDKNFSLEDIGYRVLPGDIDLSDIVMSHTSVNYDRTGFQQDVNVVFPLDRLRELQAAGEIGSLAHYHYSLMGAGWLPHEIEPTCVELAGYLKEDGVNAVLLVPVUPNCTRAVGAVGHYLEEQGLATAGISLVRDNTKRIRPPRALWVPFELGRPFGAPDEADFQTKVLRAVLGLFERTDGPVILDDFDDDPPGLSSTLGS
>JCVI_READ_1095913010181
MTDSLPDNDELDNDTESIEDLRNSFMYGSRSDLNFKFTRDLSDAEFGDFLSELFAATARVGDGADPLDVVDVAYRWQVQAYAGHLGDPKDFPHRKDDTPLAPFTKPLNEAKIMVLTSSGHFVEGDDPEPFGETNMTQAEAESRIVEFVRSEASLSAIPVDTPAADIRVRHGGYPVQAATIDPQVVLPLEHLRSLVGTGVIGSLTENAYSFVGATAQGHIKRTYGPAWAQIAKDQGADAVLLVPIUPVCHVSVGHVQRAMEEAGIPTVSVYVKSFGHIPELMGLSRSLITQHPMGRPLGAPNDGDRQRAVVEHALSSGSYEQTIEA
>JCVI_READ_1095899161176
SEGLIGGAAPCFYTVPTDYSQRNTTKFDSPRIFEHFVQNNIDVAILVPLUPVCHQTVSLVARHLEEKNIPTVVIGSALDIIKTCVIPRYLHVDFPLGNPCGKPNNIEMQNAIFKQALALFNEKIETPQIKRSPFVWNSDQSWRNNYLKVDSSNREQLKREGNIRRKEQKLVESSGVNRMTLTP
>JCVI_READ_1095898302505
QNNIDVAILVPLUPVCHQTVSLVARHLEEKNIPTVVIGSALDIIKTCVIPRYLHVDFPLGNPCGKPNNIEMQNAIFKQALALFNEKIETPQIKRSPFVWNSDQSWRNNYLKVDSSNREQLKREGNIRRKEQKLVESSGVNRMTLTP
>JCVI_READ_1091140231629
IDLALLVPAUPVCHQSVGLIAREIERRGIPT
>JCVI_READ_1091140411555
IDLALLVPAUPVCHQSVGLIAREIERRGIPTLCLSSAYSITQSVAPPRAVFLDFPLGHTAGRPHALTEQVEILESALTYFEQSVTPGEIQALPFYWAENDDWKASVMQVPTSAAEQAEADFRLERFDTPQYQTESDARVANPICPSCVFLSEPDEGVAP
>JCVI_READ_1095897537141
MPPLGPPVWTTPTKPLSQMRIALITTAGLHYRDDDAFDFADATFRPLGGEENPDELVMSHSSVNFDKTGFTEDVNVVFPLARFNELTSEGIVGSLANIHYSFMGAGLLPQAYEASAAQVAGMLKQDNVDAVFLTPVUPNCTRAVSALSYFLERDGLLTTGISLVRENTVSMQPPRAYSY
>JCVI_READ_1091140561997
PLGPLPWHTRTKALSAMRFALITTAGLHFRDEPTFEFADPTFRPIAIDRNANDLIMSHSSANFDRSGFIEDVNLVFPIDRFQELAASNTIGSLAEFHYSFMGAGLMPEVYARSAAQVAGLLKQDLVDAVFLTPVUPNCTRAVCALSYYLEAAGILTTGISLVRENAESMQPPRSLWVPFALGRPLGKPNDTAFQHRVIDAALSLLLKPAGPVLEDFAEEAPSTPLEDAPACPVSFATPNSNAETWTARLNAEHIQLQPWYELGLRRRNGRSLVGASSNTLTEIMDRLGGLLDRDTLPTDDMKG
>JCVI_READ_1092351424192
VLTGSYPNSVKHEEIMVTHESYDHRFINEDLNCVFPIDRMREFVQEGKIKSLSEEHYSFMGHIYETGPLVENSKKVGSRLKELGVDIAFLTPTUVICNQSVGLVSRGIEESGISTVCVTFTRDLIELVKPPRVLFLKFSPGKPLGQPGDKKMQRDIINAGFDLLTQNVDTMTIIDLPYKLSNVSIL
>JCVI_READ_1092434603189
VDIAFLTPTUVICNQSVGLVSEGLKNPASA
>JCVI_READ_1092959496987
TPSPRTLPRRPLAEARVALISTAGAHLPDDPRHDGGPDGDHTYREIPADAAKVALHHGGYDTKRARLDPDVVFPLNLLRELADEGLIGEVAPTAYSFMGYIPHTDPLLRETGPEVVRALIGDAVDLALLVPAUPVCQQSVGLLQRVLDEHGVPTVSITQVPEI
>JCVI_READ_1092963738037
FDRSAWQQDLNVIIPLDRLEEMAADGEIGSVADEHYSFMGAADPLTMEKSAREVASQMKQEGVNTVYLIPIUPFCTRAVCGLAHYFESEGLTTVLVGFVREHMEAIKPPRGLFLDFPMGRGMGKPNDPDFQKKVIRASFDLLDDTVQPVLADFPDVIPVKNGRMGYALPPELVFSISDIGDVDALLEEVAAEMNILHPDYEVAVASRGRTTVGASELAITDYASFIGEFVRGDIPKSPRKGLPAIPLLKLVVEDLEAYYTETRTHRDDIDDLELIGKWFWEETKAGRLLLCLEAVSLASDDRVMRQIVEMSLMAPDSGLRAHCPDICSGW
>JCVI_READ_1093015262384
VDLAILVANUPVCHQSVSLAARHLEAHGVPTVVLGSAKDIVEHCGVPRFVFSDFPLGNSAGKPNDPESQLDTLGLALDTLETAQSPATTVQSPQTWSKDVKWKADFYSIANLSAAELAKRRAEFDQIKTIGQGVRDQTMPT
>JCVI_READ_1093012025437
VIHGDPTFRTIPLDSDPNKWQITHNYYDHADAERDWNLIFPLERLRELRNFGKIGSLSSSHFSLMGHITGPHLPTLLHQTAKELADRLRDEYTDLALLVPAUGLCNQTVGLVQRNLEAAGISTISITIMRSITERLFLPRSYHLRYPFGHALGEVGNRSQQLQILMDCLNLLENAEKPGTIMDAPYLWKRHQFEELFPA
>JCVI_READ_1092963606329
MRACCILAQRPLRPACGAGRLRAAALSSVPTSGGLPLLSVAEERFEAYIPPITAHYSGQGFEPYQWHVAEGDAPRCPAPLKPLSECRLGVLSTSGAYVSGEHLAYCYKDDTTARHIRNDSTAEELRFSHLTENYLVAGRSDPNCLLPLGAPPRLVSEQLLGAIAPAVLSCMGGIYSVRRVQQELVPAIVSAFKQQEVDAALLVPMUPVCHQTASILARAIEEAGIPTVVLGSAFDILRRGNPPRVAYVDFPLGHSAGKPFDEANQRHVVLEALRMLHEEAPAAATQTGSGVVLPLCVASAPTPIHP
>JCVI_READ_1092963557244
RSKAWQDPGVVFPIEALRKLNEDGTVGELAEEFLACMGGIYSQRRVNEELIPQLEAAVDRQQLDLLLLVPLUPVCHQTVSLIARHFEGKGLPTLVLGSDSDILEAGMPPRAMFVNYPLGLKRKTIR
>JCVI_READ_1093016021714
VTTAVVEPNIPKPIRTAKSYPFSEAPAQFDTAELSWDKVTTHTNDRETYFPLQALDARITAGDIGSLAPRFHFIPTEYSQRHTRDQDAPLIAQHCLEDAVDLAILIPLUPVCHQTVS
>JCVI_READ_1092963638851
PIYTLRQTRRNGSRWRNCFSCRRAYSFMGAADPVTMEKSARAVAAKMKQEGVNTVFLIPIUPFARAPC
>JCVI_READ_1092299149146
LSHPLYRNVSSPTLFLMSDEQLRTTLGGLKGFAFEETPWTTPKPLDESRVAIVTTAGLRVESNADWNAGDQGFTHIPHDAENLTLAHYSPNFDRVGWVLDKNVVFPIDRLHELAEDGIIGSVANTHISFMGAQPDHTLETIRLDSGPAAAKILTDDEVDLVLLTPVUPLCTRTVGTLASVLEHADSPPSHYQVFVGRLRQHPHHGHSTVTSL
>JCVI_READ_1091138267449
PPFFKLEKPLAECKVGMIATGGVYKTGQVAFHYKDDTSYRAIPSDTNASNLRATHFAYDLSGAREDINVVFPIEGLRALNQEGMIGSLANNFLACMGGIYSQRAVTDDLAPQLVQRCIDEETDVVLLVPVUPVCHQTVGLISHQLRK
>JCVI_READ_1092255324603
MTTTPQSLQPPVDYIPRITAQYSGLGYGEYQWLESEEAPAWTPLSKPISESKLGLICTGGIYASGQTAFHFKDDTSYRAIPTDVDLTELRATHFAYDLTDARKDINVVFPLEQLRSMIDEGALGSLAPHAYTLMGGIYSTRRVIEELIPALVQRVIEDEVDVVLLVPVUPVCHQTVGLIARAIEEAGIPTLSMSSARDITRSAWPARSVYLDYPLGHTAGRPNDPELNASIMRDTLTAFEALTEPGAMSHLSYRWSDNDDWKDKVFAPVTPQIRRSILRYEMIESQTRHTSISDRS
>JCVI_READ_1092256247275
LNELIEDGTIGSLSDETLVLMGLQPNVAPLLTETIPEILATFKADNVDAALLVPSUPVCHQTVSLIARGLEAAGIPTSLVSVMPPLSSAARPPRQVIRKLNIGATVGRPNDAEGQRETLTRMIRLLETAESHGAVDKD
>JCVI_READ_1092257184201
AIADACTEDEVDIAILIPLUPVCHQTVSLTARALEERGIVTVVIGAALDILEQCGTPRVLYNDMPLGNPLGKPFDRPMHEATLRAALVLAAEAVAAGQVVETPYVWDALDEGEAWKKHFMWIDPNDPHKYLQMGEENRSKRLENKAKGLFRS
>JCVI_READ_1091141125090
WTIPKDKSSRRVSIVSSAAISRRGDKPFSWLANNHRVIEKNNLDLVMTHVAVEYDRTAWQQDINTILPIDRLEELAKNGEIGSVSNEHYSFIGSSDPIKMERSAKEVAERMKDDAVDTVFLVPVUPFCTRAVSVLAHFFESYGFSTVLVGFVKEHIEAIQPPRALWLDFPMGRPLGKPNDPEYQKKIIRSAFDLFNERSGPVLKDFPDIIPVKDGRMGYALPVELVLKKNEIGDINKLVKEVNDEINALKEDYEIAVSARRRTTVGASEMQISEFTNYISEFVRGNIPPSPRKGIGPIPQLKLVVKITSSHYCFEK
>JCVI_READ_1092256517628
PPPFEPISKPLCEMRVALIASGGIYQRGQIAFHHRDDTSFRIIDTTEPNETLRTSHFAYDMTAARQNINAVFPVDTLRTLVARSEVGQLARRAYTFMGGIYSARKVRDLLAPALSNALHDDEVDLAILVPAUPVCHQSVGLIARLLEASGLPTLCFSAAHSITKAVNPPRSVFLDFPLGQTCGRPDDASGRLEIMRAALRLVETLGPSEIATLPFNYGESDDWKDTVMRPKATATRKATGP
>JCVI_READ_1092256277869
QDAAPLLQMRATEDEVDIAILIPLUPVCHQTVSLTARALEERGIVTVVIGAALDILEQCGTPRVLYNDMPLGNPLGKPFDRPMHEATLRAALVLAAEAVAAGQVVETPYVWDALDEGEAWKKHFMWIDPNDPHKYLQMGEENRSKRLENKAKGLFRS
>JCVI_READ_1091140726771
AEQSCQYSGLGYGEYQWLESEEAPAWTPLSKPISESKLGLICTGGIYASGQTAFHFKDDTSYRAIPTDVDLAELRATHFAYDLTDARKDINVVFPLEQLRSMIDEGALGSLAPHAYTLMGGIYSTRRVIEELIPALVQRVIEDEVNVVLLVPVUPVCHQTVGLIARAIEETGIPTLSMSSARDITRSAWPARSVYLDYPLGHTAGRPNDPELNASIMRDTLTACEALTEP
>JCVI_READ_1092256329533
MCPRRVNSASLMKIRYIDRTRDYYRAQGFKADYAWSTNDETPFTRLAKPLRECTVTFVTTAVVEPDIPKPIRTAQHYDFKSAPAQFFTEELSWDKVTTHTRDRSSYFPIEVLRSLEEQGVIGNIASRFHFVPTEYSQRLTIDQDAPAIADACTEDEVDIAILIPLUPVCHQTVSLTARALEERGIVTVVIGAALDILEQCGTPRVLYNDMPLGNPLGKPFDRPMHEATLRAALVLAAEAVAAGPGGRDALCLGCPRRRRGVKKHFIVM
>JCVI_READ_1091141354680
MVRLTDLSETMRASVTSVAAEPLAESAWVEATNRPERTFCIISSAGLGLTSEPTFKGGASDYREIPHDAPAADIRMSHISVNYDRIGYQLDPEIVLPRARLDELAAQGEIGGVADTHYSFMGASDPQTMEEEARALAASLHEKGVDSAILLPVUPLCTRAVSTLANFLEREGIATAVVSLVDAQSAPATPPRVLWVPFELGRPLGEPMDAAFQTQVLGELLALFDEPSGPVRREFAADPARAGAAAAWSAPDLKGAVSVADEIKALAPHHAEFLAAAGRSTVALSGLDVDECARFVCGFEDGYRPVSESPLSDSATTPQ
>JCVI_READ_1095403354991
VFPIEGLRALNQEGLFGSLANNFLACMGGIYSQRAVTDDLAPQLVQRCIDEKTDVVLLVPVUPVCHQTVGLISHQLEEAGIATVAISTAKDITEAVRMPRAAFLDFPQGFTVGKPNNMKLAKEILKSTLEILDTSVDETRVNLEFHWAESDEWKDSVFAVTSDGQATDNRLTRSANPQYQNDQDSIEAQVSHKNGECLVCIGIDY
>JCVI_READ_1091120685859
MKMEAVDTVFLVPVUPFCTRAVCGLAQIFESQGFSTVLVGFVKEHMEIIKPPRALWLNFPMGRPMGKPNDPEFQKKVIRVAFELLQKSPGPVLEDFPEIIPVKEGRMSYALPVDLVYKVNQLGDIDKLTDEVNKELSNLMPDYLKAIDINGRTTVGASEMKISNFVPYISEFAKGNKPKSPRKGLPAIPLLKLVVEDLNAVYTETRIYRDKIDDFEMLGKWFWEETNAGKLLLAIEAVSLESDDQVLRQIASMSLLTPRFWSEGPLPGISGSGWT
>JCVI_READ_1093017508700
GMKARVAIVTTAGLRVESNADWNAGDQGFTQIPHDAENLTLAHYSPNFDRVGWVLDKNVVFPIDRLYELAEDGIIGSVAKTHISFMGAQPDHTLETIRLDSGPAAAKLLKDDEVDLVLLTPVUPLCTRTVGTLASVLEQAGFATVALSSIRGQIESTAPPRALHCEFPLGRPLGKPNEPEFQRKVITAAFSLLEMPSGPVLVDYPISIHDDADTPLSCPIPPADTSGRNPAAAEALGLLPAWRRTQDNYGRSTVGKVVTAEQVPDMLDLFAQIADGESWEDVGFPGDPTKIAADIKNFYEEAAISLADTPPSARRAESWFVTETLGGKTIQTARIKMKEADVNFYFWYYLIRLPGLK
>JCVI_READ_1093018480504
MSDEQLRTTLGGLKSFTFDDVPWTTPKPLHESRVAIVTTAGLRVESNADWNAGDQGFTQIPHDAENLTLAHYSPNFDRVGWVLDKNVVFPIDRLYELAEDGIIGSVAKTHISFMGAQPDHTLETIRLDSGPAAAKLLKDDEVDLVLLTPVUPLCTRTVGTLASVLEQARFATVALSSIRGQIESTAPPRALHCEFPLGRPLGKPNEPEFQRKVITAAFSLLEMPSGPVLVDYPISIHDDA
>JCVI_READ_1091141782479
IVLVTTGGVHLKSDTPFDMSDSNGDPSFRMIPSQAKPEELMITHDYYDHRDADQDLNLVFPWQILHGLVEEGILGSLSDHFFSFMGHIDGPLIDTLVQETAISASERIQQMQADIALLVPSUGLCNQTVGLVQREIESRGISTVSLCISRKICASVKPPRAYHLRYPYGHALGEPFRQAQQKRIVLESLKLLESVKEPGTIIDSPFRWKRDRFEEMADGISLTKGEQEAIRN
>JCVI_READ_1092255455946
MRVMVRLADLHEVEAENMRVLAAEMRPVDAGPWITPKTLSDSKVAIISTAGLHRRSDEPFKVGAVDYRLIPADVDFGELVVSHVSTNFDRSAYQQDPNIWFPLERLREMADDGEIGDVSNWHYSFMGAQPIHEALSLAGEEVGRLLAADGVDVALLVPVUPICTGAVGALANFIERSGVATASISLIREQSEAVRPPRALWVPFPLGRPLGAAGDAGFQKNVVRAAFSMLETATEPTIDDYPVDAPAEAQSDDWVCPVSFPVKNDESITARLIAEINLLAPWSAETRSVRGRTLFGVTGARLTTQLT
>JCVI_READ_1092255312659
RLTSPGGRHRFRLPPAVHSHALAEILRRGQCLCDADRTASLIDQGGIRKSASNIDADPPGHDFLHKLIRRVRYWFEAEFPAIFVLILLAPETDTPNSPLMVRLSDLDPGSAKHLLDKECPPFETSPWVEGPPVAERRVAIVTSAGLHRRDDQNFALRDLSYRVIPGDIDTAELVMTQSSVNYDRTGFQQDVNVVFPIDRLRELKDNGEIGEIADYHYAINGAGWLPHEIEATAREMAGLLKEDRVNAVLLVPVUPNCTRAVGATAHYLEEEGFATAGISLVRDNTERLRPPRFLWVPFELGRPFGAPDEPEFQTRVLRDVLALFEHAGPSPVLEDLRTMRPTTGM
>JCVI_READ_1092255386199
DLGSYLPLKTLISKISEKKVGSVSKRFYGIPTDYSQRRTLEDANQILNWCRDDDVDALLLVPVUPVCHQVVSLAARTFEEGGILTVIMGSARDIVEECGVPRFLFTDFPLGNPCGKPRDLLMQSQLLDMALELFESASLPRTTVQTPFNWDTNEWRENYMAVLEGDLEALALAGEERRKSQDEKRKTGMKR
>JCVI_READ_1091140873110
MIENEQEQKFIPWAPKSKDISSSRISLVTTAGISMKTDKPFDMEKEREKGDWGDPSWRLIKHGSKIEQLDVNHLHIDTTYIKSDLNVALPIDIIEDFQQKKLIGSISKFHYSIMGYQGRDTSHLKNISSPEIAKSMKQDNVDLAILAPVUPDCCRSVGLVARAIERVGIPTVTLNMIWEFQRIVGMPRIAAIEHPFGRPFGDVGDRETQGKVLLAALKLFEEADKAGYIKHLDIKWPLQPKETKWHPAEPAPIILKLKKPD
>JCVI_READ_1093022023408
MAMQQLAADGVIGGLTERFHSVPTDYSHRHTIEYDAPNILKRLVEDGADAAILVPLUPVCHQTVSLTARHLEENGIPTVVLGSGKDIVEHSAVARFLFVDFPLGNPCGKPYDREMQLEIARLAVDLLESAEGPQTTVRAPFDWAAADDWRQVYNYVGPENEEELRAEGERRRVRMAKRPKRDMG
>JCVI_READ_1093023049220
WTPLAKPIEESRIVLVTTGGVHLKSDTPFDMSDSNGDPSFRMIPSQAKPEELMITHDYYDHRDADQDLNIVFPWQILHGLAEEGILGSLSDQFISFMGHIDGPLIDTLVRETAINASERIQQMQADIALLVPSUGLCNQTVGLVQREIESRGISTVSLCISRKICASVKPPRAYHLRYPYGHALGEPFFQAQQKRIVLESLKLLESVKEPGTIIDSPFRWKRDRFEEMTEGTSLSEGEPEAIRN
>JCVI_READ_1091141751968
RRSCRRQILKEQDVDIVLLTPVUPLCTRTVSTLAHIFEAEGIATIALGSIKSQIESTAPPRGLWCDFPLGRPLGVPGDPDFQHRVLATAFELLDSSEPIFAEYDVAISDDASEVLACPMPPRHDPDAHPAVDEANGLRPAYERAIAEYGNRMGAGRAVQADDITGAIEAFVRVAEGTPWKEAGIPGIPSRVSQDIRGYYETAALALSDHAPSAWAGTRWFLDHTEAGKVVMAARQAMADAGENNPIWFYMAPGDR
>JCVI_READ_1092963192414
GEIGSVSNEHYSFIGSSDPMKMERSAKEVAERMKDDAVDTVFLVPVUPFCTRAVSVLAHFFESYGFSTVLVGFVKEHIEAIQPPRALWLDFPMGRPLGKPNDPEYQKKIIRSAFDLFNERSGPVLKDFPDIIPVKDGRMGYALPVELVLKKNEIGDINKLVKEVNDEINALKEDYEIAVSARKRTTVGASEMQISEFTNYISEFVRGNIPPSPRKGIGPIPQLKLVVEDLQAFYTETITYRDKVDDFEYLGTWFWEKTRAGRLILCLEAVSLESDNKILKQIVDMSLITPRFWSEGPLPGTSGSGW
>JCVI_READ_1092959699402
RIQQMQADIALLVPSUGLCNQTVGLVQREIESRGISTVSLCISRKICASVKPPRAYHLRYPYGHALGEPFRQAQQKRIVLESLKLLESVKEPGTIIDSPFRWKRDRFEEMADGISLTKGEQEAIRN
>JCVI_READ_1092963484437
ISHVGYDRKYSTAEDINSFFPLEALKRAERQGRVGQLSARYYGAPTNRSQATTIKKDCSDLLDLLRQDDVDVVVLVPNUPVCHQTVSLVARHLEANKIPTVIAGSAKDIVEHCGVPRFLFSDFPLGNSAGKPRDLVSQDRTLELAFQLLESSIAPRTTLQSPEIWSPSHEWKLDFQNVDRIPAEEIKRRRLEFDKIKEIGQQVRDETLNTDTN
>JCVI_READ_1093011491360
MGGIYSQRRVLSELAPAVLSEFRRQKVDIALLVPMUPVCHQTVCLIARYLEENKLPTVCVGSALDIFQSGKPPRAVFTNYPLGHSAGRPFDVKDQISIIKSALDLFESEDKETEPRILHNEWGEQTWQVEASSTEGVDTREERDETPQFQEQSDISAAKATGQL
>JCVI_READ_1092256257148
VFPWQILHGLVEEGILGSLSDHFFSFMGHIDGPLIDTLVRETAISASERIQQMQADIALLVPSUGLCNQTVGLVQREIESRGISTVSLCISRKICASVKPPRAYHLRYPYGHALGEPFRQAQQKRIVLESLKLLESVKEPGTIIDSPFRWKRDRFEEMADGISLTKGEQEAIRN
>JCVI_READ_1093009490729
PAWTIPKEKSSRRVSIVSSAAISRRGDKPFSWLANNHRVIEKDNLDLVMTHVAVEYDRTAWQQDINTILPIDRLEEMAKNGEIGSVSNEHYSFIGSSDPIKMERSAKEVAERMKDDAVDTVFLVPVUPFCTRAVSVLAHFFESYGFSTVLVGFVKEHIEAIKPPRALWLDFPMGRPLGKPNDPEYQKKIIRSAFDLFDEKSGPILKDFPDIIPVKDGRMGYALPVDLV
>JCVI_READ_1092215006966
MRVALIASGGIYKRGQIAFHHRDDTSFRMIDTTEPSETLRASHFAYDMTAARQNINAVFPVDTLQTLVARSEVGQLARRAYTFMGGIYSARKVRDSLAPALRNALHDDEVDLAILVPAUPVCHQSVGLIARHLEASGLPTLCFSAAHSITKAVNPPRSVFLDFPLGQTCGRPDDANERLAIMRAALRFVEMLGPSEIATLPSTTRSQL
>JCVI_READ_1092963325490
MPAVGRGFIERLEPPDIKNFYWTKPSPKNSRKVAVISTAAVSKRGDRPFSWLARDHRVIGKNDRDLVMTHVAVEYDRTAWQLDLNTILPLDRLDEMAIDNEIGSVAEKHYTFMGAADPRDMEKSALEVSSEMKKEAVDTVFLVPVUPFCTRAVCGLAHIFESQGFSTVLVGFVKEHIEVIKPPRALWLNFPMGRPLGKPNNPEFQKKVIRTAFDLLEKSSGPVLDDFSEIIPVREGKDELCITCKSCL
>JCVI_READ_1092955410970
MSDSNGDPSFRMIPSQAKPEELMITHDYYDHRDANQDLNLVFPWQILHGLVEEGILGSLSDHFFSFMGHIDGPLIDTLVQETAISASERIQQMQADIALLVPSUGLCNQTVGLVQREIESRGISTVSLCISRKICASVKPPRAYHLRYPYGHALGEPFRQAQQKRIVLESLKLLESVKEPGTIIDSPFRWKRDRFEEMADGISLTKEEQEAIRN
>JCVI_READ_1091143612657
MSQPHSRYIEKTKQDYAKLGYEPYQWFRAEHLPAFAQLQKPLSESKLGLVSTAGTYVKGQKAFFTKDDTSIRHIKSSTPVDKIRFAHIMQNYLVEARKDPCTVFPLEALRILDDEGVIGELAPEFLSCMGGIYSHSRVRNELIPRLEEAVSDQRLDLLLLIPLUPVCHQTVCLIARHFEELGLPTLILGSALDILEAGQPPRAKFLNYPLGFESGRFADKVNQLDVVRDALRGFETIKKPSIVEMEFEWPEGWKMIKSREEEYLI
>JCVI_READ_1092955387996
ELGSCARCIDEETDVVLLVPVUPVCH
>JCVI_READ_1092256297307
WTPFVKLEKPLTECRISLLSTAAIQKRDDKLFWRGAVDYRMIPGDVDHGDVVMSHSSVNFDRSGFQQDLNVCFPLGRLHELADGGTIGSVGSFHFSVIGGSEPEKLEDSAREIARILKQDRVDVLFLVPIUPKCTRAVGGLAHYFEQEGITTTQISLVRLHSENIKPPRALWVPFELGRPLGVPNDAEFQHKVIASAFDLLERDAGPVLEDFPEDVPGGTPSVDEFEMAGQVCPIDLPSPVSGDSDIMQALEAEIGRLAPWYEMAVNARGRTTVGISEVEIPDAARFVVGMAQETRRKFRRGD
>JCVI_READ_1092963209940
IPKPLIEAKVAIVTSASLHHEDDDDFAPSDTGYRVLEKDRRDIVVGHWSPNFDASGVSADLNVVFPIDRLQELENQGVIGSVSDVHIAVAGNQFDLSGIRLDGGPSAASLLNKHEVDVVLLTPVUPLCTRTVSTLAHIFESAGIATLTIGSIREQLYNTAPPRGLFCDFPLGRPMGKPNDPEFQHSVLLEAFDLLKSPSQVIKDFKEIIVDNTEENLVCSLPPRFDASVHPAVDEARGLRQAYDRAVKQFGNRAELLEL
>JCVI_READ_1092989700766
LTKSLKDSRVGLVTTAMPDTKQGRERRDIYSTPVIPIPETMYTEELSWHKAVTHTNDISSFLPIQQLNMLKGEGKIKDLASRFHSLPTDYSQKNTLKRDAPEILKRLREDEVDVAILVPLUPVCHQTVSLVARHLEENGLPTLVIGSAYDIVSHCGIPRYLYTDFPLGNPCGKPYDNEMQMEIIYQAISLLEEASEGNTIWRSECTWSEENSWRDEYLHVNESNRAELARLGEARRRQQIQEKSVGSKRAPMISQM
>JCVI_READ_1092256269605
MNYISYIERTKAFYAAQGFDLPYQWSQYDDVPFSPMSKRLSDACIGIVTTAYRDQTTPMMARQAEAVPTEDAPTNFLNDDLSWDKETTHMADRRSYFPLEYLKLGVKSGLIGSLSSRFYFAPTQYSQRLTIEHDAPAIVRFAQEDTLDGVVLVPIUPVCHQTVSLTARALEVAALLRSLLGPHGTS
>JCVI_READ_1092963200486
REDDVDALLLVPVUPVCHQVVSLAARTFEEGGIPTVIMGSARDIVEECGVPRFLFTDFPLGNPCGKPSDLLMQSQLLDMALELFESATLPRTTVQTPYNW
>JCVI_READ_1093011986653
TPFTKPKKSLRDSRVGIITTAAPFKPGAGDQGPGAPYNAAAKFYKVYSHPSSKDQFLGISHLGYDRSYSTAEDINSFFPMRALVEFAQAGKIRDVSPRYYGAPTNRSQETTIKVDCEAILKLVNEDEVDIAILVANUPVCHQTVSLTARHLEANGVPTVVMGSARDIVEWCGVPRFLFSDFPLGNSAGKPNDRSSQLATLEQALSLFQSATHPQTTVKSSQVWSEDSSWKEEFQNVAKLSTEEIVKRRAAFDKIKEIGQGVRDSS
>JCVI_READ_1092963316733
DGEIGGVSNWHYSFMGAQPIHESLSLAGEEVGRLLAADGVDVALLVPVUPICTGAVGALSNFIERSGVATASISLIREQSEAVRPPRALWVPFPLGRPLGAAGDAGFQKNVVRAALSMLETATEPTIEDYPVETPVEAQSDDWVCPVSFPVKKDESLTARLIGEINLLAPWSAETRSVRGRTLFGVTGALPDQVESVARALGSIAEQGNLIDLPEGDVEWKFPMPLLIRHLADDLRTFYHEAVASQPGAGAPNHDELSRWLFDTTALGDAIHLIAGHLTEAGDTKSLMTRGFLIPEGYISLEAAPSRGRLGGTTN
>JCVI_READ_1092963307512
MIATGGVYKAGQVAFHYKDDTSYRAIPSDTKASNLRATHFAYDLSGAREDINVVFPIDGLRTLNQEGFVGSLADNFLACMGGIYSQRAVTDDLAPQLVQRCIDEKTDVVLLVPVUPVCHQTVGLISHQLEEAGIATVGISTAKDITEAVRMPRAAFLDFPQGFTTGKPKDTKLSKEILKSALKLVDTSVDEILMDLEFSWSKNDEWKDSVFRVTSDGQAADNRLTRSADPQYQNDQDSKEAQVSHKDGECLVCIGIDY
>JCVI_READ_1092963347513
PPFFKLEKPLAECKVGMVATGGVYKTGQVAFHYKDDTSYRAIPSDTEASNLRATHFAYDLSGAREDINVVFPIEGLRALNQEGMIGSLANNFLACMGGIYSQRAVTDDLVPQLVQRCIDEETDVVLLVPVUPVCHQTVGLISHQLEEAGIATVAISTAKDITEAVRMPRAAFLDFPQGFTAGKPNNMNLAKEILKSTLEILDTSVDETLVDLDFHWAENDEWKDSVFAVTSDGQATDNRLTRSADPQYQNDQDSIEALFHIKMGNV
>JCVI_READ_1092215059895
MSQPHSRYIEKTKQDYAKLGYEPYQWFRAEHLPAFAQLQKPLSESKLGLVSTAGTYVKGQKAFFTKDDTSIRHIKSSTPVDKIRFAHIMQNYLVEARKDPCTVFPLEALRILDDEGVIGELAPEFLSCMGGIYSHSRVRNELIPRLEEAVSDQRLDLLLLIPLUPVCHQTVCLIARHFEELGLPTLILGSALDILEAGQPPRAKFLNYPLGFESGRFADKVNQLDVVRDALRGFETIKKPSIVEMEFEWPEGWKMIKSREDGILDLRSPRNEIPQYQSEDD
>JCVI_READ_1092963663621
MIPSQAKPEELMITHDYYDHRDADQDLNLVFPWQILHGLVEEGILGSLSDQFISFMGHIDGPLIDTLVRETAITASERIQKMQADLALLVPSUGLCNQTVGLVQREIESRGISTVSLCISRKICASVKPPRAYHLRYPYGHALGEPFRQAQQKRIVLESLKLLESVKEPGTIIDSPFRWKRDRFEEMADGISLTKGEQEAIRN
>JCVI_READ_1092215017247
MKMEAVDTVFLVPVUPFCTRAVCGLAQIFESQGFSTVLVGFVKEHMEIIKPPRALWLNFPMGRPMGKPNDPEFQKKVIRVAFELLQKSPGPVLEDFPEIIPVKEGRMSYALPVDLVYKVNQIGDIDKLTDEVNKELSNLMPDYLKAIDINGRTTVGASEMKISDFVPYISEFAKGNKPKSPRKGLPAIPLLKLVVEDLNAVYTETKIYRDKIDNFETLGKWFWEETNAGKLLLAIEAVSLESDDQVLRQIASMSLLTPRFWSEGPLPGISGSGWT
>JCVI_READ_1092215057667
MKMEAVDTVFLVPVUPFCTRAVCGLAQIFESQGFSTVLVGFVKEHMEIIKPPRALWLNFPMGRPMGKPNDPEFQKKVIRVAFELLQKSPGPVLEDFPEIIPVKEGRMSYALPVDLVYKVNQIGDIDKLTDEVNKELSNLMPDYLKAIDINGRTTVGASEMKISDFVPYISEFAKGNKPKSPRKGLPAIPLLKLVVEDLNAVYTETKIYRDKIDNFETLGKWFWEETNAGKLLLAIEAVSLESDDQVLRQIASMSLLTPRFWSEGPLPGISGSGWT
>JCVI_READ_1092963234805
RVDAVLLTPVUPNCTRSVGALSYYLNEKVSTVGISLVRENTASLEVPRALWVSFLWGAR
>JCVI_READ_1093018698642
VSIVSTAAVSRRGDKPFSWLAKDSRTIHKTDRDLVMTHVAVEFDRSAWQQDLNTIIPLDRLEEMAADGEIASVADEHYSFMGAADPVTMEKSARAVAAQMKEEGVNTVFLIPIUPFCTRAVCGLAHYFESEGLSTILVGFVREHIEVIQPPRSLFLNFPMGRSMGKPNDPDFRKKYRAASTAGGSAALSSRFPGNYSC
>JCVI_READ_1093017629664
FSPLKRPISESKVGIVTTAFFHRGKEPEGVPTSPPKQPYAAPSDPIPESLNTDDVSWDKETTNMDDLGSYLPLKSLISKISEKKVGSVSKRFYGIPTDYSQRRTLEDANQILNWCRDDDVDALLLVPVUPVCHQVVSLAARTFEEGGIPTVIMGSARDIVEECGVPRFLFTDFPLGNPCGKPRDLLMQSQLLDMALELFESASLPRTTVQTPFNWDTNGWRENYMAVREGDLEALALAGEERRKSQDEKIKTGMKR
>JCVI_READ_1093017668461
FSPLKRHISESKVGIVTTAFFHSGKEPEGVPTLPPKQRYAAPSDPIPESVNTDDVSWDKEATNMDDLGSYLPLKTLISKISEKKVGSVSKRFYGIPTDYSQRRTLEDANQILNWCREDNVDALLLVPVUPVCHQVVSLAARTFEEGGIPTVIMGSARDIVEECGVPRFLFTDFPLGNPCGKPRDLLMQSQLLDMALELFESASLPRTTVQTPFNWDTNEWRENYMAVREGDLEALALAGEERRKSQDEKRKNGIKR
>JCVI_READ_1093018685143
VLLTPVUPLCTRTVGMLASVLEQSGIATVAISIIREQIEATQPPRALHCEFPLGRPLGKPGDSEFQHQVLDAAFDLLNVESGPVLVDYPEEISDDADAPLSCTIPPADHSDKHPAEAEALGLLPIWRRTYEKYGRTTVGKVVTPEQVPEIVTLFARIADGEDWTSVGLPGDPTKLGADIKNFYEEASLSLSESVPGSATSRNLVCYSNQGR
>JCVI_READ_1092257211286
MIKINKSKKISHLSFKIKKFLQFYPWKDCAPNQFKSLDKKISDCNVAIVSSAGFVIKNKQKPFDINDKFGDSSYRVIPSNINSNELEEYQKSNSFDHSGIKTDPFSALPIPHLVDLYNKGFIGSVNPRHISLMGANINTSKLIKKSIPDIVQIFKEDKVDIVLFIPVUPMCHQTVSLVQKFCEENYIACSMISIIDEITIKLNPKRFLSVPYSLGFPLVKLINLK
>JCVI_READ_1092343012530
LPETAKSEAWQNITPLSWRYGTGENGSTVVELASVMKKDGVNMVLLVPVUPNCTRAVGGLGHYFESEGIASTQISLVRVHTENIKPPRALWVPFELGRPFGVPHDSEFQLSVLRKVLGLIEHKKGPILEDFPEDAPDSKENPAPVVCPVSFQKRDDAMEQTSNWSEDFKTEIRVLSNWYQVSKEIRNRTTTGVSGLDVEESAALLIRFVEEETRGTVIEEGKVVDRIRRACEDLKAYYYESVSAQPGQPTDSQSLSNWFWGETRAAWVINRIREICLEEPESKHAILGKLLLVPRTELHRFQ
>JCVI_READ_1091142068522
YKVYSHPSSKDQFLGISHLGYDRSHSTAEDINSFFPMRALVEFAQAGKIRDVSPRYYGAPTNRSQETTIKVDCEAILKLVTEDEVDLAILVANUPVCHQTVSLTARHLEANGVPTVVMGSARDIVEWCGVPRFLFSDFPLGNSAGKPNDRSSQVATLEQALSLFKSATHPQTTVKSSQVWSEDSSWKEEFQNVAKLSPEEIVKRRAAFDKIKEIGQGVRDSS
>JCVI_READ_1091138233598
VSIVSTAAVSRRGDKPFSWLAKDSRTIRKTDRDLVMTHVAVEFDRSAWQQDLNTIIPLDRLEEMAADGEIASVADEHYSFMGAADPVTMEKSARAVAAQMKAEGVNTVFLIPIUPFCTRAVCGLAHYFESEGLSTIL
>JCVI_READ_1092256243959
MKEQRVALVSTAGLHMRGDRPFGLGDADHRLIPRDAPANRLVMSHISTNFDRTGYLQDLNVVFPLDRLNDLARNGEIGSVAEYHTSFMGATEPEKMESTVVELASVMKKDGVNMVLLVPVUPNCTRAVGGLGHYFESEGIASTQISLVRVHTENIKPPRALWVPFELGRPFGVPHDSEFQLSVLRKVLGLIEHKKVRFWRISRRCAGFQRKSCSGGL
>JCVI_READ_1091141807055
KSLKDSRVGIITTAAPFKSGVGDQGPGAPYNAAAKFYKVYSHPSSKDQFLGISHLGYDRSHSTAEDINSFFPMRALVEFAQAGKIRDVSPRYYGAPTNRSQETTIKVDCEAILKLVTEDEVDLAILVANUPVCHQTVSLTARHLEANGVPTVVMGSARDIVEWCGVPRFLFSDFPLGNSAGKPNDRSSQVATLEQALSLFKSATHPQTTVKSSQVWSEIRHGKMISDVA
>JCVI_READ_1091138298391
VSIVSTAAVSRRGDKPFSWLAKDSRTIRKTDRDLVMTHVAVEFDRSAWQQDLNTIIPLDRLEEMAADGEIASVADEHYSFMGAADPVTMEKSARAVAAQMKAEGVNTVFLIPIUPFCTRAVCGLAHYFESEGLSTILVGFVREHIEVIRPPRSLFLDFPMGRSMGKPNDPEFQKKVIRAAFELLEASRGPVIEDFPEIIPVKEGRMGYALPPELVLSVSDIGDVDVILSEVRNEMEALRPDYSAAIAARGRTTVGASGLAIEELAPYVASFLDGEIPKSPRKGMPAIPLLKLVVEDLEAYYYQA
>JCVI_READ_1092963833213
PRFNMTLHHDIEQLAQPNDVPVGYMQRLREYYLALGYDNPYRWAHYAEVPFCRPTKPIAQSRVGLVTTAAPYKEGAGEQGARAPYNAAAKFYQVYSHASDREQFLGISHLGYDRKYSTAQDRNSYFPMVALQQAAAKGLIGAVAARYYGAPTNRSQATTVQQDCADLLALMQQDEVDLAILVPSUPVVIRP
>JCVI_READ_1092257198311 
QYIKIDKKEYSDIVQIFKEDKVDIVLFIPVUPMCHQTVSLVQKFCEENYIACSMISIIDEITIKLNPKRFLSVPYSLGFPLGEINQFENQKKIVKQLLKTIQ
>JCVI_READ_1095351018189
MDRLMEFAADGTIGSVADYHYSFMGAAPPKSLEPRARQLAVLLKQDNVDSVLLTPVUPNCTGAVGALGRYLEEEGISTTQISLIREHTEAIRPPRALWVPFILGRPLGVPNDPPFQRRVLLAALELLNANSGPVLADFLEEAPADNPEEAAGFACPVQFSKMHQNESIDAQFLQEIVDLSSWHHLAMERRGRTSMGLSGMEIKSAALVLIEFINSRSIDRKLTNAPADFLRLVCHDIRAYYTESVAAQPGKREAKEIQEWFWEMTKASKVMMLLRDACVDSNDPALNRFGERGVVLITAS
>JCVI_READ_1091142921071
WASNGTIGTYAGAYCSSRVLAGSLNKQTSPEWVELFQREHIDAAVLVPLUPVCHVSVGHVSRLLEAAGIPTVVVASKVYAPRIVPMNVSRLVLTPQPLGRPLGAPGDTERQRMVLNEAKTLLETATEGGSVLTLDW
>JCVI_READ_1091142179981
MKEQRVALVSTAGLHLRGDRPFGLGDADHRLIPRDTPANCLVMSHISTNFDRTGYLQDLNVVFPLERLNDLARNGEIGSVAEYHTSFMGATEPEKMESTVVELASVMKKDGVNTVLLVPVUPNCTRAVGGLGHYFESEGIASTQISLVRVHTENIKPPRALWVPFELGRPFGVPHDSEFQLSVLRKVLGLIEHKKRRVLEDFPDDAPDFKEILLRWFARFFSKTDDATTDSTGRDLKRDPV
>JCVI_READ_1091138189393
MISRAHLLSSLPKNSPGTKSRRIRVIEVVTSRLRCFAHSKRKVSLGISPLGSTSFQQNIAQRLTIDQDAPAIADACTEDEVDIAILIPLUPVCHQTVSLTARALEERGIVTVVIGAALDILEQCGTPR
>JCVI_READ_1091118834992
WTPLAKPIEESRIVLITTGGVHLKSDTPFDMSDSNGDPSFRMIPCQAKPEELMITHDYYDHRDADQDLNLVFPWQILHGLVEEGILGSLSDHFFSFMGHIDGPLIDTLVRETAISASERIQQMQADIALLVPSUGLCNQTVGLVQREIESRGISTVSLCISRKICASVKPPRAYHLRYPYGHALGEPFRQAQQKRIVLESLKLLESVKEPGTIIDSPFRWKRDRFEEMADGISLTKGEQEAIRN
>JCVI_READ_1091142172973
HSFMGATEPEKMESTVVELASVMKKDGVNTVLLVPVUPNCTRAVGGLGHYFESEGIASTQISLVRVHTENIKPPRALWVPFELGRPFGVPHDSEFQLSVLRKVLGLIEHKKGRVLEDFPEDAPDFKENPAPVVCPVSFQKRDDAKELTSNWSEDFKTEIRVLSNWYEVSKEIRNRTTTGVSELDMEGAADLLIRFVEEKTRGTLIDEGKVVDRIRRACEDLKAYYYESVSVQPGQPTDSQSLSNWFWGETRAAWVINRIREICLEEPESKHAILGKLLLVPRTELHRFQ
>JCVI_READ_1093022145605
MDDLGSYLPLETLKDKISEKKVGSVSKRFYGIPTDYSQRRTLEDANQILNWCRKDDVDALLLVPVUPVCHQVVSLAARTFEEGGIPTVIMGSARDIVEECGVPRFLFTDFPLGNPCGKPRDLLMQSQLLDMAL
>JCVI_READ_1091142509269
MATFFMKWQMQGNLAPGRYEYDDAPFAELTKPLSDSKVALLTSSGHFVDGDDPEPFGVKNMTQAEAVDRVQEFLKEAPSLSFIPPGTTADQLRVRHGGYPIEGVQADHNVGLPTDHLEAWASNGTIGTYAGAYCFVGACSQGRLNKQTGPEWVELFQREHIDAAVLVPLUPVCHVSVGHVSRLLEAAGIPTVVVASKVYAPRIVPMNVSRLVLTPQPLGRPLGAPGDTERQRMVLNEAKTLLETATEGGSVLTLDW
>JCVI_READ_1091139209330
AIADACTEDEVDIAILIPLUPV
>JCVI_READ_1093022025295
VSIISTAAVSRRGDKPFSWLAKDSRTIRKTDRDLVMTHVAVEFDRSAWQQDLNTIIPLDRLEEMAADGEIASVADEHYSFMGAADPVTMEKSARAVAAQMKEEGVNTVFLIPIUPFCTRAVCGLAHYFESEGLSTILVGFVREHIEVIRPPRSLFLDFPMGRSMGKPNDPEFQKKVIRAAFELLEASGGPVIEDFPEIIPVKEGRMGYALPPELVLNVSDIGDVDVILSEVRNEMEALRPDYAAAIAARGARKL
>JCVI_READ_1093018966413
MRALASTMDAPEFTSTSFNKLRKPLSECRVAIVTSASLHRPDQDRFAQVDAGFRAFNRDDRNLIMGHWSPNFDHSGFHLDLNVVYPIDRLEELAADGVIGEVAPRHFAFAGNQPDTVSEIRLDTGPQCAVQLNADAVDVVLLTPVUPLCTRTVSTLAHVFEDAGIATIVLASMADVAKKVGPPRVLACEFPLGRPLGKPGDAAFQHQVLQQAFNLLEADEPTSSSKAL
>JCVI_READ_1092402600925
PPFFKLEKPLAECKVGMIATGGVYKTGQVAFHYKDDTSYRAIPSDTKASNLRATHFAYDLSGAREDINVVFPIEGLRALNQEGMIGSLANNFLACMGGIYSQRAVIDDLAPQLVQRCIDEETDVVLLVPVUPVCHQTVGLISHQLEEAGIATVAISTAKDITEAVRMPRAAFLDFPQGFTVGKPNNMKLAKEILKSTLEIL
>JCVI_READ_1092301110868
MHRGEPAFSIDSIDYRIIDSKDETELVMSHVSVNFDRTGFATDYNVVFPIDRLREKVAAKEVGELSRYHYSFMGAVSPEKLRPAAAELSKNLLADKVDGVILIPIUPACTRAVCGLAHYLERTGIPTVALSLVPQQAKKISPPRVLSLPFVLGRPLGSPKDASFQHRVLDAALGLLTQTDGPIFLEFTEEVPRGAQTSEDWICPISLARKRRRETSQRV
>JCVI_READ_1092344342146
MKEQRVALVSTAGLHMRGDRPFGLGDADHRLIPRDAPDNHMVMSHISTNFDRTGYLQDLNVVFPLERLNDLARNGEIGSVAEYHTSFMGATEPEKMESTVVELASVMKKDGVNTVLLVPVUPNCTRAVGGLGHYFESEGIATTQISLVRVHTEKIKPPRALWVPFELGRPFGVPHDPEFQLSVLRKVLGLIEHKKGPVLEDFPEGAPDFKENPAPVVCPVSFQKRDNTKEQTSNWSEDLKTEIRVLSNWYEVSKEIRNRTTAGVSELDVEESAVLLIRFVEEETRGTVIEECTPA
>JCVI_READ_1092351169220
MHRGEPAFSIDSIDYRIIDSKDETELVMSHVSVNFDRTGFALDYNVVFPIDRLRDKVAAKEVGELSRYHYSLWELVSPEKLRPAAAELSRISLLISRWGNLIPIUPACT
>JCVI_READ_1095456058157
MAKDGEIGSVSNEHYSFIGSSDPIKMERSAKEVAERMKDDAVDTVFLVPVUPFCTRAVSVLAHFFESYGFSTVLVGFVKEHIEAIQPPRALWLDFPMGRPLGKPNDPEYQKKIIRSAFDLFNDRSGPVLKDFPDIIPVKDGRMGYALPVELVLKKNEIGDINKLVKEVNDEINALKEDYEIAVSARKRTTVGASEMQISEFTNYISEFVRGNIPPSPRKGIGPIPQLKLVVEDLQAFYTETITYRDKVDDFEYLGTWFWEKTKAGRLILCLEAVSLESDNKILKQIVDMSLITPRFWSEGPLPGTSRIWLVTFKLN
>JCVI_READ_1095313003332
MGAADPRDMEKSVLEVSSEMKKEAVDTVFLVPVUPFCTRAVCGLAHIFESQGFSTVLVGFVKEHIEIIKPPRALWLNFPMGRPLGKPNNPEFQKKVIRTAFDLLEKSSGPVLDDFSEIIPVREGRMSYALPVSLVYKVNQLGNIDKLAERVQMELSNLLPDYFKALQNVGRTTVGASELEISDFVPFISEFAKGNKPKSPRKGLPSIPLLKLVVEDLNAVYTETRIYKDKIDDFEMLGKWFWEETHAGKLLLAVEAVSLESNEQVLRQIASMSLLTPRFWSEGPLPGISGSGWT
>JCVI_READ_1092351241997
VSIVSTAAVSRRGDKPFSWLAKDSRTFHKTDRDLVMTHVAVEFDRSAWQQDLNTIIPLDRLEEMAADGEISSVADEHYSFMGAADPVTMEKSARAAAAKMKQEGVNTVFLIPIUPFCTRAVCGLAHYFESEGLSTILVGFVREHIEVIRPPRSLFLDFPMGRGMGKPNDPEFQKKVIRAAFELLEASSGPIIDDFPEIIPVKEGRMGYALQPLP
>JCVI_READ_1092963575669
MVRLADLPDYEREHLLAKNMPPLGPAAWFASEKPLAELRIALVTTAGLHFRNDPAFKFADATFRPISNHENADDLIMSHSSVNFDRSGFAEDVNLVYPIDRFKELESQGVIGSLANVHYSFMGAGLMPADYQHSASQLAGMLKKDRVDAVFLTPVUPNCTRAVCAISYYLERDNIMTTGISLVRENAASMAPPRSLWVPFPLGRPLGVANDPDFQHRVIAAALELFNSNHGPVLEDFPDDAPIQQTESALACPVTFINRTTATSWQDRLGRELNTLNRGTTSQTRRTPHLRVSIS
>JCVI_READ_1093015263137
DTCIQTPVUPNCTRAVCAISYYLERDNIMTTGISLVRENAASMAPPRSLWVPFPLGRPLGVANDPDFQHRVIAAALELFNSNHGPVLEDFPDDAPIQQTESALACPVTFIKSATTATSWQDRLGRELNTLKPWHDLGKRRRNGRTLTGVSNSSIDEIIQRLAEYLDTATLPSAELAWFKHATEDAKTYYLEALTAQPDEQDPDNLHKIFWTQTLLADALIMLAEQLSSTPGLEQFARILVPRRALDLRANFSAAD
>JCVI_READ_1093018216663
PPPWQPLQKPLEECRVGLVCSGGIYELGQIAFHHKDDNSLRLIPTDVRVERLRTSHFAYDQTAAREDINAVFPLQPLQRALARGRIGALASHALTFMGGIYSQRKVMEQLAPAIAKHLVADEVDVAVMVPVUPVCHQSVGLIARTLEAAGITTVSLSSARSITAAANPPRAVFLDYPLGQTAGRAGNPEEQDFVMRSALNAVEKMDQPGAIETINLQWSDDDSWKDGVMRVQPDGDVTTLDDRICSR
>JCVI_READ_1093022146556
MSDKQVRSMLSKLEGHKFDAAPWNEPKPLKDSRVAIVTTAGLTVDGNADWNAGDQGFKIIPKNADDLTLAHYSPNFDRTGWVIDKNVVFPIDRLNEMAEEEIIGSIADTHVSFMGAQPDHTLETIRLDSGPAAAKALREDNVDVVLLTPIUPLCTRTVGTLASVLEQEGFVTVALSSIREQTVTTAPPRALHCEFPLGRPLGKPNDADFQREVLNAAFDLLHQPSGPVLIDYPIEIIDDADAPLSCTIPPADTGDRNPAAAEALGLLPAWRRTNEQYGRSTVGKVITAEQVPDMLDLFSRVADGEAWKSGITWRSDKDRC
>JCVI_READ_1093017287945
MTTSEPIDYIQRTRDQYAALNYPPYQWAHNVEPPPWQPLQKPLEECRVGLVCSGGIYELGQIAFHHKDDNSLRLIPTDVRVERLRTSHFAYDQTAAREDINAVFPLQPLQRALARGRIGALASHALTFMGGIYSQRKVMEQLAPAIAKHLVADEVDVAVMVPVUPVCHQSVGLIARTLEAAGITTVSLSSARSITAAANPPRAVFLDYPLGQTAGRA
>JCVI_READ_1095458071578
PPWTPIGKPVSELNVALVASGGAYTKGQVAFHWEDDTGIRLIPSTEPASDVRVTHFAYDLEPAREDPNIVFPTDRLNELVAEKTIGSLATSSVACMGGIYSTRRAEEELAPLILESISNMPGKPVDLVLLVPVUPVCHQTVGLVARVLEKAGFPTICLTAARSITESVNPPRAAFVDMPLGYTAGRPHEPEFQRDLLRQVFKAAESIDSPGSIVDLDVTWSDDPSWKDKATSGLNNGVNSVEGDSRQPRVNEPQYQYEEDRVAALQAY
>JCVI_READ_1095468669420
MGGIYSQRRVEEELAPQLVERYLEEEVDAVLLVPVUPVCHQTVGLIAHQLEKAGIATTSISTARDITKSVRTPRSAFLDFPQGYTTGKVGDKNLTINIVKAALNLLDAAEEETLTTLSYSWGDDDSWKDTVFQIPESGSVAADNRLERSDLPQYQTDFDLEHAKEKHAEEECLLCSGIDY
>JCVI_READ_1095467816551
MGAADPRDMEKYALEVAGKMKQEAVDTVFLVPVUPFCTRAVCGLAHIFESQGFSTVLVGFVREHIELIKPPRGLWLNFPMGRPMGKPNDPKYQKKVIRAAFNLLEVKSGPILEDFPDVIPVKHGRMGYALPVDLVTKVSEIGDVDQLLEEVEAEVSSLRSAYISAKAFRGRTTVGASEMPIKELPNFIAAFVKGQKPNSPRKGVTAIPQLKLVVEDLNAYYTEARMYEDNIDDFEILGKWFWEESKAGKLILALEAVSLESEDKVLRQIVEMSLITPRFWSEGPLPGTSASGW
>JCVI_READ_1095456007797
PAWTPLSKPLAESKLGFICTGGIYAAGQTAFHFKDDTTYRAIPTDVDTDDLRATHFAYDLTDARKDINVVFPVEQLRTMVDEGVIDSLAPNAYTLMGGIYSTRRVIEELIPALVERVLADEVDVVLLVPVUPVCHQTVGLIARAIEEAGIPTLSMSSARDITRSAWPARSVYLDYPLGHTAGRPNDPQLNESIMRDTLAAFESLSEPGSMAHLPHRWADNDDWKDKVFAPVETGDSAEQSGEYDDDRVARYDTPQYQSEEDHTAAEHSHDGEECLVCAGIDY
>JCVI_READ_1092955217072
IGGVARWHYSFMGATPDPSQFEKAGEEIGRLMAQDGVDIAFLVPIUPVCTGAVGALANYIERAGVATTSISLIREMSEAVVPPRALWVSFPLGRPLGAVDDSEFQKNVIRTAFGLLDTAVEPTIEDYEMQAPDEGLSENWSCPLNLSPESSGSLTERLLAEVALLRPWAIETRRRRGRTLFGASGAGEDQVDELVRAFASVAETGKVTSELVVDDVAWGV
>JCVI_READ_1095458035190
PPWTPIEKPVSELNVALVASGGAYTKGQVAFHWEDDTGIRIIPSTEPASDVRVTHFAYDLEPAREDPNIVFPTDRLNELVAEKTIGSLASNSVACMGGIYSTRRAEEELAPLILESISNMPGKPVDLVLLVPVUPVCHQTVGLVARILEKAGFPTICLTAARSITESVNPPRSAFVDMPLGYTAGRPHEPEFQRNLLRQVFALQKI
>JCVI_READ_1092955381643
MDSGYRVLDNRRRDYVTGHWSPNFDGSGFAYDMNTVFPADRLDDSAERGVIGRVADHHLSYAGNQFDLSAIRMDSGPAGAKFLRDQGVDVVLLTPVUPLCTRTVSVLAHVFEAAGLATVALGSIRKQIEGSAPPRGLWCDFPLGRPLGKPGDPDFQHRVLEAAFALLNATGPVLAEFNESIFDDGDAMLTCPLPPSHDPDAHPAIDEARSLLAAYKRGIAISAGRF
>JCVI_READ_1095469446051
DSNVVIPLDRLNEMAAEGKIGSVSDTHISFMGAQPDHTLETIRLDTGPAAANILLEEEVDVVLLTPVUPLCTRTVGTLASVFEQSGLATVAISIIREQIESTQPPRALHCEFPLGRPLGKPGDSVFQHQVLDAAFDLLKAESGPVLVDYPEEINDDADAPLSCTIPPADDSDKHPAEAEARGLLPVWRRSYEKYGRTTVGKVVTPEQVPEIITLFARIADGEDWTSVGLPGDPTKLGADIKNFYEEASLSLSEGVPGARQAETWFVTQTKAGDVIQRARIALEKQEAGSYFTLISPMTQS
>JCVI_READ_1095469416865
YDRTAWQQDLNTILPIDRLEEMAREGEIGSVSNEHYSFIGSSDPMKMERSAKEVAERMKMDAVDTVFLVPVUPFCTRAVSVLAHFFESFGFSTVLVGFVKEHIQAIKPPRALWLDFPMGRPLGIPNNPEYQKKIIRTAFEIFNETSGPILKDFSDVIPVKNGRMGYALPVELVIDQNEIGDIDKLVEEVKVEMENLKLDYEEAINFRGRTTVGASEVLINDYVNFISSFVKGEIPQSTRKGIGPVPLLKLVVEDLHAYYTETITFRDNIDDFEKIGTWFWEETKAGRLILCLEAVSLKSENRVLKANC
>JCVI_READ_1095462396153
MKPISYVDELNKHYGSMGFPPYEWTINKSAPLTRIDKPISECTVSLLTSGGVSQCSMPDFDPNARNDHRLDEVPKDANSADFNINDSYYDHTDADIDLNCVFPIDRLGELEKNGEIGGTAKRFWSGFMGRIYNRSKVLNESAPAFVEKLKEDGVDILIAAPAUPLDHQTVGLVCRVVESQNSD
>JCVI_READ_1095458075622
MPGKPVDLVLLVPVUPVCHQTVGLVARILEKAGFPTICLTAARSITESVNPPRSAFVDMPLGYTAGRPHEPEFQRNLLRQVFEAAENIDTPGSIVDLDVAWSEDMSWKDEATSGLNNGVNAAEGDSRQPRVNEPQYQYEEDRVAAES
>JCVI_READ_1095467992841
KASKDRKVSVVSTAAVSNRGEKPFSWLARDYRTIKKTDRDLVMTHVAAEYDRTAWQQDLNTIIPLDRLEEMASEGEIGSVAENHYAFMGAADPRDMEKYALEVAGKMKQEAVDTVFLVPVUPFCTRAVCGLAHIFESQGFSTVLVGFVREHIELIKPPRGLWLNFPMGRPMGKPNDPKYQKKVIRAAFNLLEAKSRPILEDFPDVIPVKHGKDGLCTSGRSGN
>JCVI_READ_1095469480034
MASEEEIGSVAENHYAFMGAADPRDMEKYALEVAGKMKQEAVDTVFLVPVUPFCTRAVCGLAHIFESQGFSTVLVGFVREHIELIKPPRGLWLNFPMGRPMGKPNDPKYQKKVIRAAFKLLEAKSGPILEDFPDVIPVKHGRMGYALPVDLVTKVSEIGDVGQLLEEVEAEVSNLHSAYVSAKAFRGRTTVGASEMPIKDFANFIAAFVRGQKPNNSRKGVTAIPQLKLVVEDLNAYYTEARMYEDNIDDFEILGKWFWEESKAGKLILALEAVSLESEDKVLRQIVEMSLITPRFWSEGPLPGTSASGW
>JCVI_READ_1095462420360
INKSAPLTRIDKPISECTVSLLTSGGVSQCSMPDFDPNARNDHRLDEVPKDANSADFNINDSYYDHTDADIDLNCVFPIDRLGELEKNGEIGGTAKRFWSGFMGRIYNRSKVLNESAPAFVEKLKEDGVDILIAAPAUPLDHQTVGLVCRVVEESGIATVCLSTGRDLTAQVMPPRSLFMNYPMGNNFGGPADIDQQLRILRRSLKMIEEVETGGILIDWEESWPTEFEYFTGKRKSAS
>JCVI_READ_1092955215488
MVLIPEMPAVGRGFISRLEPPNIEEHSWINPKASKDRKVSVVSTAAVSNRGEKPFSWLARDYRTIKKTDRDLVMTHVAAEYDRTAWQQDLNTIIPLDRLEEMASEGEIGSVAENHYAFMGAADPRDMEKYALEVAGKMKQEAVDTVFLVPVUPFCTRAVCGLAHIFESQGFSTVLVGFVREHIELIKPPRGLWLNFPMGRPMGKPNDPKYQKKVIRAAFNLLEAKSGPILEDFPDVIPVKHGRMGYALPVDLITKVSEIGDVDQLLEEVEAEVSSLRSAYVSAKAFRGRTTVGASEMPIKELPATP
>JCVI_READ_1095460093827
WTTPKPLNESRVAIVTTAGLRIEGSADWDPGDQGFTIIPHDAEELTLAHFSPNFDRTGWVLDKNVVFPIDRLREMADEGIIGSLAETHVSFMGAQIDHTLETIRLDSGPAAAKALHADDVDLVLLTPIUPLCTRTVGTLASVLEQSGFATVALSSIRGQIETTSPPRALHCEFPLGRPLGKPNDPEFQRVVIEKAFSLLDEPAGPVLVDYPVQIEDDADQPLACVIPPADTSDRNPAAAEALGLLPAWRRTREKYGRSTVGKVISAEQVPDMLDLFKRIADGEGWKDVGLPGDPTRIGADIKNFYEEASISLIDA
>JCVI_READ_1092955372218
DSNVVIPLDRLNEMAAEGKIGSVSDTHISFMGAQPDHTLETIRLDTGPAAANILLEEEVDVVLLTPVUPLCTRTVGTLASVFEQSGLATVAISIIREQIESTQPPRALHCEFPLGRPLGKPGDSVFQHQVLDAAFDLLKAESGPVLVDYPEEIDDNADAPLSCTIPPVDDSDKHPAEAEARGLLPVWRRSYEKYGRTTVGKVVTPEQVPEIVTLFARIADGEDWTSVGLPGDPTKLGADIKNFYEEASLSLSEVFLGRDKLKLGL
>JCVI_READ_1095469507829
MSDEQLRTTLGGLKGFTFDELPWTTPKPLDESRVAIVTTAGLRVESNADWNAGDQGFTQIPHDAENLTLAHYSPNFDRVGWVLDKNVVFPIDRLHELAADGIIGSVAKTHISFMGAQPDHTLETIRLDSGPAAAKLLADDEVDLVLLTPVUPLCTRTVGTLASVLEQAGFTTVALSSIRGQIETTAPPRALHCEFPLGRPLGKPNEPEFQRKVIAAAFSLLEQPSGPVLVDYPITIEDDADAPLSCPIPPADSSDRKPAAAEALGLLPAWRRTQDNYGRSTVGKVVTAEQVPDMLDLLHDRCSR
>JCVI_READ_1095460132617
LSKPLSDCTVGIVTTATFHHFGKVCURKVTPSETTYAESSYPVPEALYTKDLEWDKDATHTDDLDTYLPLNRLQELQQSGKIGKVSPRYYGAPTTYSQRQTRESDAPLIFNWCEEDGMDIAILVPLuPVCHQTVSLVARYLESKGICTVVIGSARDIVEECGVPRFLFVDFPLGNPCGKPWDVPMQQALISEAFDLLEKSWKPRTTVQAPFAWTADGNDLWRNRYMHVDDLNREALADAGRKRREQQRQIKQQKNKKDFE
>JCVI_READ_1095468527081
KASKDRKVSVVSTAAVSNRGEKPFSWLARDYRTIKKTDRDLVMTHVAAEYDRTAWQQDLNTIMPLDRLEEMASEGEIGSVAENHYAFMGAADPRDMEKYALEVAGKMKQEAVDTVFLVPVUPFCTRAVCGLAHIFESQGFSTVLVGFVREHIELIKPPRGLWLNFPMGRPMGKPNDPKYQKKVIRAAFNLLEVKSGPILEDFPDVIPVKHGRMGYALPVDLVTKVSEIGDVDQL
>JCVI_READ_1095460241403
VDVVLLVPUPVCHQTVGLIARAIEEAGIPTLSMSSARDITRSAWPARSVYLDYPLGHTAGRPNDPQLNESIMRDTLAAFESLSEPGSMAHLPHRWADNDDWKDKVFAPVETGDSAEQSGEYDDDRVARYDTPQYQSEEDHTAAEHSHDGEECLVCAGIDY
>JCVI_READ_1095458006659
LNEATVAIVTSAALHHPDDEEFTMLDIGYRISESSKRDYVLRHWSPNFDPTGFALDVNTVFPIDRLQELADQKVIGKVAEQHLSYAGNQFDLSSIQLDSGPSGAQFLKDQGVDVVLLTPVUPLCTRTVSTLAHIFEAAGMATIVFGSIKEQVESTAPPRALYCDFPLGRPLGEPQNPEFQHRVLESAFQLLKAEEPIIKEYEVSIPDTADEILACPLPPRHDPDLHPALDEVRGLRPAYDRAIEKYGNRIGMGRTVDLENLEEAITALIKITEGTPWKEAGIPGYRASL
>JCVI_READ_1092961004205
GRSGFKIIPKNADDLTLAHYSPNFDRTGWVIDKNVVFPIDRLNEMAEEGIIGSVADTHISFMGAQPDHTLETIRLDSGPAAAKALREDNVDVVLLTPIUPLCTRTVGTLASVLEQEGFVTIALSSIREQTVTTAPPRALHCEFPLGRPLGKPNDTDFQREVLNAAFDLLHQPSGPVIIDYPIEIIDDADAPLSCTIPPADTSNRNPAAAEALGLLPAWRRTNEKYGRSTVGKVITVEQVPDMLDLFTRVADGEAWEEVGIPGDPTKIAADIKNFYEEASISLSDAPPSARSAESWFVEQTQAGSVIQQARINMKEAGANFYFWYYLLPMTQHHEPTNN
>JCVI_READ_1092955404107
LFALTPGPAGAKFLRDQGVDVVLLTPVUPLCTRTVSVLAHVFEAAGLATVALGSIRKQIEGSAPPRGLWCDFPLGRPLGKPGDPDFQHRVLEAAFALLNATGPVLAEFNESIFDDGDAMLTCPLPPSHDPDAHPAIDEARSLLAAYKRGIAISAGRFGAGRVIAAEDIPAAIETFIRISEGTPWAEAGIPGLPMRVSHDIRSYYETAALAMIDHAPAAWASTRWFFNQTETGKVMIAARQAMRDQDAPQPMWFYLAPGDQ
>JCVI_READ_1095462375153
QQFRIYTPLMVRLSDLHPVEAEHLGMRALAMPAIGPGEWVTPPSVDQATVAIVSTAGLHRRIDPPFTIGSLDYRLIPGDTRFDDLVLSHISANFDRSAFGRDPNIVFPIDRLREMASDGEIGGIARWHYSFMGAMPDPSRFEETGEEIGRLMAQDGVDVALLVPIUPVCTGASQ
>JCVI_READ_1092960100950
ISLFVPIUPVCTARPCLSYT
>JCVI_READ_1092961121795
LLTPIUPLCTRTVGTLASVLDKKGFVTIAYRAFVNRQ
>JCVI_READ_1093018270765
MTTTHPRFVSYIDKSREYYQAQGYEAPYRWATETTVPFAPLPGPLKSLRLGLITTADRAPRAEGREAMLYAQPSASRGALHTEMFWDRDATHTDDPETILPFAAADAAAAEGALGSVSPRFYGVPTEYSQRRTREEDAPAILSWLREDQVDIALLAALUPVCHQSVSLVARHLEAAMPS
>JCVI_READ_1095521853398
MLYAQPSASRGALHTEMFWDRDATHTDDPETILPFAAADAAAAEGALGSVSPRFYGVPTEYSQRRTREEDAPAILSWLREDQVDIALLAALUPVCHQSVSLVARHLEAAGIPTVVVGSARDIVETCGVPRFLFVDYPLGNPCGRPWAAAEQEGLFVQALTLLERAYAPRTTVQAPERWVEDPAADRHWRENFMAIRDRKALAEAGAARRAAQATGEKPVR
>JCVI_READ_1092424400356
MTITHPRFVSYIDKSREYYQAQGYEAPYRWATETTVPFAPLPGPLKSLRLGLITTADRAPRAEGREAMLYAQPSASRGALHTEMFWDRDATHTDDPETILPFAAADAAAAEGALGSVSPRFYGVPTEYSQRRTREEDAPAILSWLREDQVDIALLAALUPVCHQSVSLVARHLEAAESPPWWWARRETS
>JCVI_READ_1095526028378
VASGGIYREGQIAFHYRDDCSFREIPKDVAREDLRITHFAYDQTDARRDPNVVFPIEALREAEASGRIGELSATARTFMGGIYSQRRVREVLAPALADRAEADGLDAVVLVPVUPVCHQSVGLIAREMEARGIATICMSSARSITAAVNPPRAVFLDFPLGHTAGRPGDREGQRRILAETLDALERIDVPGTIIDLDHAWDATEAWKEAERAGRDDFRLERSIRRRLQPV
>JCVI_READ_1095516121357
RWSASGDQVDIALLAALUPVCHQSVSLVARHLEAAGIPTVVVGSARDIVETCGVPRFLFVDYPLGNPCGRPWAAAEQEGLFVQALTLLERACAPRTTVQAPERWVEDPAADRHWRENFMAIRDRKALAEAGAARRAAQATGEKPVR
>JCVI_READ_1092344131364
PIEGLRALNQEGMIGSLANNFLACMGGIYSQRAVTDDLVPQLVQRCIDEETDVVLLVPVUPVCHQTVGLISHQLEEAGIATVAISTAKDITEAVRMPRAAFLDFPQGFTAGKPNNMNLAKEILRSTLEIL
>JCVI_READ_1094426031868
PSWTQPKEANSRRVSIVSTAAISKRGDKPFSWLANNHRVINKNNLDLVMTHVAVEYDRTAWQQDLNTILPIDRLEEMAREGEIGSVSNEHYSFIGSSDPMKMERSAKEVAERMKMDAVDTVFLVPVUPFCTRAVSVLAHFFESFGFSTVLVGFVKEHIQAIKPPRALWLDFPMGRPLGIPNNPEYQKKIIRTAFEIFNETSGPILKDFQDVIPVKNGRMGYALPVELVIDQNEIGDIDTLVEEVKVEMENLKLDYEEAINFRGRTTVGASEVLMNDYVNFISSFVNGEIPQAQKRNWTSSLLKLVVEDLHAYTQKLLLSG
>JCVI_READ_1092343680458
FTKLKKSLKDSRVGLITTAAPFKPGAGDQGPRAPYNAAAKFYKVYSHPSSKDQFLGISHLGYDRSYSTAEDINSFFPMKALVEFSQAGKIRDISPRYYGAPTNRSQETTIKVDCEAILKLVTEDEVDLAILVANUPVCHQTVSLTARHLEANGVPTVVMGSARDIVEWCGVHYSPV
>JCVI_READ_1094338746351
MKDGTVLQKEVAEKNENGCCGYCFPGPVUPFCTRAVSVLAHFFESFGFSTVLVGFVKEHIQAIKPPRALWLDFPMGRPLGIPNNPEYQKKIIRTAFEIFNETSGPILKDFQDVIPVKNGRMGYALPVELVIDQNEIGDIDTLVEEVKVEMENLKLDYEEAINFRGRTTVGASEVLMNDYVNFISSFVKGEIPQSTRKGIGPVPLLKLVVEDLQAYYTETITFRDKIDDFEKIGTWFWEETKAGRLILCLEAVSLKSENRVLKQIVDMSLITPRFWSEGPLPGTSGSGW
>JCVI_READ_1095993190944
MNMPSTEPIDYIQRTRDQYAALNYPPYEWADNPDPPPWQPLRKPLNQCRVALVCSGGIYALGQIAFHHKDDNSLRLIPSDVDTKNLRTSHFAYDQTAARQDINSVFPIEPLRRALARNQIGALASTALTFMGGIYSQRRVKQQLAPAIAGRLLEDEVDVAVMVPVUPVCHQSVGLIARTLEASGISTVSLSSARTIPLPVQP
>JCVI_READ_1095963333887
MTHVAVEYDRTAWQQDINTILPIDRLEEMAKNGEIGSVSNEHFSFIGSSDPIKMERSAKEVAERMKDDAVDTVFLVPVUPFCTRAVSVLAHFFESYGFSTVLVGFVKEHIEAIQPPRALWLDFPMGRPLGKPNDPEYQKKIIRSAFDLFNERSGPVLKDFPDIIPVKDGRMGYALPVELVLKKTEIGDINKLVKEVNDEINVLKKDYEIAVSARKRTTVGASEMQISEFTNYISEFVRGNIPPSPRKGIGPIPLLKLVVEDLQALYTETITYRDKVDDLKSLQRL
>JCVI_READ_1095975191315
MLLRSWEEIYSHRKVREILAPSVRNYFVKQEVDLAILVPVUPVCHQSVGLIARDLEAHGIATVSLTSAWSITESVKAPRAVFIDYPLGQTAGRAGDKQEQLSVIDKALEAIEKIDLPGTILDLGLLWESGSRWKDSVMESGPSKGKQLSDDDRLPRSETPVYQDQDDFFNAEKDCQTCVFFNER
>JCVI_READ_1095901192158
MGGIYSHRKVREILAPSIRNYFVKQEVDLAILVPVUPVCHQSVGLIARDLEAHGIATVSLTSAWSITESVKAPRAVFIDYPLGQTAGRAGDKQEQLSVIDKALEAIEKIDLSGTILDLGLLWESGSRWKDSVMESGPSEGKKLSDDDRLPRSETPVYQDQDDFFNAEKDCQTCVFFNES
>JCVI_READ_1095907037875
TPFTKPKKSLKDSRVGLITTAAPFKPGAGDQGPRAPYNAAAKFYKVYSHPSSKDQFLGISHLGYDRSYSTAEDINSFFPMKALAEFSQAGKIRDISPRYYGAPTNRSQETTIKVDCEAILKLVTEDEVDLAILVANUPVCHQTVSLTARHLEANGVPTVVMGSARDIVEWCGVPRFLFSDFPLGNSAGKPNDRSSQLATLEQALMLFESASGAKTTVKSSQVWSEDSSWKEEFQNVAQTVSQRDCEKADRL
>JCVI_READ_1095907043399
TPFTKPKKSLKDSRVGLITTAAPFKPGAGDQGPRAPYNAAAKFYKVYSHPSSKDQFLGISHLGYDRSYSTAEDINSFFPMRALVEFSQAGKIRDISPRYYGAPTNRSQETTIKVDCEAILKLVTEDEVDLAILVANUPVCHQTVSLTARHLEANGVPTVVMGSARDIVEWCGVPRFLFSDFPLGNSARQTE
>JCVI_READ_1095901234213
MPQHSPPVDYIDRTSKLYAGLGYPQYEWVKNSACPELTFLKKPLKESKVGLICSGGIYRKGQIAFHFKDDISYRLIETNTEIADIRTTHFAYDLTSSRVDPSCVFPLPSLRECVARGKIKSLAEHAVTFMGGIYSHRKVEKSCTEYPKLFRQTEVDLAILVPVUPVCH
>JCVI_READ_1092955326313
DSDPAAAAALKADGVDVVLLTPVUPLCTRTVSVLAHVFEAAGIATVTLASTLSVVERTQPPRALWCDFPSVVPSASHRIPSSNTTCSPVRSPCSTPNRARCSRIIPRSSRPMRHR

#Prx-like 1
>JCVI_READ_286511
MNGKYNVVLFYRGHWUPYCRRQLVAFEEHKDALAQKGVKVFAASVDAGDEAREVANDVSFDVGEGVTREQAEQIGAWYGDARHPEMIQPSEFLMRDDGTVMMSSYSSGPLGRVNPDDVLKVINFLESLNK
>JCVI_READ_303178
IINILIREFIKSYUTNCKYKICDIKLWEKSAFEFIFLFFMYFLSAWWII
>JCVI_READ_486929
MLEAEDQAGKTQTLTSLKGRKGLLVVFNRSVDWUPFCMRQFVKLNDIQNKFEELGIAVAGMTYDAPEAIQKFHKRWDIKYPLLRDVDAQHVEAWGIRNQEYPDGNFAGIPNPGVALLSPEGKILAKFAEPGYRGRPDWSSVLSSVESIVGTE
>JCVI_READ_659519
MTLQKLGIGSDFPKIILKDIDNNSITIPDDIKSKYCILLFIRGAWUPKCSLQLEGYRKHNLLFESLGASIVTASVDTADEMKLVAEGKCFPKREKAMPFTVCHGVTHEISKTVGCIFGT
>JCVI_READ_679450
IINIPIREFIKSYURNCKYKIGDIKLWEKSTFEFIFLIFMYFLSAWWII
>JCVI_READ_680178
MIINFWTTWUPLCGRQLAYLDQLNTNFKDVGLQVLAVNANKPNVLKLVRPYIEKRKYKFPVSVDPSAKLAKKLGVLGYPTLFIVGKDGTILHKSNGYTEGLENEYLQELL
>JCVI_READ_688754
IINILIREFIKSYURNCKYKIGDIKLWEKSTFEFIFLFFMYFLSAWRII
>JCVI_READ_724215
MPAPDFTLPTAANGTNNFNLTQHWSNNGEIVVITFFSPGUPVCSPELSDLEISIWQEFVDNGVTLVGITAVNQGQIDQFVIDNGLTFPILKDTRSGPGIGTGIVYDQYYIPNQGSPYPRDFIIGTDGIVYYSNNEIDTQSMIAIIETLLDEQEVSVLDENSSIQQQLKLVKAIQTRLP
>JCVI_READ_727449
MLRDIYNNSITIPDEIKSKYCILLFIRGAWUPKCSLQLEGYRKHSVLFESLGASIVTASVDTAEEMKLVAQGKCFPKREKAMPFTVCHGVTHDISQTVGAFWYDHAEGKDKNYIAGKNKDYMQPAEFVIDCTLKKVILCSYSDRGLGRIDAGDLVGWVSGNSDKKDEIPHVWSW
>JCVI_READ_782378
MLEAEDQAGKTQTLSSLKGPKGLLVVFNRSVDWUPFCMRQFVKLNDIQNKFEELGIAVAGMTYDAPEAIQKFHKRWGIKYPLLRDVDAQHVEAWGIRNHEYPDGNFAGIPNPGVALLSSEGKILAKFAEPGYRGRPDWSSVLSSVESIVGAE
>JCVI_READ_852987
MKSFTKFSKLSIYIFTLVSILTILSCSSEVDSKPTETMTSTENISLDPSLDTAIDKSLSNYQSVIIVFYRGYFUGICRAQLGELSQNHELFKRFGIDVITVSTDDQENTDAMRADVNANFSMVSDNTYTISQEWKVFNVLGDGVAAPAAFIVGKNKEILWSHIGSTPNDRPPTDYLLAKTLELLKKTTN
>JCVI_READ_855751
MRITVIRQLLFALPLTYFIFAQHGDFDLPDLNPASDTYDQIIGPDDYLDDICIVYFGHEYUGVCRSKVCFQ
>JCVI_READ_859911
IINFVLTEFIKTNUAYCKNQIRNIIFRKYFAGKFVFFVLFMFLAYUWII
>JCVI_READ_900765
MLKFSNKILIALAAVAGISSSTMLLAVEREQVVVSNLGPQIGEQVPDFVLFDQFGELQNLESIMGPNGAMILFHRSADWUPYCKAQLVELQVQLKTLKEQGLGVAAISYDSVKVLSDFAQRKGITFPLLADDDSRVITQFGILNTVAAEGVGDNADDPDVQADVAKYVSAFGANPMIVGTPYPGTFMVNGDGKVSSRFFEEFYRERNTTTNVMLKLGMGLSPIAAVEGETAHLKFTAYPSNTSVTVGTRFSLALDVTPGPNMHVYAPGRRRGGYRVSYN
>JCVI_READ_934629
MLLKRLSYLLFLVFAFNCSSGDGSGNGSDQINTSALSVGDTYSGFDDLNVCANQDLNFNYDDTSTVILVSFFASWUGDCQAHVSSLEALHQQYRQQGLVIVSPGKDIGNPYTCDSWKSTFGASYIIANDNDRIIEQQLSKDGTHPYHVLIDKSRTIRYSQTGYDKGALKSLIRP
>JCVI_READ_957966
FCQSLVPNDSVNIYKNSIVEDFSAIDKKGNAVSFVNDILSEESAIVLVFFRGFWUPHCRKQLVELSKLNLPRKVKIYAISNENYSKSKSLQKQLYRKNSINFLEDNSGDVFDYFGIIDLRYSDSKREGIPYASTYVINQNRKVTYAYIALDYKERPSNKIIMNEIRKALYE
>JCVI_READ_1011732
MNENGDDIWSYEQHGINKVILLSIFATWUGGCQVEAPQLEAAKQQFIDEEVIIITAGKNWGEPYSCEQWATNFGLTIPILDDEIDSLSSIFGNSIPHNVVIDGNGQIVYTSNGHNLAGIINAIENSLNTINGDYDDDGILDDDDNCIDIQNPLQNDNDLDGIGDACDSCDNLYAYINGNIYGEIDNQSNYDIDIFDLITLMDIIANNDTSNCGYEIGDITNDGNVNIIDAIALLQIILYP
>JCVI_READ_1016725
VKTTYTFCIIYLLSIQFAHSQVFEIGDYINDLVGNICENGRGDWKFSLNDNKKVFFISSFASWUKPCQSEAQTIEEIYKQFKDKDVEVIGAGIDWNQPYSCEEWAEKFRLTFPILDDSKGNQIYNYFGDGIVPYNVVIDRSGRLIYSDSGIKRKEIVNAIESSFENTYNK
>JCVI_READ_1018099
MIKILLYKVRLLAGIAFLMIPINAQLQVGDISPNFTGPICMNGEDVNPDIVTGDYWSLYEEGYGKVTWINLFTSWUPSCQVEAPQTEDIWQDFLAENENYLNIVANGFDWTSYTCEGWASAFGITYPMIDGGSNGGEAWSLFGDGYIPHNVVLDHNNEVLYTSSGYNEGAIMDAIELGLSYVPRDEDGDGIMDSTDNCINVPNDDQLDYDMDGMGDACDACNNLDIYVIGNIDGSVGMDDHNPTINIFDILSLSDII
>JCVI_READ_1052202
RYCILLFIRGAWUPKCTLQFEGYRKNRVLFDRLGATIIAASVDELEDMRLLEEGKRFPNREKEMGFNFCYGLTRELADSLGTYWYDHEKSKDSPYIFGAEKDYMQPAEFIIDCELNIVISCAYSDGGLGRMDAGDVIGVFK
>JCVI_READ_1052410
FTSWUPSCQVEAPQTEDIWQDFLAENENYLNIVANGFDWTSYTCEGWASAFGITYPMIDGGSNGGEAWSLFGDGYIPHNVVLDHNNEVLYTSSGY
>JCVI_READ_1054303
MQTVEIIYSASNLNASGSYRIFSNDEDESQIICETNGNIDGANIGETAPDFELEYVANGSGSFKLSDHLGKVVVIAFFAPNUPVCSPELSDMEISIWQAYQEDGLVMLGIINTSNQNQINSFVDENSLTFPILFDPGSSGGVQGGDTYDDYYMPNDGSPYPRDFIIDQEGIIQYANNEIDTEWMLYVLEELYYSDTLFGDINQDDSINILDIVILINFILDFQIPSEIEFSYSDLNNDNILNIFRYCSII
>JCVI_READ_1056998
MQAENHIPEILKTPALAGVEWINAQNNTGYELTGLVGSEEVQDINSPFQLGLILCDGEICAREQVLFTPTEEGYKFEHVEAAAPDIPPLLDPPVGMRSNWIDEQLKKYEFIVLLYYRGLWUPPCRFELRSYVKTGVVDEIRSAGGEVFGITSEPHSLASEAEEAWDLPFPIIGDPHHEIREQCKERGWLDVFHNEDYGHLRARVWASHPRGYYQPAVLTLHKTGQILYRWRCVPKFSNMSGAGARPEAIYTWDKIKDGMQQTNDAAIDQNPSWLQRKSFL
>JCVI_READ_1064890
IGEQVPDFQLSDQFGELQNLESIMGPNGAMILFHRSADWUPYCKAQLVELQDQLETLKEQGLGVAAISYDSVEVLSDFAQRRGITFPLLADDDSSVITEFGILNTVAAEGVGDNADDPDVQADVAKYVSAFGANPMIVGTPYPGTFLIDGDGKVTSRFFEEFY
>JCVI_READ_1072009
FTSWUPSCQVEAPQTEDIWQDFLAENENYLNIVANGFDWTSYTCEGWASAFGITYPMIDGGSNGGEAWSLFGDGYIPHNVVLN
>JCVI_READ_1082683
FATWUGGCQAEAPYLEEIHQQYINENVIIISAGKSWGAPYTCEEWATTFGLSF
>JCVI_READ_1096619
MNRLISISIISFLFNILPLNGQDLYMEDFSVPICENGNGEDSLNFFEAYNGAYNDCGYKVVFITLFTSWUGYCWGEAPLTQQLYETYHDQGLEVVAFGADWGEPYSCEQWMNSFDITYPIADFETGMPNWYQEDIPYYLYMPEMGWGLPYNIIVDHNMEVVWGGANDLAEEEVWEEAVTTIENALNHLNAEALVDNDEDGIANECDDCPDSHLYATGNLISFH
>JCVI_READ_1101868
EQHWRPAIDFELDYIANGQGSFRLSDHLGKVIVIAFFAPNUPVCSPELSDMETTIWQTYPQDEVIVVGIINTSNQNQINNFIEENSLTFPILFDPGSPGGVQGGDTYNDYYLPNDGSPYPRDFIVDQEGILQYANNEIDTEWMHYVLDECLSEPQLMCGDGEVDLGWGNCNDITGGSITPDGCMPSGCFSIEETNELNFSYVNLGQFPSNIDELTNLSYIHISDCGLYGSLPGSIGDLNNLESLQIYDNDHDLPDSLNLDSQLTGLIPQEIGNLESLKYLRLDNNNLSGQIPSEVGELDSLVFLLLGGNELEGEI
>JCVI_READ_1103647
MNRLISISIISFLFNILPLNGQDLYMEDFSVPICENGNGEDSLNFFEAYNGAYNDCGYKVVFITLFTSWUGYCWGEAPLTQQLYETYHDQGLEVVAFGADWGEPYSCEQWMNSFDITYPIADFETGMPNWYQEDIPYYLYMPEMGWGLPYNIIVDHNMEVVWGGANDLAE
>JCVI_READ_1105865
MTVQKLGIGSDFPKIILKDIDNNSISIPDDIKSKYCILLFIRGAWUPKCTLQLEGYRKHNLLFESLGASIVTASVDNAEEMKLVAEGKCFPKREKAMQFTICHGVTHEISKTVGAFWYDHEEGKDKNYIAGESKDYMQPAEFVIDCTLKKVILCAYSDGGLGRIDAGDLVGWLSGIQNRRDEFPHVWSW
>JCVI_READ_1116905
VRLDSSPSKEAVVSQSENQYYDEFGFYSPQELTRATRRQPESDFHTGPEIGEVVPPIVLPDQHGILRDVAKSLRANGGVVVFHRSAYWUPPCMTQLMQLQAVNESLEGAGYSVSQ
>JCVI_READ_1119364
MKKTGLFLIIAVIQFLTVSLLNAKTIEDSRIKMLNGEYAKILDFNSDGPMIINFWTTWUPFCERQLAYLDQLNESFENAGLQVLTVNVNKPNILNQVRPYINKRKYKFPVSVDPRSKLAKKFGVKGYPTFFLIDKNGEIIHRSAGYEDGQEDIYLEKLVKYLESEDIKFNNFEYEKQLSSQKDVTINIDF
>JCVI_READ_1161201
MTIALFYRGHWUPYCRRLLAGYEERREAFLAEGVSIFAGTVDTQEQTAEVSRDLGFPVAYGMTRTDGDALGSWWEERRDHIQPSEFVISKSGKVIMSTYSNSPIGRMDPAEALTLVQYLNAQRAKTEKN
>JCVI_READ_1167331
MAFTTWUPYCLTEAPVTQEYFDLYADSGLVVIGMGGDWGQPYTCEGWVDNFGLGYPIISDEDTYDEYEYGGLGTNLFTDTWIPYNIIIDHTMEIVYSSSDYYGQEGYDLIYDKLFGALNKCTLCTCSEVIGDIDHTYTIDNEPIINIMDLLRLSDLITTDTRMNHCEKGQGDITGDGVLNTIDLFAFATMISEGAFDN
>JCVI_READ_1170977
FTSWUQSCQVEAPQTEDIWQDFLAENENYLNIVANGFDWTSYTCEGWASAFGITYPMIDGGSNGGEAWSLFGDGYIPHNVVLDHNNEVLYTSSGY
>JCVI_READ_1174465
MNKKISTGILALLLGLSSLTAQDLYIEDFSIPICGNGNGQDTLHFFEAYNGAYNNCGYKVVLATLFTSWUGYCWGEAPLIEELYQTYKDQGLEVVAFGADWGEPYSCAMWVNSFDLTYPIADFETGMPNWYQEDIPYLIYMPEMGWGLPYNIIIDHNMEVVWGGPNDLAEEETMEEAIGVIEAALNHMNAEALLDNDEDGIANECDICPDSHLYDTGNFDFSEEFIIEGLDYGYYPSIEVYDVLLLADLVASGDEISPC
>JCVI_READ_1175087
MNRLISISIISFLFNILPLNGQDLYMEDFSVPICENGNGEDSLNFFEAYNGAYNDCGYKVVFITLFTSWUGYCWGEAPLTQQLYETYHDQGLEVVAFGADWGEPYSCEQWMNSFDITYPIADFETGMPNWYQEDIPYYLYMPEMGWGLPYNIIVDHNMEVVWGGANDLAEEEVWEEAVTTIENALNHLNAEALVDNDEDGIANECDDCPDSHLYATGNFDFSEEFLVEGLDYGYYPSIEVYDLLLLSDLVSSGDEISPCYVEASDFTGDNALDLIDIMALASYIVEGNRKIMTT
>JCVI_READ_1183977
MTIALFYRGHWUPYCRRLLAGYEERREAFLAEGVSIFAGTVDTQEQTAEVSQDLGFPVAYGMTRTDGDALGSWWEERRDHIQPSEFCN
>JCVI_READ_1190495
FTSWUGYCWGEAPLTQQLYETYHDQGLEVVAFGADWGEPYTCEQWM
>JCVI_READ_1191157
MAFTTWUPYCLTEAPVTQEYFDLYADSGLVVIGMGGDWGQPYTCEGWVDNFG
>JCVI_READ_1198346
MNLFTSWUPSCQAEAPQSENMWYTLQDEPVVVLGVGSEWTSYTCESWVSAFGITYPMLDDVNSSVYWDYGSGYIPHNVIIDHQGVVLYSQSGFNSSAILNVIQEALTNIDADNDGVYNGNDNVLRLHLP
>JCVI_READ_1199191
FTSWUPGCVSGAPITQEVYDTYHDQGLEEIGFGADWGQPYTCEGWVNEFGLTYPILN
>JCVI_READ_1206523
RVNFVGKFWCSDMRGRPVEKKNGEYNFQGNNNVIFLSIFATWUGGCQAEGPYLEEIHQQYINENVIIISAGKSWGAPYTCEEWATTFGLSFPILDDESDSLSSIFGNSIPHNVVLDGNGQVIYTSPGHNLDPIIEAIEEGLNTIIPDLDNDGVLDNVDNCVDIYNPEQIDTDLDNIGDECDNCDNLNIFIDENIYGEIDSLNNFTIDIFDLLTLVDIITYNDIENCGFYIGDITNDGLVNVFDVIALSQIILHDR
>JCVI_READ_1217402
IINILIREFIKSYURNCKYKISDIKLWEKSTFKFIFLIFMNFLPAWWVI
>JCVI_READ_1265485
MILFYRGGWUGKCTSQLEGYQKHFNTLKKLGISIVAASVDDFDSADEVAKGKCHPRSGIEKSYPIGYGVTKKLADSLGSYWKEAETDEDRYMQPAEFLIERETGEIVLMSYSDGGLGRIDAQDVVGIVASRENMKDKIPHIWPWGN
>JCVI_READ_1281721
MNRLIPISIISFLFSILPLNGQDLYMEDFSVPICENGNGEDSLNFFEAYNGATNDCGYKVVFITLFTSWUGYCWGEAPLTQQLYETYHDQGLEVVAFGADWGEPYTCEQWMNSFDITYPIADFETGMPNWYQEDIPYYLYMPEMGWGLPYNIIVDHNMEVVWGGANDLAEEEVWEEAVTTIENALNHLNAEALVDNDEDGIANECDDCPDSHLYALGNFDFSEEFLVEGLNYGYYPSIEVYDIFTSDFHR
>JCVI_READ_1285999
MNKKISTGILALLLGLSSLTAQDLYIEDFSIPICGNGNGQDTLHFFEAYNGEYNNCGYKVVLATLFTSWUGYCWGEAPLIEELYQTYKDQGLEVVAFGADWGEPYSCSMCVNSFDLTYPIADFETGMPNWYQEDIPYLIYMPEMGWGLPYNIIIEHNMELVWG
>JCVI_READ_1293954
FATWUGGCQVEAPQLEAVKQQFINEEVIIITAGKSWGQPYSCEQWGNKF
>JCVI_READ_1301499
MIINFWTTWUPFCERQLAYLDQLNESFENAGLQVLTVNVNKPNILNQVRPYINKRKYKFPVSVDPRSKLAKKFGVKGYPTFFSLIKMRNIQILPN
>JCVI_READ_1309069
KLELRYLYIPSNDNDEPIITCEVLGNYDGVNVGMPAPDFTLPTAANGTNNFNLTQHWSNNGEIIVITFFSPGUPVCSPELSDLEISIWQEYIDDGVTLVGITAVNQGQIDQFVIDNGLTFPILKDTRSGPGIGTGIVYDQYYIPNQGSPYPRDFIIGTDGIVYYSNNEIDTQSMIAIIETLLDEQEVSVLYENNSIQQQLKLVKAYPNPFNSSISINFNITNQSNIQISIFDLNGRLISNNNLGIKSAGNQSIHWSPSHAISSGTYLYSIESQSNIINGKVLYLK
>JCVI_READ_1322744
EDFSAIDKKGNAVSFVNDILSEESTIVLVFFRGFWUPHCRKQL
>JCVI_READ_1334409
MRKFNHKVLLILAAVAGFSSSTMLPAAEREQVVVSNLGPQIGEQVPDFQLSDQFGELQNLESIMGPNGAMILFHRSADWUPYCKAQLVELQDQLETLKEQGIGVAAISYDSVEVLSDFAQRRGITFPLLADDEFSVITEFGILNTGRR
>JCVI_READ_1343218
IINILIRKFIKSYURNCKYKIGDIKFLGKKQNLNLYFLIFMYFLVPLGWI
>JCVI_READ_1351145
MKKILYWIFGVLLFCGWADLVWGQTYTVGDTVDNFGATICVNDSGNWEYDTDGLHKITWLNIFTSWUPSCQAEAPLSESIWQVYQNQPVVVIAAGDDWHQPYGCEDWAESFGLTYPILDDDNGYIFGLFGNGYIPHNVIIDDQGVVLYSQSGFNQSVIISTINDALENMDADNDGVYNSMDNCPDIPNPYQEDEDGDGIGDACDVCNSVVFYNGNLNGDESINIIDVIMLIDVILGIDTNVCAYESSDINNDDIVNVLDVINLIQEILGW
>JCVI_READ_1453010
IINFVLTEFIKTNUAYCKNQIRNIIFRKYFAEKFVFFVLFMFLTUWWII
>JCVI_READ_1469771
MNKLSIGSDFPKIFLETTEGKSLIIPQDIKTRYCILLFIRGAWUPKCILQLEGYRKHRVLFDRLGATIIAASVDILEDMILLVEGYNVFHKREEKYW
>JCVI_READ_1505340
MLEAEDQAGKIQTLSSLKGPKGLLVVFNRSVDWUPFCMRQFVKLSDIQNKFEELGIAVAGMTYDAPEAIQKFHKRWEIKYPLLRDVDAQHVEAWGIRNQEYPDGNFAGIPNPGVALLSPDGEILAKFAEPGYRGRPDWSSVLLSVESIVGAE
>JCVI_READ_1565530
MLQATDDLRKSGILERIIKPGSKLPPFRLKNQAGVEVDSNTLLAERNLVISVFRGHWUPYCNAELYALQEVLDQIEQTNTILVALSPQKISFNLDMVKSHALGFDILSDPGNSYAEELGLRFTIPPNIRTIYEGFKINLAQTNGDESWTLPIPSRIIVSKGGTVLETEADPDYTARPEPKATIEILQRL
>JCVI_READ_1599685
MHTLESIKGPNGAMLLFHRSADWUPYCKAQLVELQDRVEELQSAGIGVAAISYDSKETLAAFAERRNITFPLLSDDDSSTIKEYGILNTVVAEGLGPNGNDPEVVADVHRYVAAAVFDSPGLRRMINGTPFPGTFMIDKDSRVKSRFFEEFYRERVTTSNVMLKSGIGLSPIAAVEGNTAQLKFTAYPSDTVITNGSRFSLAVDIEPNSKMHVYAPGAEEKGYRVVELNMAPSDYFRFEAVEFPESEIYYFEPLDEYVPVFQKPFTILQEAIIEASAEIEKELENIDVLTLSGTLDYQACDDAICYLPCICPQFPLPSNSNLDTSVILP
>JCVI_READ_1630070
IIYSMLRKIIKPDUTNCKNKIGDIKFWKKITFEMIFFSFLMFL
>JCVI_READ_1631337
IINILIREFIKSYURNCKYKIGDIKLWEKSAFKFIFLIFMYFLPAWWVI
>JCVI_READ_1642051
IINILIREFIKSYURNCKYKIGDIELWEKSAFEFIFLIFMYFLSAWWII
>JCVI_READ_1663213
MTVQKLGIGSDFPKIILKDIDNNSITIPDDIKSKYCILLFIRGAWUPKCSLQLEGYRKHNLLFESLGASIVTASVDTADEMKLVAEGKCFPKREKAMPFTVCHGVTHEISKTVGAFWYNHEEGKDKNYIAGESKDYMQPADSTLKKFK
>JCVI_READ_1703585
KVQKGCWLFSNRSFDWUPFCMRQFVKLNDIQNKFEELGIAVAGMTYDAPEAIQKFHERWDIKYPLLRDVDAQHVEAWGIRNQEYPDGNFAGIPNPGVALLSPDGEILAKFAEPGYRGRPDWSSVLSSVESIVGAE
>JCVI_READ_1924232
FFEPHWUPYWFGELRRMEELRAEFDKRGVKVVTVSVDLPEIIADRRHLHGLQATMLSDQQLTVTDKFGLRNKGFHSAPGSEEAEALPVPATLLIDESGKVVWIDLSADYQRRSDPSVVLAAME
>JCVI_READ_1929089
MEGRGSGRAAVSPMKTGTKIALVAAVIAAVTARYWFYLAAEVSLPADRTGFVIAFLGAAALGVYALIKRTSWLGAIPAVFAIVVGAFLPFTVSISAQIVERDSVIEVGDAMPQFTSTDGQGQAFDSASLNGHLVLIKFFRAHWUPYCVGELRRLEELRAEFDKRGVKVLTVSVDLPEVIADRRHLHGLQATMLSDQQLTVTDKFGLRNKGFHSAPGSEEAEALPVPATLLIDESGKVVWIDLSADYQRRSDPSVVLAAMEAHFDIAGH
>JCVI_READ_1947008
MLLISSHPYRLWHIAVMKAERDELGFDAPAPLGHPVRASLPADAPTGPAVGDRLPDFSVPDAFGRIVNFHEDRGVSKAALVFYRSAVWUPPCWTQLGELRDAFDKFEAAGIKLYALSYDDQETLAEFAEKQGVQYTLLSDTDSRVIKQYGLLNEQLSKKDAFLYGIPYPGVYVCDENGTVVSKFFHDSYKKRESPEMLIDAALGRITIDETAPRAESSDDGIRITAALHGGNGSLRQGIVRQLVTTFELPEGLHIYGEPVPQGLTATEIKIEGPAGLVTLPMEAPSTAPLRLKH
>JCVI_READ_1947009
MEGRGSGRAAVKPMKTGTKLALVAAVIAAVTARYWFYLAAEVSLPTDRTGFVIGFLGAAALGVYALIKRTSWLGAIPAVFAIVVGAFLPFTVSISAQIVERDSVIEVGDAMPQFTSIDGQRQAFDSASLNGHLVLIKFFRAHWUPYCVGELRRLEELRAEFDKRGVKVVTVSVDLPEVIADRRHLHGLQATMLSDQQLTVTDKFGLRNKGFHSAPGSEEAEALPVPATLLIDESGKVVWIDLSADYQ
>JCVI_READ_2019753
MLQGDDQNGSTQGFADLKGPKGLLFVFNRSVDWUPFCMRQFVKLSDIQKKFEAIGVGVGGMTYDDVETIKTFHDKWGISYPLLGDNDGAIVDAWGIRNEEYGEGTFAYGIPHPGVVLISQEGEILAKWAEEGYRTRAD
>JCVI_READ_2112146
MDAQFEAHVSSHDVTCWIFWRGIWUPPCAHELKDFNGIVQGLRDLNGAIFAVTAQGEDAANAAKKTWGIEYEE
>JCVI_READ_2115134
SSNIIQLNSKNWKDLEKSPHTWFVNFCRQGUGYCQMLNPE
>JCVI_READ_2134651
VLVFAAILAHNPFSSNVAHLTPGNWSLLEKSPHLWLVNVCRQSUGYCSLLTPKWEELAGKLRNTVKVAYVDTEAGPTPRQVGQIQGTPTIKAFVPKRASARNEKTVVDYDQAREVGDLMKFATGRMPNFVESLSSEKAWAAFDAKAREWSLPRVLVFSNKAGQTSSTLKALSAEYRRRVLLGEIRAHRNPPAHVAAAIERYGVASFPTLLCLPP
>JCVI_READ_3005355
VLFYRGHWUPYCRRLLAGYEERREAFAAEGVSIIAGTVDSLEKTQEVAEPLNFPVAYGVTREIGNALGSWWEERRDFIQPSEFVLNPQGKVMFSTYSNSPVGRMDPAEILTLIKYLNSLKR
>JCVI_READ_3049769
ICFRSFGUFFCQELAREIQSTLVPALEKISPNNRPNLVCIGFGTPERALEF
>JCVI_READ_3057796
VLLLYYRGLWUPPCRFELRSYIKLGVVDKIREAGGGVFGITSEPQALAIEAEEAWNLNFPIIGDPHHEIRKICAERGWLDLFYNENAGHLRNRKWTSHPKGYYQPGVLAVHRTGRVLYRWRCVPKYSNMAGAGSRPEAVYTFEEIRNHLEKAEDAPMDKNPKLPYEPQSWPRFLLGMTAHGWFLRPKVFPLMREGDTPSADPEKMMRRVWGFLAMWGLLLALLQTSWVGVAAAVWVAILTPGISKILPRP
>JCVI_READ_1095901596671
VGENVPDFKLSDQFGEIQTLESVMGPNGLMLLFHRSADWUPYCKAQLVELQEQLETLQAQGIGVAAISYDSIDVITDFSERRGITLPLLADPGSRTIESFGILNTVAAEGIGENADDPDVQADVARYVSAFGANRLIVGTPYPGTFILDKNGTVTSRFFEEFYRERNTTSNIMLKTGVGVYSYCSS
>JCVI_READ_1091143290963
MQLGSFLGIIALVLSLGVTAFWFTLARRLALPNDRTGFVLLWLVSVGVGVIALIEGTNFIGGIPPVVAISISSLLIFTVYVSPQTVESSYIIKVGDFIPPFQATDDKNQIFDSISLRGHLVLIKFFRAHWUPYCIGELRRLNELRAEIDKLDIKVITVSTDLPHQIAEKRHLHGVQATMLSDTLCPSL
>JCVI_READ_1092152017242
VQQLKDLAGSQGVLIFYNRSADWUPFCKRQLVQLEEWRLRFEGLGINVAGMTYDSQKILRGFHDEQKLGYPLLQDENAEHVNALGIRNEDYAEGHRAFGIPHPGILLIGSDGKIRAKFAVPGYRTRPPFEDIYAALKALPESG
>JCVI_READ_1092215142711
MKIVTLKILLALPLVFSASFSLAAERESIVVANLGPQIGEQVPNFELPDQFGQMQNLDSIKGPNGTMLLFHRSADWUPYCKAQLVELQDQLDALQSQGIGVAAISYDSVEVLADFAERRGITYPILADDDSAVITEFGILNTVAAEGVGENADDPDVQADVAKYVSAFGANQMIVGTPYPGTFMLNNRGEVTSRFFEEFYRERNTTSNIMLKVGAGLSPIAAVEGETAHLKFTAYPSNSTVTVGTRFSLALEVEPGPNMHVYAPGAEEKGYRVIGFNLEPSELARFEPVEFPDSEIYYFEPLDEHVPVYQQPFTILQEVVMSEI
>JCVI_READ_1092216050849
KAIFESKSLNGHLVLIKFFRAHWUPYCVGELRRLEELRAEFDKRNVKLITVSTDLPHEIADERHLHGLQATMLSDRDLKVTDAFGLRNTAFHSGPPAGGAEALPVPASLLLDSAGKVLWIDLSKDYQRRSDPSVVLNAMQTYFD
>JCVI_READ_1092233100107
MKIVTLKILLALPLVFSASFSLAAERESIVVANLGPQIGEQVPNFELPDQFGQMQNLDSIKGPNGTMLLFHRSADWUPYCKAQLVELQDQLDALQSQGIGVAAISYDSVEVLADFAERRGITYPILADDDSAVITEFGILNT
>JCVI_READ_1092256057350
RIQLSDYQSKVVMLDFWGDWUPPCRAMYGHERTLVNQMQVAPLFIGDITTR
>JCVI_READ_1091120821135
SDKPHTMLKPLIFGLGLISTLSATPPVDTPSQNVLFETFSGAALSPDSLENYEGKIVIITYYTPWUPTCASVARQVGRTSASTS
>JCVI_READ_1091140396027
MAGLAQFAYADSEYAAAWGPSIGTTAPLLSALDQDGKSQNLASLSSTNGLLFVFNRSVDWUPFCIRQFVKLNDLKDQFDALGVGIAGMTYDKPEIIQAFDKKWDINFPVLKDVEREHVEAWQIRNQAYAPGTFAYGVPYPGVVLLSPDGIILAKWAEKGYRSRADWSDVLEEVSAIVRDR
>JCVI_READ_1091141059446
VDDQFPDIELEIAGGGTISLPADVSGNWAYVLFYRGGWUPYCTRQLADVEASIAGLTELGIKVVAGNTDGDSDTGQTHADHDLSFPVAHSVPIEVGEKIGAWIGERQGKQILQPCEFVIRPDGTVAASCTQRRS
>JCVI_READ_1091141068545
MIAKTQHRVGILGKLLLGLMLFGSFQISLAQDFVWAPDFPVGASIPEISAQDQDGNFQTFDDLKGEKGMLFMMSRSFDWUPYCKAQLVQLTEISDQIEAMGISVVALTYDSVELLKTVKEDQGIQFTLLHDEDVSHVNAFGVRNLDYEPGHRVYGIPYPGIFLVDPNGVIKAKFAEERYQDRPPFEDVLEAAAKL
>JCVI_READ_1091141146517
MPEGIRATLQKATDELRGSGILKKVLKAGQVLPDFTLQNQNNEPVSSASILEKGSLILTVFRGHWUPYCNAELYALQELNAEFSAAGCTVVALSPQSADLNLKMVNSNNLGFDILSDPNNDYAHAMGLRFEVPEQVRSIYLGFGIDLPACNGDQSWTLPIPSNVIVGSDGIILNVNADPDYTRRPEPSATLELLKRLVK
>JCVI_READ_1091141210084
MFVASDTDAFDPGLKVGQRFPLIEARLNQTIVNSIDPLIAGKGLIFIASRSVDWUPYCKRQLVQLQGLQQEFDRAGFSLVAMTYDSPEMLAAFVAEETLKFPLLSDVDALSFQALGILNQDYAKGDDHYGIPYPGIFVVDRDARIRAKFFVAPYAERIDGKTVLAAIRNLDP
>JCVI_READ_1095907043969
MIFIAVRSVDWUPYCQKQLVQLQRMRTDFERAGFSIIALTYDSPVLQAAFIEANGIAYPMLSDVAAQSVQALGILNVDYAPGDDHYGIPYPGIFILDASMTIQGKLFLASYAQRVDASAVALAPA
>JCVI_READ_1091140194640
MPEEVRATMGAATQALRESGIMDRTIKVGDKLPPFTLKNAQGEDVSSADLLSKGTVVLTVFRGHWUPYCNAELYAMQATDDQFKAAGATVVALTPQLASFSQSMIEKHGIEFDMLSDPGNAYAAELGLRFEVPPEVKAIYQGFKLPMEETNGDDSWTLPMPARIVVSSDGIVRATDIDPNYASRPEPEKTLADVKAIG
>JCVI_READ_1091141080623
MPEEVRATMGAATQALRESGIMDRTIKVGDKLPPFTLKNAQGEDVSSADLLSKGTVVLTVFRGHWUPYCNAELYAMQATDDQFKAAGATVVALTPQLASFSQSMIEKHGIEFDMLSDPGNAYAAELGLRFEVPPEVKAIYQGFKLPMEETNGDDSWTLPMPARIVVSSDGIVRATDIDPSYASRPEPERRSLTCRHRLVRSAKCKVH
>JCVI_READ_1091141158261
VGDAIPRFTSIDGQGQAFDSASLNGHLVLIKFFRAHWUPYCVGELRRLEELRAEFDKRGVKVLTVSVDLPEVIADRRHLHGLQATMLSDQQLTVTDKFGLRNQGVHSAPGTEEAEALPVPATLLIDESGKVVWIDLSVDYQRRSDCQPN
>JCVI_READ_1095898057465
MTIALFYRGHWUPYCRRLLAGYEERRAAFLAEGVSIIAGTVDSQEQTAEVARDLGFPVAYGMTRADGDALGSWWDERRDHIQPSEFVITKSGKVMMSAYSNSPIGRMDPAEALTLIQFLNAQRAKAEKG
>JCVI_READ_1095898221582
PPGARKTWLADVVGQHDFTVLLFYRGFWUPPCRLELRGYVLSGVVDAIRAAGGEVYAVTSEPQALAARAEEEWDLSFECVGDPHQEIAGAARHQGMLDLRTSEVGEFITRDTAWVVSHPKGFYQPGVLALNSERLLYRWGVGS
>JCVI_READ_1095899084694
MVVERDHHGFDAPAPLGHPGRASLPEGHSTGPEIGERLPDFMLPSTSGASIDYHDDRAGRKSVVVFFRSAVWUPPCWTQLGELRDALSKFIDKDIALYAISYDDPETLAEFAEKQGVHFPLLSDIDSKVIRQFGILNEQVTRNDALLYGSPAY
>JCVI_READ_1092963397103
NTTMGAFAEQALFRIQHLTVGRVAPEIEGEDIDGERFKLSDYRGKVVMLSFWGHWUGPCREMYPHERSLVEKHADQPFVLLGINSDDDREELKEVIEKEDIVWRSWWDGDIDGPIQEKWQIEERPAIFVLDQKGVIRFKNTSDDGLDDVIETLLK
>JCVI_READ_1092963467129
MKAERDELGFDAPAPLGHPVRASLPANAATGPAIGDRLPDFSLPDAVGRVVNFHDDRGGSKAALVFYRSAVWUPPCWTQLGELRDAFDKFEAAGVKLYALSYDDQETLPEGP
>JCVI_READ_1092963485363
PPPGARRTWLKDVAERHAFVVLLFYRGFWUPPCRLELRGYVLSGVVDAIRAAVGKFM
>JCVI_READ_1092963511172
MTIALFYRGHWUPYCRRLLAGYEERRAAFLAEGVSIIAGTVDTQEQTAEVSRDLGFPVAYGMTRADGDAMGAWWEQRRDHIQPSEFVLTQTGKVMMSTYSNSPIGRMDPAEALTLIRFLNAQRAKLRMINCLAGDGLPVSGRASPLLPLQRRPLLSGTRLVK
>JCVI_READ_1092963530186
PPPGARRSWLTDVAGQHAFAVLLFYRGFWUPPCRLELRGYVLSGVVDAIRAAGGEVYAVTSEPQALASRAQQEWSLSFECVGDPHQEIADAARQQGLLDLRTSEVGEFITRDTLQA
>JCVI_READ_1092963558137
PPQRYENSDMSRRPALRPLHGSIAPDLVLQDAQGDLWRLADQRGKHVVLIFHRHIHULPCTEHVIAVSDRLADFGADVEIVVVTFTDRSHLGTYLERYPSPLRSARSDRACP
>JCVI_READ_1092963671785
LIQKGPVALVFYRSANWUPFCKKQLVQLQENLEEIESTGGSVVAISYDSMDTLKRFARSSGITFPLLSDTASKTIEAYGIRNLEAAGSGIDGVPRPGTFIIDQKGIIRFKLFLKGYRDRHEVDALIKAFNEIR
>JCVI_READ_1093012079496
MIFIAVRSVDWUPYCQKQLVQLQQMRTDFERAGFSIIALTYDSPVLQAAFIEANGIAYPMLSDVAAQSVQALGI
>JCVI_READ_1093012132367
MTLNLVDGGTLDLPDGLGDGYRVILFYRGHWUPYCRRQLVGFANQKAEFEKIGVTVVAASVDPIEKAQEVADEVNFPVGYGVTREMADTLGSYWEDRRQIIQPSEFVLGPDGNVMAASYSDGPLGRMDAEDIVKMVNFYESMKNK
>JCVI_READ_1093012134156
MTIALFYRGHWUPYCRRLLAGYEERRAAFLAEGVSIIAGTVDTQEQTAEVSRDLGFPVAYGMTRADGDAMGAWWEQRRDHIQPSEFVLTQTGKVMMSTYSNSPIGRMDPAEALTLIRFLNAQRAKAKKD
>JCVI_READ_1093012136388
PPPGARRTWLKDVAERHAFVVLLFYRGFWUPPCRLELRGY
>JCVI_READ_1093012153500
VRSVDWUPYCQKQLVQLQRNQADFERAGFSIIALTYDSPALQAAFIEANGIEYPMLSDVAARSVQALGILNVDYVPGDDHYGIPYPGIFILDASMTIQGKLFLASYAQRVDASEVLALAKSLSL
>JCVI_READ_1093012208814
MKSWTGQKAAEFKLRDTFGREHDSSETLGRWQLLVFHRHLGUPPCRAHLSQLRQEQNELVERGVDVKVITFDDPQLANPYAESLLGEWPLLLDSDRSLYRRYGFERGSWSAIYGVSSVVRYLGLILSGHRPGRPGKDWRQLGVTFWSTRKNCENSSRL
>JCVI_READ_1093012236301
VRSVDWUPYCQKQLVQLQRNHADFERA
>JCVI_READ_1093012237261
QGDDLIAVRSVDWUPYCQKQLVQLQRNQADFERAGFSIIALT
>JCVI_READ_1093012244289
VLLFYRGFWUPPCRLELRGYVLSGVVDAIRAAGGEVYAVTSEPQALASRAQEEWALSFECVGDPHQEIAGAARQQGLLDLRTNEVGEFITRDTAWDVSHPKGFYQPGVLALNTERLLYRWRSIPNRKNMGGAGGRPTEDYVWRKIQAALNDPLGNDAELDEMPETGGKAPPFFIFSLMLMAHGWFVRPKAFTYQGDGANPMQRFPLVMMRLLAFFGCWIAAFILLPTIWVGLALTLYAPLAILGIRKVYGTFAVEMPE
>JCVI_READ_1093012245080
MTDDEFTDPYGFTGPLPVTSTQRMIPTDKFEPGLSVGQPAPDFELPNHLGETVSFHADRDGARAALLFYRSAVWUPRALRSWSSCTTACRSWPLRASSSTASATTMRGTGSVRCGVRCQFTLLSDVDSA
>JCVI_READ_1093012263083
VTDISLLVGDRGLIFIASRSVDWUPYCQKQLVQLQALKTDFDRAASPWVALTYDTPDLQQRLLKQSQSSFPYSLIVRRPVFSTGHLK
>JCVI_READ_1093012273622
MVVERDHHGFDAPAPLGHPGRASLPEGHSTGPEIGERLPDFMLPSTSGASIDYHDDRAGRKSVVVFFRSAVWUPPCWTQLGELRDALSKFIDKDIALYAISYDDPETLAEFAEKQGVHFPLLSDIDSKVIRQFGILNEQVTRNDALLYGIPYPGVYVTNETGTVVAKSSRLNSQLK
>JCVI_READ_1093012104718
EYKVILFYRGHWUPFCRRQLVGFEEQKAALEKLGVSVVAASIDPADKAQGSDR
>JCVI_READ_1091121311012
AHAFVVLLFYRGFWUPPCRSELRGYIDSGVVDKVRAAGGEVYAITSEPQYLADQAHEHWNLNFENIGDPHQEIPRICNERDWLTLYASRGDTEFLQRGADWTVEHPKGFFQPGVLAITQSSRILYRWRSVPSEANLNGTVARPTAEYVWRSIDDSLLAGDTSGDAPHDDDPEIDSPPPPRIVFMAALIANGWFLQAKSFAYSPGTESTPVRFRKAFRRWPPFGLLWVLGFALLPKIWVLTGLVLWLAWIVIDIRATWGRMDIQEEIN
>JCVI_READ_1091140598399
VQHNFVVLVFYRGFWUPPCRLELRGYVEEGVVEKIRAAGGELYAIVSEPQRLADAAKSKWELNFETVGDPHQEIAEQCKERGWLELFVNTKTSFITNTDERLSHPKGYFQPGVLGIDSNKRILYRWRSVPTRANIGGASERPAASYVHQQIAASLQQSDNSKDALLDNEPELDSKGRPFSVFVALLMANGWFIRPVPFLLTNSKLSALQRIKRAARRIPVFIASWIAALVILPTNWVATAAVAYGIWLIPIVIMIRKGLQHIGEPESKNPKESD
>JCVI_READ_1092299124836
MLNGEYAKLSDFHSDGPLIINFWTTWUPFCERQLAYLDQLNSNFKETGLSVLAVNVNKPNILKQVRPYINKRLQDR
>JCVI_READ_1093015535450
MWFTIIMEKLAFFTLLFISFACFGSEYSDTWGLPVGAESPEIQALDQDGRARDFESLSGRHGLLFVLSRSADWUGYCKGQLVQLAGWQERFEGLGLKLAAMTYDEVPELKNFHQAESIGFPLLRDEQARHVNLFQVRDLGYQKDSSAYGIPYPGIFWIAPDGRIKAKFAVPGFRDRPP
>JCVI_READ_1091140663914
MSRLSIGSIFPDISLDTTKGNIIKIPQDIKTKYCIVLFIRGAWUPKCTLQLEGYRKYQNLFDLLGVTIIAASVDSIKDMKLVSEGKRFPNREKEIKFHICYGVNKGLAKKLGAYWYDHGTGKDKPYIQGADKDYMQPAEFIIDCELKKVILCAYSDGGLGRMDAGDVIGVISGIEKRRDELPHVWSW
>JCVI_READ_1091141369742
MVLFIRGAWUPKCTLQLERVQKISKSVUSFGSD
>JCVI_READ_1091141419092
VSQTENQYYDEFGFYSPQELTRATRRQPEEDFHTGPDVGEVVPAIVLPNQNGELINVEKSLGPNGGVVVFHRSAYWUPPCMTQLVQLQGIKDKLEEAGYSVFAISNDPVEILRDFAAKHDITFPILSDSDSAVIKAFGIMNQLIRPDEGQSMRCCSR
>JCVI_READ_1091139216375
YIKVIYNAIIHLVFPLFFFGANTETMEGSKMKNNRIKMLNGKYAKLYDFNEEGPMIVNFWNTWUPNCEMQAAY
>JCVI_READ_1091141406233
VILFYRGHWUPYCRRQLVGFAEHKAELDKIGVSVVAASIDIGDESK
>JCVI_READ_1092256542449
MAEKLGPGSVFPSMTLQVSGGGSIDLPDHMDGKYNVVLFYRGHWUPYCRRQLVAFEEHKDALAEKGVKVFAASVDTGDEAREVANDVSFDVGEGVTREQAEQIGAWYGDARHPEMIQPSEFLMKDDGTVMMSSYSSGPLGRVNPDDVLKVINFLESLNK
>JCVI_READ_1092258083294
VLFYRGHWUPYCRRQLVAFEEHNDALAENGVKVFAASVDTGDEAREVANDVSFD
>JCVI_READ_1093017949609
MLNGEYAKLSDFHSDGPLIINFWTTWUPFCERQLAYLDQLNSNFKETGLSVLAVNVNKPNILKQVRPYINKRKYKFPVSVDPRSKLAKKFGVLGYPALYIVDKDGTIIYKSSGYEEGKEDEYLEKLTDYFNVEGILYKSFEYEKSKLVETKEGRVTIDF
>JCVI_READ_1093022046173
MDGVIKEGDKLPDFALANDDGGIVTSQALLAEGPLVVTIFRGQWUPYCRAELYALRDIVEELKLHDTTLVAINAQLPEYSAKMREDHELDFAMLYEPGNAHAAELSIRMAFSDELRSVYAEAQP
>JCVI_READ_1093022133893
MLNGKYAKLSNYHAEGPAIINFWTTWUPNCEMQAAYLNQLSEKFSNAGLSVLGVNSNKPKILNQVRPWINKRKISYDICVDPSGKLSEKFEISGFPTLFFVDKNGVIIDKVTGFVDGWEDKYLQSITAYFDGEDIDYQKFEFEKKVNPKRMLYYKLTFNFERIQLLYLQAYRFSTFSIFKNRNIQDFCLYKNDR
>JCVI_READ_1093025016896
VSQTENQYYDEFGFYSPQELTRATRRQPEKDFHTGPDVGEVIPAIVLPNQNGNLINVEKSLGPNGGVVVFHRSAYWUPPCMTQLVQLQGIKDKLEEAGYSVFAISNDPVEILRDFAAKHDITFPILSDSDSAVIKAFGIMNQLIRPDEGQSMRWYGIAYPGTYYVDANMRVTDKDFHQHHARRASGSSVLARALGRETEIHSDAETVDVSERINVTVGLSEPKLQLEVISQLSSISKSPKYACIRSGARSILCLNVKWKVTVSE
>JCVI_READ_1092256217122
MEQKLNPGDNFPHINLDIVGGESLQIPQDLGGQFNIVLFYRGHWUPYCRRLLAGYEALIDQFKELGTEIVAASVDDEKITREVAEPLSFPIGYGVTRSQADLMGSWWDETRDFIQPSEFIISKSGKLMTSAYSNSPVGRMDPKETLTLLKFLADRKK
>JCVI_READ_1092258038443
DYSEKQYELRAHRTGRDRRRKGCEAPFQLGLVLCDGEICDREQVLCTPTKEGFNFEHVKAAAPDIPPLLDPPVGIRSKWIDEQLRKYEFIVLLYYRGLWUPPCRFELRSYVKTGVFDEIRSAGGEVFGITSEPHSLASEAEEAWELPFSILGDPHHEIRQQCKERGWLDVFHNGDYGHLRARAWASHPKGYYQPAVLALHKTGQVLYRWRCVPKFSNMSGAGARPEAIYTWDKIKDGMQQTSDAAIDQNPVMGAKDLSWFRFLLIMTAHGWFIRPKAFPLKRDGDKERVSPTAMMPRVYAFIAFWAVLLALLPINWFGIAVLAWFVAYTPGLIEIHRQFQNEPDPY
>JCVI_READ_1092292801367
MNKLSIGSDFPKISLETTEGKSLIIPQDIKTRYCILLFIRGAWUPKCTLQLEGYRKHRVLFNRLGATIIAASVDLLEDMRLLAEGKRFPKREKNMGFTICYGVTRELADRLGAYWYDHEKNKNTPYIMGADKDYMQPAEFIIDCEINKVISCAYSDGGLGRMDAGDVVGVLSSIQNIKDEMPHVWSW
>JCVI_READ_1092955294383
YCILLFIRGAWUPKCTLQLEGCRKHRVLFDRLGATIIAARVDLLEDMRLLAEGKRFPKREKNMGFTICYGVTRELADSLGAYWYDHEKNNDTPYIMGADKDYMQPAEFIIDCEINKVISCAYSDGGLGRMDAGDVVGVLSSIQNMKGEMPHVWSW
>JCVI_READ_1092959675434
MTTMLTSGDQFPEISLTSVTGDALSLPADLESPYTIVLFYRGHWUPYCRRLLAGYEERREAFSAEGVSIIAATVDSQEKTQEVAASLNLPAG
>JCVI_READ_1092961133670
NAVSFVNDILSEESAIVLVFFRGFWUPHCRKQLVELSKLNLPRKVKIYAISNENYSKSKSLQKQLYRKNSINFLEDNSGDVFDYFGIIDPRYSDSKREGIPYASTYVINQNRKVTYAYIALDYKERPSNKIIMNEIRKALYE
>JCVI_READ_1092963214967
MEQKLNPGDNFPHINLDIVGGESLQIPQDLGGQFNIVLFYRGHWUPYCRRLLAGYEALIDQFKELGTEIVLHLLRA
>JCVI_READ_1092963245529
FWUPPCRSQLVELQKFMPHFEAAGIAVYALSYDEPDALRDFRDAHQITYSLLSDPDSKVISDFGILNTLIDPNDHPWYGIPYPGTYVINGNGVITHKFFDNNLAVRVGPEQLLRAANGDSVTVTQTSSAKPNSSTFAVSFAGESLVPTVQRDVVVRFKVPDGRHVYADPAPAGSVAVTVQLDANDHLVQRPLVRPKPSPHTLGSTGEQFNVHTGDFELRLPITVNTPDIDGVPEITISGEVLWQTCDDDVCDLPQREGFTLTLPIAQPPAPALGGPGAELEPNAMQHFSANDAATQGQRLSLNWQTLQTLLLVNGFEQLVAVLHESGARFCTIGSKFQIRLCLIRVARPSAGDAPLGSPKSQVHPVVRICPPVYF
>JCVI_READ_1093006413612
MNKLSIGSDFPKIYLETTEGKSLIIPQDIKTRYCILLFIRGAWUPKCTLQLEGYRKHRVLFDRLGATIIAASVDLLEDMRLLRRIKAV
>JCVI_READ_1093009951174
LSQHSFVVLLFYRGFWUPPCRSELRSYVDDGIVEKVRRAGGELFAITSEPQHLASQAHEHWELNFENIGDPHQEISRTCSERGWLTLYANRGSLDFLQGGTDWEVEHPKGYFQPGVIALTNQGRILYRWRSIPSVKNLNGTVARPAAGYVWSSIQESISADSSSDHALLDENPVIDQGPPPRPLFFGALIANGWFLKLKSFAYSPGVAPVPQRFKKALSRWWLFGASWATAFAMLPTVPVSLAFLCWTTWIGYQIKKTAASLHVQIELTANSGSAT
>JCVI_READ_1093011973130
IGEVVPPIVLPDQHGILRDVAKSLCANGGVVVFHRSAYWUPPCMTQLVQLQAVKESLDGAGYSVFAISNDPIEILSDFAAKHGITFPLLSDGDSAVI
>JCVI_READ_1093012004691
VLFYRGHWUPYCRRLLAGYEERREAFSAEDVSIIAATVDSKEKTQEVAKPLNFPVAYGVTRDIGNALGSWWDERRDFIQPSEFVLSPKGKVMFSAYSNAPVGRMDPAETLTLIRYLNSIKT
>JCVI_READ_1093012006587
MAFTTWUPYCLTEAPVTQEYFDLYADSGLVVIGMGGDWGQPYTCEGWVDNFGLGYPIISDEDTYDEYEYGGLGTNLFTDTWIPYNIIIDHTMEIVYSSSDYYGQEGYDLIYDKLFGGLKLKAPKPPRR
>JCVI_READ_1093012040538
VKVPNTFFITYFLSIQFAPSQVFEVGDYINDLVGNICENGDIDWKLSLDKNNKVVFISSFATWUKPCQSESQTIEEIYKQYKGKGVEIIGAGIDWNQPYSCEEWAKEFRLSFPILDDSKGRQIYNYFGNGIVPYNVVIDRNGRLIYPICQA
>JCVI_READ_1093012105932
MLNGEYAKILDFNRDGPMIINFWTTWUPFCERQLAYLDQLNESFENAGLQVLTVNVNKPNILNQVRPYINKRKYKFPVSVDPRSKLAKKFGVRGYPTFFLVDKNGEIIHKSAGYEDGQEDIYLEKLVKYLESEDIKFNDFEYEKQLSTQKDVTINIDF
>JCVI_READ_1093017539762
MNNLSIGSDFPKISLETTEGKSLIIPQDIKTSYCILLFIRGAWUPKCTLQLEGYRKHRVLFDRLGTTIIAASVDLLEDMRLLAEGKRFPMRKKNMGFNICYGVTRELADSLGAYWYDHEKNKDTSYIMGADKD
>JCVI_READ_1093017661884
MIIQFLFILKIRCKMFKLLCWKLNNETIFMKKTGLFLTIAVMQFLTVSLLNAKTIEDSRIKMLNGEYAKILDFNRDGPMIINFWTTWUPFCERQLAYLDQLNESFENAGLQVLTVNVNKPNILNQVRPYINKRKYKFPVSVDPRSKLAKKFGVRGYPTFFLVDKNGEIIHKSAGYEDGQEDIYLEKLVKYLESEDIKFNDFEYEKQLSTQKDVTINIDSDPPAW
>JCVI_READ_1093017755384
MKARENLATVGRLKPKRKYCYHWEILITYFSFMLLKEDIPKDLQIALDGAVDWINVKYETNFELTGLADTKTPADVETPFELGVVLCDGEICDRKQLRFQPSADGFEFSVLDLAEPSVPALLDPPEGNRIGWLDQQLEKFEFVLLLYYRGLWUPPCRFELRSYIKLGVVDKVREAGGEVFGITSEPQALAVEAEEAWNLNFPIIGDPHHEIRKICAERGWLDLLHRYKPFF
>JCVI_READ_1093018481448
MIFSILLFILASQRHSTKLNTNNLGLIIRRSEVRVLVGPPLNQYTKVLTDLDMLKINSQHLIFGWLLFFSPMSIIAQDRPPIDVHSLGPQVGDTVPEFYLPDQSGQMRTLESIKGPNGAMLLFHRSADWUPYCKAQLVELQDRVEELQNAGIGVAAISYDSKETLATFAERRNITFPLLSDDDSNTIKEYGILNTVVAEGLGPNGNDPEVVADVHRYVAAAVFDSPGLRRMINGTPFPGTFMIDKDSRVKSRFFEILSRESDYF
>JCVI_READ_1093018630248
MAKKLNAGDTFPELTVNIRGGGTFDVRDNLEARYNIILLYRGHWUPYCRRQLAGYEAQKEALAATGAKVILSGSVDGEDKYPELGVDMSYPLAVDMTREQGEAVGAWWDESRKIIQPSEFIIRQDGSVASSTYSSGPIGRVEPEDAVKLITLYASRE
>JCVI_READ_1093018662582
MCQSLEPNDSVNIYKNSIVEDFSAIDKKGNAVSFVNDILSEESAIVLVFFRGFWUPHCRKQLVELSKLNLPRKVKIYAMSNENFSKSKSLQKQLYQKNSINFLEDNSGDVFDHFGIIDPRYSDSKREGIPYASTYVINQNRKVTYAYIALDYKERPSNKIIMNEIRKALNE
>JCVI_READ_1093018741319
MGFCQSLIPNDSVNIYKDSIVEDFSAIDKKGNAVSFVNDILSEESTIVLVFFRGFWUPHCRKQLVELSKLNLPRKVKIYAISNENYSKSKSLQKQLYRKNSINFLEDNSGGVFDYFGIIDSRYSDSKREGIPYASTYVINKDRKVTYAYIALDYKERPSNKIIMNEIIKALNE
>JCVI_READ_1091140913644
PRNNKMKLLIKALITFSLLSFSVDILLAKKIDNSRIKMLNGEYAKLSDFHSEGPLIINFWTTWUPFCERQLAYLDQLNSNFNDTDLVFWP
>JCVI_READ_1091142106261
MLNGEYAKLSDFHSEGPLIINFWTTWUPFCERQLAYLDQLNSNFKDTGLSVLAVNVNKPNILKQVRPYINKRKYKFPVSVDPRSKLAKKLGVIGYPALYIVDKDGTIVYKSSGYEEGKEDEYLERLIDYFNVEGIAYKDFEYEKSKIVGSKEGRVTVDF
>JCVI_READ_1091142149754
MDAKYNIVLFYRGHWUPYCRRQLVGFEEQKDALNLLNATVVAGSVDQGEKAAEVAKEVSFPVAEGVTREIADTLGSWWEDRRKIIQPSEFIIDSAGKIVISSYSDGPLGRFDANDVVRLINFYESRK
>JCVI_READ_1092963769507
MVVERDEHGFDAPVPLGHPARASMPTDRALGPALGSRLLDFQLPDAFGRLMRFHEDRGQAPAVIVFFRSAVWUPPCWTQLGELRDAYPAFETAGVKLYAISYDDQAALRAFAEGQSIPFPLLSDIDSEVIRRYGILNDQIKPGDAMLFGIPYPGAFICDADGKVTGRFFHDSYKKRDSPETLLDSALGHIGRDDNAPVTSAAADGVAITAHVRGGNGRIRQGMIRYLVISLDIPHGLHVYGQPAPEGMLPLTITVTGPTGLITLPIITPRRVALMHQLVLICTFGMAAPNLSSPFMPREN
>JCVI_READ_1092963878005
QAPAVIVFFRSAVWUPPCWTQLGELRDAY
>JCVI_READ_1091142091428
MAGTMRFVALALLLTAAVRAQAPVPVDTSKIGPQVGTAVPAFEGVDQFGKTHSLATAAGPRGTMLVFFRSSDWUPYCKTQLVELQSRYADIRKQGLGLIAISYDAPETLKKFADSRAITFPMIPIRARRSSAQPY
>JCVI_READ_1091142206146
MPQVSETIPDALAPRVDAAVAWFNNSAESAGDIFKVTGILDADAALNGSDELRLIMCGGDRCEQRSFRVSGSSEAWAIESLDNLSTADGTKPQADLDPPPGVRSSWLDKTLPQHKFVVLLFYRGFWUPPCRSELRSYVDTGVVEKIRAAGGEVYAITSEPQYLADQAHQHWELNFENVGDPHQEIPMLCSERDWLTLYANKGDLEFLQRGADWSDTPGYFHPCLSY
>JCVI_READ_1091142649907
MNQSKENISRLSIGSNFPDISLDTTKGNIIKIPQDIKTKYCIVLFIRGAWUPKCTLQLEGYRKYQNLFDLLGVTIIAASVDSIKDMKLVSEGKRFPNREKEIKFHICYGVNKGLAKKLGAYWYDHGTGKDKPYIQGADKDYMQPAEFIIDCELKKVILCAYSDGGLGRMDAGDVIGVISGIEKRRDELPHVWSW
>JCVI_READ_1091142763163
MPQVSETIPDRLQPRVDAALNWFNASNEAGDEIFKVTGILDADKTLEASDELQLILCGGDRCEQRTFRVSGEIEPFSVHLTDRDLFALQPEKPQADLDPPPGVRADWLDNILSQHIFVVLLFYRGFWUPPCRAELRGYMNEGVVEKIRAAGGEIYAVSSEPQYLADQAHSHWALNFDNVGDPHQEISKACSDRKWLTLYANRGDLTFLQRGADWTVEHPKAQA
>JCVI_READ_1092256349123
YAARLRHTTISLLLYAISGLATAQSRTAIDVHSLGPQVGERVPGFSLPDQNGRIQTLQSIMGTNGALLLFHRSADWUPYCKAQLVELQDRLIELTEAGVGVAAISYDSEKTLAVFAERRGITFPLLQDDESAVIKEYSILNTNHRRWPWD
>JCVI_READ_1092256399002
MPQFTSIDGQGQAFDSASLNGHLLLIKFFRAHWUPYCVGELRRLEELRAEFDKRGVKVLTVSVDLPEVIADRRHLHGLQATMLSDQQLTVTDKFGLRNKGFHSAPGSEEAEALPVPATLLIDESGKVVWIDLSADYQRRSDPSVVLAAMEAHFDIAGD
>JCVI_READ_1092256412649
LAPSMISTGLATAQSRTAIDVHSLEPQVGERVLGCSLPDQNGRIQTLQSIMEPNSALLLFHRSADWUPuCTAHLVELQDRLIEPKKLVLALQP
>JCVI_READ_1092342105181
VGDAMPQFTSIDGQGQAFDSASLNGHLLLIKFFRAHWUPuCVGELRRLEELRAEFDKRGVKVLTVSVDLPEVIADRRHLHGLQATMLSDQQLTVTDKSGLRNKGFHSAPGSEEAEALPVPATLLIDESGKVVWKDLSADYQRRSDPSVVLDAME
>JCVI_READ_1092343396302
MNKLSIGSDFPKISLETTEGKSIIIPQDIKTRYCILLFIRGAWUPKCTLQLEGYRKHRVLFDRLGATIIAASVDLLEDMRLLAEGKHFPKREKNMGFTICYGVTRELADSLGAYWYDHEKNKDAPYIMGADKDYMQPAEFIIDCEINKVISCAYSDGGLGRMDAGDVVGVLSTIQNMKDEVPHVWSW
>JCVI_READ_1092257261055
MGFCQSLVLNDSVNIYKDSIVEDFSAIDKKGNAVSFVNDILSEESTIVLVFFRGFWUPHCRKQLVELSKLNLPRKVKIYAISNENYSKSKSLQKQLYRKNSINFLEDNSGGVFDYFGIIDSRYADSKREGIPYASTYVINKDRKVTYAYIALDYKERPSNKIIMNEIIKALNE
>JCVI_READ_1092344001261
MRICQSLVLNDSVNIYKDSIVEDFSAIDKKGNAVSFVNDILSEESTIVLVFFRGFWUPHCRKQLVELSKLNLPRKVKIYAISNENYSKSKSLQKQLYRKNSINFLEDNSGGVFDYFGIIDSRYADSKREGIPYASTYVINKDRKVTYAYIALDYKERPSNKIIMNEIIKALNE
>JCVI_READ_1092351001638
VEAAVAWFNSSPESAGETFTATGILDPDETLRGSADLRLILCGGNRCEQHSFRVTRTTETWSVEFFDGIPDQVTEKLQSDLDPPPGARLSWLDNALLQHAFVVLLFYRGFWUPPCRAELRGYVEEGVVDKFRAAGGEVYGITSEPQRLADQRMMIGSLASRALATHTRDLQTCSETAATLYAM
>JCVI_READ_1095335008189
VLLLYYRGLWUPPCRFELRSYIKRGVIDKVREAGGEVFGITSEPQALAVEAVEAWDLNFPIIGDPHHEIRKACAQRGWLDLFFNENAGHLRNRKWTSHPKGYYQPGVLAVHESGRVLYRWRCVPKYSNMSGAGSRPEALYTWEAIRDNFSADIDAPLDDDPLLPYQPQSWPRFLLGMTAHGWFLRPKVFPLMREGDQPSANPEKMMPRVWGFLAMWLVFLVTCLPGRQ
>JCVI_READ_1095335013627
MSQRKYGLTRATAAATLWMSALLTAVPSVQADQNGYADAWGPSLHVPMPLLAAPDQDGVRQNLASLTGENGLLVLFNRSAVWUPYCKRQFVELASWQEQFDGLGVNVAGMTYDSVVDLKAFHDKVSLGYPLLHDEAATHVTALGILNEQYPEGHRAFGIPHPGALLLDANGVVRGKFAIAGYKERPSFE
>JCVI_READ_1095366023744
MAGRPAMTLMNDIADNHEDNDVRVKALLARSRQLAAKDDSEGAVADLEKVQELTEDADLLDEAKEALVEIKKLAIGSIAPEIDGVDVEGVAFKLSDYRGKVVLLDFWGFWUPPCRRMIPHERSLVEKWKDRPFALIGVNSDKTNTEKGMALYKEKQKEMGVTWRSFRNEANEPRISDDWRVRGWPTLYYIDHEGVIKHKNIRGESQMEEVLEEMIAAADAAQK
>JCVI_READ_1095370005900
LDAVIAQHAFVVLLFYRGFWUPPCRSELRSYIDDGVVDKIRGAGGEVFAVTSEPQHLADQAHTHWDLNFENVGDPHQEIPRVCNDRDWLTLYASHGKTEFLQRGANWKVEHPKGFFQPGVLVVNQSSEILYRWRSVPSEKNLNGTVARPTPKHVWNAIEQVLTTGTQGVHAPLDENPEIDAPPPPKLVFIAAL
>JCVI_READ_1095390096757
MCGGDRCEQRSFRVSGSSEAWAIESLDNLSTPDGTKPQADLDPPPGARSGWLDKTLPQHKFVALLFYRGLWUPPCRSELRSYVDTGVVEKIRAAGGEVYAITSEPQYLADQAHQHWELNFDNVGDPHQEIPRMCSERDWLTLYANKGDLEFLQRGADWEVEHPKGYFQPGVLAVSNSGRILYRWRSVPSVENLNGTLARPTAKYAWSEIEKSLVAGDTAEDAAHNDQPEIDSKPPPRLVFIAALIANGWFLGVKSFLYSPGAASPPKRFAAAFRRWILFFAFWIAAVVFSQ
>JCVI_READ_1092963515527
VGDRLPDFSVPDAFGRIVNFHEDRGVSKAALVFYRSAVWUP
>JCVI_READ_1092963707183
MPADLGKPQAELDPPPGARLGWLDRIMAQHAFVVLVFYRGFWUPPCRSELRSYSDSGVIEKIRTAGGEVFAISSEPQHLANQAHEHWDTNFENIGDPHQEVPRVCNERDWLTLYANRGDTEFLQRGADWTVEHPKGFFQPGVLAVTQSSRILYRWRSVPSEANLNGTVARPTAEHVWRCIDESLNAGDVAGDAAHDDHPVIDSPPPPRIIFMAALIANGWFFRAKSFAYSPGTASTPVRFKRAFRRWPPFLLLWVIGFALLPQLWILCGLLFWLAWIVIDIRATWGRMDMQEEIKASESATV
>JCVI_READ_1092963887090
MLSALDQDGNQQNLASLSGSQGLLFVFNRSVDWUPFCIRQFVKLNDMRDQFAALGVSVGGMTYDKPEIIEAFDDKWD
>JCVI_READ_1092963913810
MLSALDQDGNQQNLASLSGSQGLLFVFNRSVDWUPFCIRQFVKLNDMRDQFAALGVSVGGMTYDKPEIIEAFDDKWDIDFPVLKDVDRQHVDAWGIRNQEYGPGTFGYGIPYPGVVLISPEGEILGKWAEKGYRSRADWSEVLADVTAIMNSR
>JCVI_READ_1093012136010
MPNFLNSGDSFPSITLCLVGGGTFSLPDDFETSMTIALFYRGHWUPFCRRLLAGYEERRAAFLSEGVSIVAGTVDTQEQTAEVSKDLGFPVAYGMSRTDGNAIGSWWEERRNHIQSPNR
>JCVI_READ_1092955113646
MNDMKPGTKIGLLAAILAASTAWFWFHLTREVALPEDRTGFVVVFLACVCLGVLAFVKRTGWLGAVPPIFAIVVGLFLPATMMISEQVVARDVAIDVGERIPRFKSVDDSGAEFDSRSLNGHLVLIKFFRAHWUPYCIGELRRMEELRPEFDKRGVKVITVSVDLPEVNCGKAAFAWYSSPLPF
>JCVI_READ_1092955131066
MTKMLTSGDQFPDITLTTTEGESIVLPGSLDTPYTIVLFYRGHWUPYCRRLLAGYEERRDAFAAEGVSVIAGTVDSLEDTQKVAEPLNFPVAYGVSREIGDKLGSWWDERRDFIQPSEFVLNPQGKVLFSAYSNAPVGRMDPEETLTLIKYLNSLKR
>JCVI_READ_1092955179484
MGFCQSLVPNDSVNIYKDSIVEDFSAIDKKGNAVSFANDILSEESAIVLVFFRGFWUPHCRKQLVELSKLNLPRKVKIYAMSNENYSKSKSLQKQLYRKNSINFLEDNKGEVFDYFGIIDPRYSNSKREGIPYASTYIINKNRKVTYAYIGLDYKKRPSNKIIANEIIRTLNE
>JCVI_READ_1092959418195
MGFCQSLVPNDSVNIYKDSIVEDFSAIDKKGNAVSFANDILSEESAIVLVFFRGFWUPHCRKQLVELSKLNLPRKVKIYAMSNENYSKSKSLQKQLYRKNSINFLEDNKGEVFDYFGIIDPRYSNSKREGIPYASTYIINKNRKVTYAYIGLDYKKRPSNKIIANEIIRTLNE
>JCVI_READ_1092959446676
MNDMKPGTKIGLLAAILAASTAWFWFHLTREVALPEDRTGFVVVFLACVCLGVLAFVKRTGWLGAVPPIFAIVVGLFLPATMMISEQVVARDVAIDVGERIPRFKSVDDSGAEFDSRSLNGHLVLIKFFRAHWUPYCIGELRRMEELRPEFDKRGVKVITVSVDLPEVIAESGICMVFSTMLSDQP
>JCVI_READ_1092959696191
TSGDQFPDITLTTTEGESIVLPGSLDTPYTIVLFYRGHWUPYCRRLLAGYEERRDAFAAEGVSVIAGTVDSLEDTQKVAEPLNFPVAYGVSREIGDKLGSWWDERRDFIQPSEFVLNPQGKVLFSAYSNAPVGRMDPEETLTLIKYLNSLKR
>JCVI_READ_1092954006435
SGSPVKGLLFIFNRSVDWUPFCIRQFVKLNDLKDQYAAIGVGVVGMTYDKPEIIKAFDEKWDIDFPVLKDVDRQHVDAWGVRNQEYGPGTFGYGIPYPGVVLLSPEGKILAKWAEEGYRSRADWAEVLEEVTAIVGGS
>JCVI_READ_1092956018534
KRAVVYFNRSVDWUP
>JCVI_READ_1092962060508
MPQFTSIDGQGQAFDSSSLNGHLVLIKFFRAHWUPYCVGELRRLEELRADFDKRGVRVLTVSVDLPEVIAERRHLHGLQATMLSDQQLTVTDKFGLRNQGVHSAPGSEEAEALPVPATLLIDESGKVVWMDLSADYQRRSDPSVVLAAMEAHFDIAGG
>JCVI_READ_1093010050051
MPQFTSIDGQGQAFDSSSLNGHLVLIKFFRAHWUPYCVGELRRLEELRADFDKRGVRVLTVSVDLPEVIAERRHLHGLQATMLSDQQLTVTDKFGLRNQGVHSAPGSEEAEALPVPATLLIDESGKVVWMDLSADYQRRSDPSVVLAAMEAHFDIAGG
>JCVI_READ_1093017369154
MTAERDELGFDAPAPLGHPVRASLPADAPTGPAIGDRLPNFSLPDAFGSVVNFHEDRGESKAALVFYRSAVWUPPCWTQLGELRDAFDKFEAAGIKLLPTG
>JCVI_READ_1093017530944
MTAERDELGFDAPAPLGHPVRASLPADAPTGPAIGDRLPNFSLPDAFRSVVNFHEDRGESKAALVFYRSAVWUPPCWTQLGELRDAFDSLRPPASSSLSSTLDWPSFYKV
>JCVI_READ_1093018433670
MKTGTKIALVAAVIAAVTARYWFYLAAEVSLPTDRTGFVVVFLSAAALGVYALIKRTSWLGAIPAVFAIVVGAFLPFTVSISTQIVERDSVIEVGDAMPQFTSIDGQGQAFDSASLNGHLVLIKFFRAHWUPYCVGELRRLEELRAEFDKRDVKVLTVSVDLPEVIADRRHLHGLQATMLSDQQLTVTDKFGLRNEGFHSAPGSEEAEALPVPATLLIDESGNVVWIDLSADYQRRSDPSVVLAAMEAHFDIASD
>JCVI_READ_1093018543782
MPQFTSIDGQGQAFDSASLNGHLVLIKFFRAHWUPYCVGELRRLEELRAEFDKRDVKVLTVSVDLPEVIADRRHLHGLQATMLSDQQLTVTDKFGLRNEGFHSAPGSEEAEALPVPATLLIDESRNVVWIDLSADYQRRSDPSVVLAAMEAHFDIASD
>JCVI_READ_1093018845072
LDSVMVQHTFVVLLFYRGFWUPPCRSELRSY
>JCVI_READ_1092960088625
VVWUPPCWTQLGELREAKDKLNNADIRVLVVSIDDQEALGVYREAESFPYMMLSDQNSKIVEDYGVLNTQITKSDAFFYGIPFPGIFLSDARGLVIGKFFHDSYKKRDSASRPSS
>JCVI_READ_1095456063553
MAFFAPGUPVCSPELSDMETAIWQEYENENVIMLGISNTMNVEAFIDENSLTYPILFDPGSNGGVDGGNTYDLYYLPNDGSPYPRDYIVRPTDY
>JCVI_READ_1095458055185
MGFCQSLVPNDSVNIYKDSIVEDFSAIDKKGNAVSFVNDILSEESAIVLVFFRGFWUPHCRKQLVELSKLNLPRKVKIYAISNENYSKSKSLQKQLYRKNSINFLEDNSGGVFDYFGIIDSRYSDSKREGIPYASTYVINKNRKVTYAYIALDYKERLKSL
>JCVI_READ_1095458066049
MAFFAPGUPVCSPELSDMETAIWQEYENENVIMLGISNTMNVEAFIDENSLTYPILFDPGSNGGVDGGNTYDLYYLPNDGSPYPRDYIVGPTGLLEYANNEIDIAWMLEIIDELLDEEQLLGDLNQDGILNILDIVLIVNIILFDTTYNQLADLNQDNGINILDIVILSSMILDR
>JCVI_READ_1095458103273
NYSLPVVAPPPIQDFDELWHIAVMKAERDKLGFDAPAPLGHPVRASLPADAPTGPAIGDRLPNFSLPDAFGSVVNFHEDRGESKAALVFYRSAVWUPPCWTQLGELRDAFDKFEAAGIKLSANRP
>JCVI_READ_1095460207146
VGEAVPDFKLFDQFGETQTLDSVSGPNGLMLLFHRSADWUPYCKAQLVELQEQLDTLQERGIGVAAISYDTVDVVSDFSKRRGITFPLLADPESRVIKSFGILNTVAEEGVGDKANDPGVQADVAKYVSAFGANSMIVGTPYPGTFILNRDGIVTSRFFEEFYRERNTTSNIMLKTGVGVSPIAAVRGEQRTLVLLLIPRTPL
>JCVI_READ_1095462420010
MPHKVSEIIPEALSERVDAAVAFFNDSAQAAGDTFSATGIIDADSFLNQTGDLKLILCGGDRCEQHTFRITGTHSPWAIELTNDQPQEESKPQAELDPPPGARLPWLDAAIAQHAFVVLLFYRGFWUPPCRSELRSYIDEGIVEKIRAAGGELFAITSEPQHLADQAYTHWDLNSRMYRLKL
>JCVI_READ_1095467476295
MKSLLKHSFWLAPLIAFVGFVSYFTVFVQFPSLRDVPWVNLPSVILASSFAVWGLVSNWSMIGNGRRILHLGGMLFAVGMAGLLLFYVFFLSYQMPGLSETTRQLEKAPNFTLSDANGEMVSLSDFRDKKVVLSFYRGFWUPFCVSELQGLQTEISKFDDKGAVLIGISTSTAGEVKDKMLPKGFTFPLLADPELK
>JCVI_READ_1095515485517
MVSLSDFRDKKVVLSFYRGFWUPFCVSELQGLQTEISKFDDKGAVLIGISTSTAGEVKDKMLPKGFTFPLLADPELKVIDAFGLRHVAGYPTGGDVSRPAVIIVDEKGNIQEKLLTDNWRVRPTAEELLSRL
>JCVI_READ_1095515488827
MFLGLGLVVSSFFFEVTFLSGLIALPALALGLFWFASAALGGQKTNVPKIAVGQPLPEFSALNEDASMFRSGEMEGSPYLLKFFRGHWUPYCVAELKRWQELRSELQISINMIAVSPIL
>JCVI_READ_1095516003056
MQIERDTRGAELGPNQYEDAEGYIAPLPAGYGPRSNPLGAFPTGPEVGERLPDVVAVNSEGSTVDLHIDREGKPIVLVFTRSAVWUPPCRTQLVELEKGMVNFEAAGAKLYVLSYDEVDALADYKEAHGATSPYNR
>JCVI_READ_1092214969693
MDGKAISKDLSKKKYILFYYTASWUAGCGPVTSQLVKWYEKNKGKNIEVVMVSYDRTEAAMKKYMKGKKVQFPAMAFKHKGLESVQSYSGKFLPCMTLVDESGKAVLKDTSLAEVEKKLK
>JCVI_READ_1092215009917
MAVILVLFGTFLTASAEHKIGKEITGKIVDMDGKAISKDLSKKKYILFYYTASWUAGCGPVTSQLVKWYEKNKGKNIEVVMVSYDRTEAAMKKYMKGKKVQFPAMAFKHKGLESVQSYSGKFLPCMTLVDESGKAVLKDTSLAEVEKKLK
>JCVI_READ_1095467189069
VGRPAPPFALPDTGGRLHRLEDARGSWLLLVFHRHLGULPCRRHVLQLQQHAGAFEALNARVGIVTFESVARPRYVEDTPSVPVLIDEPASLSAYGSCGDRL
>JCVI_READ_1095469454775
PVGTQFPPIRALYGGDEITEIDQFMGERGLVFIANRSVDWUPFCRAQL
>JCVI_READ_1095505157518
VLTGTPVLIKFFRAHWUPYCIAELKRWEELRSEFDKRNIQIVTISTDTPEVIRQRREAHGLKATMLSDRTLTVTDAFGLRNQLIHSGPSDDEVEALPVPTTLLVDSTGKVLWMDQAENYQRRSGPEVVLTAMETYLD
>JCVI_READ_1095515484943
MTLAVGRPAPPFALPDTGGRLHRLEDARGSWLLLVFHRHLGULPCRRHVLQLQQHAGAFEALNARVGIVTFESVATARAYVEDTAVQWPVLIDETREVYRAYGVLRGSVWHVWGLRAWWPYMKEFARGELPRPLRADSLQLGADVVIDPAGVIRFRHVGRGPGDRPPVGELLRTLERLQRG
>JCVI_READ_1095521010084
VLTGTPVLIKFFRAHWUPYCIAELKRWEELRSEFDKRNIQIVTISTDTPEVIRQRREAHGLKATMLSDRTLTVTDAFGLRNQLIHSGPSDDEVEALPVPTTLLVDSTGKVLWMDQAENYQRTSGPEVVLTAMETYLD
>JCVI_READ_1092403976278
VLLKFFRGHWUPYCVAELRRWEELRGEFDEKGVRIVTVSTDTPEEIAEKRGKHGLRALMLSDRHLEATDRFGLRNRGVHSGPPGGARALPVPTSLLIDAAGTVLWMDQSENYQQRSDPQRVRAALREHLGGAAP
>JCVI_READ_1095521729266
MLVFYRGHWUPFCVRELEGLRRISSEVQRRGGVVVAISTDEWADIRARREQLGRGMVFLADPGGGIIADWGLSDVTLGEAVARPATFVLDGDGVIRWRHLPDDWRRRLGAVDYLKVFDAIDRGVAVPPLDERGA
>JCVI_READ_1095522287784
VLADGPAALVFFRGKWUPYCRLQLEALQSVYADVRALGAELVAISPQNETQTMATATDLGLDYPVCSDRGNRLAAEFHLKYAFSDDMQRAYKSLGMDLAEYNDEEPWTLPVPATYIVNQDAVITAALVDADYTVRMEPEELVEHLKKLG
>JCVI_READ_1095526138580
MDLDRVQVGAPAPDFTLPSFQGDTLTLSDFRGRAEVILVFYRGHWUPYCASQLGELSGLLSDGSRPDTHLLAVSVDGPAEQRMMIERVREAYGVEVDYTLLSDPDHAVIDRYGIFNDAEPRGRPVPHPTTLVIDREGIVRWKVVETDYRLRPENADILAALDQVRAGG
>JCVI_READ_1095375004171
MAQHAFVVLVFYRGFWUPPCRSELRSYSDSGVIEKIRTAGGEVFAISSEPQHLANQAHRHWDLNFENIGDPHQEVPRVCNERDWLTLYANRGDTEFLQRGADWTVEHPKGFFQPGVLAVTQSSRILYRWRSVPSERNLNGTVARPTAEHVWRCIDESLNAGDVAGDAAHDDHPVIDSPPPPRIIFMAALIANGWFFRAKSFAYSPGTASTPVRFKRAFRRWPPFLLLWVIGFALLPQLWILCGLLFWLAWIVIDIRATWGRMDMQEEIKASE
>JCVI_READ_1093015478235
MAEKLHQGDLFPDITLTTTAGTSVQLPADLDTPYTIALFYRGHWUPYCRRLLAGYNERRDAFAEQGAKIIAGTVDDLAKTSEVARDLDIQVAYGITREQGDAMTATV
>JCVI_READ_1093015634709
VLLLYYRGLWUPPCRFELRSYVKSGVLAEIRAAGGEVFGITSEPQTLASEAESHWETGFPLIGDPHHEIRQDCLKRDWVDVFYNTDHGHLRERKWASHPKGYYQPAVVAAHKTGRILYRWRCVPKFSNMSGAGARPEAQYTWEKISAALGESTDAAPDVDPIMGSETLNWPRFLLLLSAHGWFISLEPSHCGEMRSGLSQPADMRNVSTGLEYLVTAVPCLAHWLVYG
>JCVI_READ_1093016187495
MCGGDRCEQRSFRVSGSSEAWAIESLDNLSTPDGTKPQADLDPPPGARSGWLDKTLPQHKFVVLLFYRGFWUPPCRSELRSYVDTGVVEKIRAAGGEVYAITSEPQYLADQAHQHWELNFDNVGDPHQEIPRMCSERDWLTLYANKGDLEFLQRGADWEVEHPKGYFQPGVLAVSNSAAYCIAGVLCPLLKS
>JCVI_READ_1093016206311
VRAAAGLIKHCPQHKFVVLLFYRGFWUPPCRSELRSYVDTGVVEKIRAAGGEVYAITSEPQYLADQAHQHWELNFDNVGDPHQEIPRMCSERDWLTLYANKGDLEFLQRGADWEVEHPKGYFQPGVLAVSNSGRILYRWRSVPSVENLNGTLARPTAKYAWSEIEKSLVAGDTAEDAAHDDQPEIDSKPPPRLVFIAALIANGWFLGVKSFLYSPGAASPPKRFAAAFRRWILFFAFWIAAVVFFPVTPVVAAFACWLTWIVHDVRTTISSLDVQEEIKATQ
>JCVI_READ_1093015790447
MKFLIKRYNMRKTILSSLVMLTFMVSLALKENKIPSTRIKMLNGEYAKLSDFNQDGPMIINFWTTWUPNCERQLGYLDQINSKFSDTGLKVLAINSNKPQIVNQVRPYINKRKYKFDVSLDPTSKLAKQFEVKVIQRSTSLIRAEKSYTKALGYGDGTEEEYLEV
>JCVI_READ_1095989016975
RLQPDLDPPPGVRSDWLDKRLSQHAFIVLLFYRGFWUPPCRSELRSYVDTGVVEKIRAAGGEVYAITSEPQHLADQAHEHWELNFENVGDPHQEIPRTCDERDWLTLYANKGDLEFLQRGANWAVEHPKGYFQPGVLAVTNSGRILYRWRSVPSAANLNGTLARPTAQYAWSAIARALAAGEDATNAEHDDNPEIDSAPPPRLIFIAALIANGWFLRVKSFVYSPGVEPVPRRFNAAFRRWLLFFALWIAAAVFLPAAPVATAFVCWLVWIVRDVRGTLGSLDVQQEINARQ
>JCVI_READ_1095901463878
MHRKSYIIHPKHFIKISYLFKLYVYFNYKMKLLLKTFLTLLLLSFSVDTLLAKKVDDSRIKMLNGEYAKLSDFHSDGPLIINFWTTWUPFCERQLAYLDQLNSNFKKQDLVFWQ
>JCVI_READ_1095901498775
MLNGEYAKLSDFHSDGPLIINFWTTWUPFCERQLAYLDQLNSNFKETGLSVLAVNVNKPNILKQVRPYINKRKYKFPVSVDPRSKLAKKFGVLGYPALYIVDKDGTIIYKSSGYEEGKEDEYLEKLTDYFNVEGIVYGDFEYEKSKLVETKEGRVTIDF

#Prx-like 2
>JCVI_READ_520201
MRYFIFFIFSTIILSQNDFSLEDLNPTSDHYGDNIGTSFFEGKVTLNYFGYFTUGTCTARFGQLNDLYDTFKEQGLPVELIGIGTETYISGLDNWTNNNDAPVVSDESPFSTWTSWGASQRDLFVLDQSGNVVLEQNITSGLPNNLQGLIADLL
>JCVI_READ_1117690
MKKIFIIYFIVNCFSIVISQSDFSLSDLNPSSDTYGQSIGPSYFSNNIIVIGFFHEYUGTCRARFGLLNDIYLDLLSENITDVKIIGMGKDQYYDSLEGMISGRILPWIQDIESENYPIWSDFGASQRDVFFLDYNGAIDTSFSITPYSSSDPDDVEYLKELILSIRTNQALEIGNSVVPKTYFLHQNFPNPFNPLTKIGWELPKNEFINITIYNSMGEVVKTLVNSFQSSGNKTINWDATDSRDKPVSSGLY
>JCVI_READ_1189786
RGENLFGGRLKLETIDTDVVGAFSEVFGYQYASSENGLLTANIGNAGSGAIYAEQVYNLPFDKGDVNFDFLVNVVDIVQIVGHILDTNTLTGDSIDYADINSDGNIDVVDIVQLVSSILSESPPNPDFVLEDINPASEFFGQNIGPSFFDGQVSVYYFGKQGUTTCRSRFGIINDLYLELVSEGINDVKMMGINGFQYINDSLSCMICENDCSSSTCNEGPRILPWSQDYDDGINCQNDLCEGNDGDGDVWDIWNANLRDLIILDRNGVEFARVNLTYNNPDPTELGECSGNYEKIKNLILAARNR
>JCVI_READ_1169588
MKKLIYLFICSILVGQNDYSLEDINPTSDYYGENVGTSFFEGKVTLNYFGYFTUGTCTARFGQLNELYDSFKEQGLPVELIGIGTDTYISGLDNWTNNNNAPVVSDESPFSTWTDWGASQRDLFVLDQSGNVVLEQNITSGLPNNLQELITGLLDPSVVPCELGTIFVSEVNNSGGTGNFIEIHNSGDVDCSLEGFRLGNSDDPLNYSFGNFLLPARRFLARIEAQDSSYSSP
>JCVI_READ_1176298
MNCLYQLVYLIIFLSTLGYAQSNYSLEDVNPNSPEYGSMVGPLYYEGKVVLHYFGSFTUGTCTTRFGELNEIYQSLKDQGQEVALIGVSKSSWSVGLGNWTSQGSASICIDESPYQVWDNWEASQRDLFITDQNGVIVYQQNITSGVPDDINDVILDYLQVEEVNLPTKVKLNQNYPNPFNPITKITYEMPSDGFVKVSIIDMMGREVKTLVESSQVSGMRSVTWNATDNNDQPVQLECTCTNRLTLKKN
>JCVI_READ_1254480
MRSYKILVFLFFASVSAQNDFSLEDLNPTSDTYGQIIGPSYFSNTVRVVGFFHEYUGTCRARFGLLNDIYLDLQSEGIDDVKFIGVGKDQYFDSIDGMINGRVLPWVQDSNSDGYPVWSNFSASQREVFIINYEGNIETSFDITPYNPSNTEDVLNLTNLILSYREVSNNCSDGEVDLWGECYNIEETTNISLNGNPVTGILDLGTIPPQIGELINLDTLSCGFCGFTGSIPPEIGNLTNLTSLNISFTELTGSIPAEIGNLYNLTNLTLHSNQLTWFPFQLEIGKPGLI
>JCVI_READ_1003426
MDKLSILLIISAAMGQYDYSLEDLNPSSEYYGNNVGTTFFGGKITMHYFGHFTUGTCTARFGQLNDLYNDLKEQDIPVELVGIGKDTHIGYVDNWTDNNDAAVCADGSPFNVWSDWNASQRDLFLLDMNGNLVFHENITSGVPDDLENTIIGLLTPNTDPCDLGVVHVSEAHTSGDPEDYIELYNSGDTNCSLEGFQLDDSEDLENLTFGAVIIPAGGYWIRNEDQDI
>JCVI_READ_1367439
MFLHWEILILVQNIMGINVGTSFFGGKITMHYFGHFTUGTCTARFGQLNDLYNDLKEQGIPVELVGIGKDSHIGYVDNWTDNNDAAVCADGSPFNVWSDWNASQRDLFLLDMNGNLVFHQNITSGVPDDLEDTIIDLSNPNTNPCELGIVYVSEAHTSGDPDDYIELYNSGDTDCSLEGFQLDDSEDLEDLTFGLVTIPAGGYWIGYEDQDSSFSSGLSADGDIIVFADPDNNSLIVTLGESQELDGVELSQSFDANGVGCYTNPTP
>JCVI_READ_1289099
MKKISIILFISVLIGQYDYSLEDINPSSEYYGNNVGTSFFEGKPTLHYFGHFSULICTSRFEQLNNLYNELKEQGIPLELIGIGKDTHIGYSNNWTDGNDAAVCAEESPFSTWSSWNASQRDMFLLDAEGNLILHQNISTGIPDDLNALIISLALGDDKHLLYPEEISLHQNYPNPFNPVTTIHYDLSYSALVSIDIYDMNGELVAELLKDYQNAGHHFIHWNGTNNHGQLVSAGIYLYSINAAGLFQTRKMTLLK
>JCVI_READ_1358544
MIYNMKKISIILFISVLIGQYDYSLEDINPSSEYYGNNVGTSFFEGKPTLHYFGHFSULICTSRFEQLNNLYNELKEQGIPLELIGIGKDTHIGYSNNWTDGNDAAVCAEESPFSTWSSWNASQRDMFLLDAEGNLILHQNISTGIPDDLNALIISLALGDDNHLLYPEQINLHQNLSNPFNPFTTYSL
>JCVI_READ_1217288
LVRSYCLNYINLIFKLGDDMRKYIWLLSLAFVFGQYDYNLEDLNPSSDYYQESVGTSSFENQVTLHYFGHYSUGLCSTRFGQLDQLHSQWQAQGLPVQLVGIGKDSHMSALNNWVGSNDAPVCADSSPFSTWSDWDASQRDLFVLNHLGEVVLHQSISSGIPANLESLVLSLIDEITLDCNPDLACPGVLTLLRWLVVSNWLLL
>JCVI_READ_1343037
MFRLNQLAYLIIFLSAIAHTQSNYSLEDVNPNSTEFGSMVGPSYFEGKVVLHYFGSFTUGTCTARFGELNEIYQGLKDQGQEVALIGVSKSSWSVGLGNWTSQGTASICIDEAPYHVWDDWEASQRDLFITDQSGTIVFQQNITSGVPDNINDVILDYLNLIDDELPSEFRLNQNYPNPFNPITKISYELASDGFVKLSIFDMNGREVKTLIENTQVSGKRSVIWNATDNNDQPVSAGLYLYKIRKKE
>JCVI_READ_1354991 
MKMFIFISIVYLIVPVFGQYTYELEDINPNSSTNGNIIGTNYFANKTMLHYFGSFTULICASRFGELNVIYNSFKEQGYPIELIGIGKSNESSGLENWTEGNNAPICADNPPYPVWNDWNATQRDLYITDANGNLVFHENITSGIPDNFLDQLQVLLDVARDNYPENFCIY
>JCVI_READ_1057232 
MFIFISIVYLIVPVFGQYTYELEDINPNSSTNGNIIGTNYFANKTMLHYFGSFTULICASRFGELNVIYNSFKEQGYPIELIGVGKSNESSGLENWTEGNNAPICADNPPYPVWNDWNATQRDLYITDANGNLVFHENITSGIPDNFLDQLQVLLDVARDNYPENFCIYQNYPNPFNPNTLIRYDLEQESFVNIAIHNMLGQKVKTLVNNLQSAGSKSISWDATNKKSESMPAGLYFYKIKIDQQIKIKKMTLLK
>JCVI_READ_1155351 
MFIFISIVYLIVPVFGQYTYELEDINPNSSTNGNIIGTNYFANKTMLHYFGSFTULICASRFGELNVIYNSFKEQGYPIELIGVGKSNESSGLENWTEGNNAPICADNPPYPVWNDWNATQRDLYITDANGNLVFHENITSGIPDNFLDQLQVLLDVARDNYPENFCIYQNYPNPFNPNTLIRYDLEQESFVNIAIHNMLGKKVKTLVNNLQSAGSKSISWDATNKKSESMPAGLYFYKIKIDQQIKIKKMTLLK
>JCVI_READ_1030969 
MIMKMFILISIVYLIVPVFGQYTYELEDINPNSSTNGNIIGTNYFADKTMLHYFGSFTULICASRFGELNVIYNSFKEQGYPIELIGVGKSNESSGLENWTEGNNAPICADNPPYPVWNDWNATQRDLYITDANGNLVFHENITSGIPDIFLNHYKFCLM
>JCVI_READ_1050161
MKMMKTKYFIIGLSFGCIGLSQQGDFDLVDLNPSSDTYGQIIGPDDYLGDICIVFFGHEYUGACRSRFGFLNTVHEDLASMGVDDVGIIGVGKDEYNSSLEGMINGRNLPWVADTEEEGYPVWEDYGAVQRSTCFLDREGDLIYQFNITTLDHTDL
>JCVI_READ_1234166
MIYNMKKISIIFFISVLIGQYDYSLEDINPSSEYYGNNVGTSFFEGKPTLHYFGHFSULICTSRFEQLII
>JCVI_READ_1215351 
MINLILILLLLVGCENPTQQDGCNSNSEYYSLCEDSISFMLKDLNSTSPTYCSQVGPDSWTNEIRLFYFSTSETUNLCVNRFGSLNDLYLSYKDNSSIDVYAMGIGGNNTTPVTEITSGNDLPWVKATSDCDVWSNWGAENRDLFIMNQNKEIVSKINLDGSFDAAQINFIIESLAGN
>JCVI_READ_1294064 
KRRAIYLWRVSVYYFGDPGUGTCRSRFGVLNYLSQDLNQNGQNIVILGISGRRHSESDIPKMIEGATLPWAHDNVDQDVWTKWDVRLRDLYILDKEGNLYGLVNLTNFDPNPQINGGKNYNDLKQLILDAKTRK
>JCVI_READ_1109801 
IKKIINIMLFSILLPLDYSLEDVNPNSNTFGANIGPSYFQNQGQVISMSVFNWETUGSuRALFAQLCDLNNNNTWDTDKVSLIGVGIGSGGSG 
>JCVI_READ_1169798 
MILDGSSSSNLCQEGLSAAVKFTTFVEYTFEAFSVIFETGDLQGQGLFEIHLHQDNFNSPGDILGSWELTVSANTAREYYVFTGDSDCIALEPFASYWLSVNPKNNVDEALWLLSEEEFTYSTSNDMGMNWLETSTSQVGCMKIFGEQIFETDDSEPSLETVYDWSLEDINPNSEYYFPDYGETIGPSSYIEEQQVSVYYFGKAGUSLCRHRFGVLNDMYLD
>JCVI_READ_1092963166880 1
MKIILLFLSLGFTQYTYSLTDNNNTSEYYLESVGPEYFENQITMHYFGSFTURLCNSRFAQLNTFL
>JCVI_READ_1092963166880 2
ILIILLSNLLANVFEYSLLDYNTSSPTHQLNVWYPEYSNHITMHYFATQGUAGuTATFGQLSNFQEELKNDYGFENVVIIAIGQTNISSFNNSFCANSDLPLVMDEFPELPIREQFSPYGESHDFVIVDYDGNYLDHINFLSLGNVEKNYIIDVLEDNYNQIILGDV
>JCVI_READ_1500423
MKQLIFILVSIVYHTFPVYGQYTYELEDINPNSSTNGNIIGTNYFADKIILHYFGSFTULICASRFGELNTIYNSYKEQGYPIELIGVGKSNESSGLENWTEGNNAPICADNPPYPVWNEWNATQRDLYITDESGNLVFHENITSGIPGNFIEQLQILLHVFRDNYPENFRIYQNYPNPFNPNTLIRYDLKQESLVNIVNTQYARAKSKNPCKQFSISWI
>JCVI_READ_1642394
MKKIFIIYLIVNCFSIVISQNDFSLSDLNPSSDTYGQLIGPSYFSNNIIVIGFFHEYUGTCRARFGLLNDIYLDLLSENITDVKIIGVGKDQYYDDLEGMISGRFLPWVQDSESENYPIWTDFGASQRDVFFLDYIGAIDTSFSITPYTSSDSDDVQYLKTLILGLRTNQALETDNLVVPKTYFLSQNFPNPFNPLTKIGWELPKNEFVNITIYNSMGEVVKTLVNSFQYSGNKDN
>JCVI_READ_1491099 
KWKPIILRIRLCYIIFGSFTULICASRFGELNVIYNSFKEQGYPIELIGVGKSNESSGLENWTEGNNAPICADNPPYPVWNDWNATQRDLYITDANGNLVFHENITSGIPDNFLDQLQVLLDVARDNYPENFRIYQNYPNPFNPNTLIRYDLEQESFVNIAIHNMLGQKVKTLVNNLQSAGSKSISWDATNKKSESMPAGLYFYKIKIDQQIKIKKMTLLK
>JCVI_READ_1650665
LGSASATATDPDGDPVSFSYTWFVEGLPVPETSESLDGVIWFDKGDEVYVEITPIDTTGSGVPLSSDSIIIGNTPPDAPSVGIDPASPVEGAEPLICEIEATDPDGDPLSYLFSWTVDGVAFTDTESTTWTDDTIPSDQPLEGEIWTCSAIADDGEDYSDAGETSVDVMGPDVVTDFSLEDVNKTSASYGDSISPRDLLEQVSGWYFGHSTUSYCSSQFGYLDTLQTELEDEGYTLIQIHGVNEPGYESGNKSMTSGRDLPWLQDTEEEAVWDTWDPAYRDVVILDGNNEIYAVFNLTSYSLSNSDNYDALKALFIAAHDAL
>JCVI_READ_1091141137927
PASDPTCAGALAPTWQLENVAQATVGFGDTYGLEAYAGTVTVLALLTGGUGFCQSQAGTMNDIANELADEGHDVDFVFINGPADAFPDLLANKADFPIFQDTEEEGAWAQHGGTKDDMIIYTPDHSLHAFLQFGGPVNTNFSTPGGFENVKNAILDALGALP
>JCVI_READ_1095899125451
RGRKATSGPPVYQELITGYYFGKAGUSMCRNRFGVLDDLYKELVNEGINDVKIIGINGYQYIDDSYQCMICDPNYECNSCDGPIILPWTQDIDQNDDGDGDVWEDWDATIRDFVIVGRDGQELARINLTYNNPDPNSTCGENYETIKNLILSFR
>JCVI_READ_1091141091063
MKYRFASSTVWVLALLGSACATDDGDGVSNEFLEPTVAVEPVPSTSTPSRPEAESASTALSPEKSATAPVAYDWTAPLIGGGSIDLAGYSNSAVVLWFWAPYUTTCMREAYRP
>JCVI_READ_1093012227810
MYIILKLCFIISLSCVSYSQSDYSLQDINTNSEYYDQSVGTSFFNENVVVHYFGHFYUGTCATRFGQLNNLVDELKTQNFNVQLIGIGKDCST
>JCVI_READ_1092963480406
WSNNISPRLFTTVSGWYFIKATUGYCRSQFGYLTQMHAELQTEYPTLTYLSGH
>JCVI_READ_1091140879818
MKNILILFLFQAFLFANYEYSLQDYNNTSPTYRDNVWMPSYPNHITFHYFATQGUAGuTNTFRQLSEFQAELKSDYGYENIVIIGIGQTNISDFNDNFCANSDLPLVMDEYPELPIRQQFSPYGQDHYVVILDYDGNYIDHINLPNLGNTQKNYFLSLLEENYNQTILGDL
>JCVI_READ_1093018292160
IFYIILSSFLISNYDYSLIDYNESSYTYGENVWLPNYQDYMTIHYFTTQSUAGuTSTFWQLSDFYEEIVNIYGYEKVVIIGVGRDTMELSNENFCLNSNLPLVMDDFPSLPIHEQFNDSVAHDMVFLNQNGEYITTIEILSINDYTKNLILDVINENYVNNLLGDLNNDQIIN
>JCVI_READ_1091140650618
MKIDFNILTVLKNHLESKMNFILFVSLSLLTSFSFGQYDFSLEDLNTTSPSFNQDVSPSGNVSLVYFGHYNUGLCTSRFGELADLHESYSKS
>JCVI_READ_1091141392542
MASLLETCAKVNAESYYWIVVLPFEGTNAKWVYSTENTFEYSTSTDGGYSWSQYNSGFAGTSYLTAEQIYIPPFSGGDLNGDFVVNILDVVFMVQYVLGNQEFNDEQLAAGDLTQDGGINILDIVALVNQITNTNENYVTDFLYEDINNNSPTYGQDVGPPIYEGKISAYYFGKAGUSMCRSRFGILNNLYNELISEGINDVEIIGINGFQYINDSYSCMICDDECTTCGEPRILPWTQDIDENEDDQRDVWREWGVT
>JCVI_READ_1091120905269
MASLLETCAKVNAESYYWIVVLPFEGTNAKWVYSTENTFEYSTSTDGGYSWSQYNSGFAGTSYLTAEQIYIPPFSGGDLNGDFVVNILDVVFMVQYVLGNQEFNDEQLAAGDLTQDGGINILDIVALVNQITNTNENYVTDFLYEDINNNSPTYGQDVGPPIYEGKISAYYFGKAGUSMCRSRFGILNNLYNELISEEINDVEIIGINGFQYINDSYSCMICDDECTTCGEPRILPWTQDIDENEDDQGDVWREWGVTLRDFVIVGRDGQELARINLTYNNPDPDSTCGENYETIKNLILSFR
>JCVI_READ_1091140728852
VTTDLCIYLDSNTPYWLRIDAADTSTQAIWSYSAGSLYTYSENTNQSGWLNTIGATGASGIFAEQIYDRPYKKGDVNFDFLVNVTDIIAIISHIIENDILNNEQLDYADTNSDGSINVSDIVYIVNTIIEVENPNPDFSLEDINPSSSLYNLNVGPSYFNGQVSAYYFGKQGUTMCRARFGILNDLHSDLVSEGITDVDIIGINGFQYINDSISCMICSDECSSSTCSEGPRILPWVQDYDDGINCSDENIDLCSANDEESDVWDLWDATLRDFVILDRYGIEFARVNLTYNNPDPTELGECYCSQ
>JCVI_READ_1091141780165
YLLIFSLLFAHIYSLDYSLQDVNTTSDTYQELVGPSFFRDQGKSISINYFGWENUGGuRSIFVQLCNLSNTNSWDTESAVLIGVGVGAGGDSGLDGIINIPGVNAPFVQDETGQIWEDFLGSSNAQRKQVVLLDKDLN 
>JCVI_READ_1093022161603
IFYIILSSFLISNYDYSLIDYNESSYTYGENVWLPNYQDYMTIHYFTTQSUAGuTSTFWQLSDFYEEIVNIYGYEKVVIIGVGRDNMELSNENFCLNSNLPLVMDD 
>JCVI_READ_1093022059159
MLFMTLFRHLFLSLSIIYIFGGCRNDTGQNNQIFQYSIKDINPSSQSYGSNVGPSYFKDKVTLHYFGHFTUGTCAARFGELNDIVNELKSRNYIVEVVGIGKQSHISGLSNWTNGNDSPVCSDQSPFSTWDNWGASQRSLFILDQNLQLVLKESVLNGIPNNLTELLENLATSNEISL
>JCVI_READ_1093018931602
UGTCAARFGELNDIVNELKSRNYIVEVVGIGKQSHISGLSNWTNGNDSPVCSDQSPFSTWDNWGASQRSLFILDQNLQLVLKESVLNGIPNNLTELLENL
>JCVI_READ_1091141379870
FTTYGQDVGPPIYEGNISAYYFGKAGUSMCRSRFGILNNLYNELISEGINDVEIIGINGFQYINDSYSCMICDDECTTCGEPRILPWTQDIDENEDDQGDVWREWGVTLRDFVIVGRDGQELARINLTYNNPDPDSTCGENYETIKNLILSFR
>JCVI_READ_1092963574485
FFLFFYAHYPPQIIMEIILEHHFLKVRSLYNYFGYFTUGTCTARFGQLNDLYDSFKEQGLPVELIGIGTDTYISGLNNWTNNNDAPVVSDESPFSTWTSWGASQRDLFVLDQSGNVVLEQNITSGLPDNLQELITDLLDPSVVPCELGTIFVSEVNNSGTTGNFIEIHNSGGIDCSLEGLRLGNSDDPLNYSFGNIILPAGDFWLGYEGQDSSFTSEINATADTIILSDSNGNLLSVNIDMFQELDGVALSQSFSSEGVGCYTNPSPGSINNACLVLSNEEQNLLPEQVTLYQNYPNPFNPSTTIRFFLQYDAEASLTIYDAMVDYYKSF
>JCVI_READ_1093010298345
LFLFVLISAIFSLDYSREDVNSTSETFGQEVGPSFFLAQGKLTMTIFNWETUGGuRTVYTQLCDLSNNNAWDTEKAVIVGLGNGSGGSGALDAMVGPDGNDAPWVVDSDLETWEEFLGSSSAPRRQLVLLDKDLNKRYQFQYPGSGISPSQEVELIEAINLLIDEFSQLQGDMNEDNLLNVLDVILIVNMAIGNLDVDLNGDMN 
>JCVI_READ_1092215089222
KYLLILLLTNFILCNYQYSLEDYNTTSPTYGNNVWEPEYLDYITMHYFSTQGUAGuTATFGQLSNFQEELRNDDGYENIVIIAVGQTNISQFNNNFCANSDLPLVMDTHP 
>JCVI_READ_1092963635850
KYLLILSLSSFIFCNYQYSLEDYNTTSPTYSNNVWEPEYLDYITMHYFSTQGUAGuTATFGQLSNFQEN 
>JCVI_READ_1092256249333
MLIKILFLLSISFLCGQYDYSLEDINPSSEFFGQEVGTSYFENHVTLHYFGYFTUGTCTNRFGQLNNLYENLKSQGYNVELVGISNGSASSSASGNWTLSNDSPVCVDNANEEVWNDWGASQRDLYVLDLDGNLVLHQNITSGLPDNLESLIIDLLSSSGPELCDINNIYVSEAHTSGNPEDYIEIYNSGDSSCSLEGYKLDDNQELDDLTFGNIIIHAGGYWVGYEDEDSSFSSGLSSSGDEVWLSDPLGNTKMIMLDASFELNGVQLSQSFTSLGEGCYTDPTPGQDNSDCITLTITNSHVLPKAISMLSNYPNPFNPTTNISLNLQLT
>JCVI_READ_1093012069923
MIYNMKKISIILFISVLIGQYDYSLEDINPSSEYYGNNVGTSFFEGKPTLHYFGHFSULICTSRFEQLNNLYNELKEQGIPLELIGIGKNTHIGYSNNWTDGNDAAVCAEESPFSTWSSWNASQRDMFLLDADGNLILHQNISNGIPDDLNALIISLALGDDKHLLYPEEISLHQNYPNPFNPVTTIHYDLSYSALVSIDIYDMNGELVAELLKDYQNAGHHFIHWNGTNNHGQLGQRT
>JCVI_READ_1092257136198
MKKLILILGSIVCYTTPVYGQYTYELEDINPNSSTNGNIIGTNYFTNKVILHYFGSFTULICTSRFGELNIIYNSYKEQGYPIELIGIGKSNESSGIDNWTEGNNAPICADSPPYSVWSDWNATQRDLYITDASGNLVFHENITSGIPDNFINELQTLLDVARDHYPLNFQLYQNYPNPFNPKTLIRYDLEKDSFVNIVIYNMLGQKVATLVIVTSSWI
>JCVI_READ_1092963166880 1
MKIILLFLSLGFTQYTYSLTDNNNTSEYYLESVGPEYFENQITMHYFGSFTURLCNSRFAQLNTFL
>JCVI_READ_1092963166880 2
ILIILLSNLLANVFEYSLLDYNTSSPTHQLNVWYPEYSNHITMHYFATQGUAGuTATFGQLSNFQEELKNDYGFENVVIIAIGQTNISSFNNSFCANSDLPLVMDEFPELPIREQFSPYGESHDFVIVDYDGNYLDHINFLSLGNVEKNYIIDVLEDNYNQIILGDV
>JCVI_READ_1093017762174
MKILSLLFIFSILSAQYDFSLEDLNPNSEYYGTNVGTSFFEGKITINYFGYFTUGTCNARFGQLNDLYNSLKEQGLPVELIGIGTDTYISGLDNWTNNNNAPVVSDASPFPTWSNWGASQYDLFILDQSGNLVFEDNIPSGLPNNLQELIVNLLNPSVAPCELGTIFVSEVNNSGGTENFIEIHNSGDMDCSLEGFRLGNSDDSLNYAFSNFVLPVGDFWVGYEAQDNSFTAEIDADADTIILSDPNGNLLSVYTDMFQEVDGVALSQSFSSEGVGCYTNPLPTV
>JCVI_READ_1093018696155
MKFKAFLSYIFSTAIALSQYDYSLEDLNASSESYGENVGTSHYIDHVTLHYFGHFTUGTCTNRFGELNEVYESLKAQNYSVKLIGIALASQVNYSSNWTNSNDAAVCVDPNPYNTWNDWNANQRDLFILDRDGNFISQQIYQRVPSDLDPL
>JCVI_READ_1093018414556
MLLFKFVNILFLCSILFSQDPYSLEDVNPNSVTYGQNVGSSYFSGKVVLHYFGAFTUGTCTTRVW
>JCVI_READ_1093018551021
LLTFIISSLVIGQNDFLLEDINPLSDTYEELIGPSNFGGNMVVLGFFHEYUGSCRARFGLLNDIYLDLISENIQDVKIIGVGKDQYASSLEGMIN
>JCVI_READ_1093016277959
MKSDINSTITVKLFSDNFNSPGDLIYEWPLNLSASDFFAEIYTPTVSFCINLTSNSYYWLSVETPDSVANISWQHSILNSYYSTSDNGIDWSESIYGPVGATSIRGEQIFTFSQGYPDGDINFDFYTDVLDVVIGVGFVLGNEQLDTDQILALDLNFDSYIDILDIVILVELVLEDPTMMPDFSLEDINPNSENFGQNIGPSFYNGVVSGYYFGKAGUSTCRHRFGILNDLQQELVLEGYDDIKIMGINAKQYDDNSNTCMLCDCEGGLCVEDRVLPWTQDTYDSLYVDLTMRLFT
>JCVI_READ_1093016149783
MKIILSSLFFYSLFLYGQSDFNLEDLNPNSETYGDIIGPNDYLGDLCIVFFGHEYUGACRSRFGFLNTVYNDLISMGINDVGIIGVGKDEFNGTLDGMINGRTISWVEDIEDDGYPVWQDYDAVQRSTYFLDREGNLLYQFNLTTLDPDDPEDYSFFINMILDYRSNNGPGVIRVKDDYVTIQAAIENAVNGDIILVEPGTYLENIDFLDKNITVASLLFSGYEDYSPDQTIIDGDNQGSVVTIISLQ
>JCVI_READ_1093016081229
MKIILSSLFFYSLFLYGQSDFNLEDLNPNSETYGDIIGPNDYLGDLCIVFFGHEYUGACRSRFGFLNTVYNDLISMGINDVGIIGVGKDEFNGTLDGMINGRTISWVEDMR
>JCVI_READ_1092963837422
LVISFIIQIAVSSYNYSLMDYNTTSPTFESNVWEPEYLDYITMHYFATQGUAGuTAVFGQLSNFQNELKNNDGYENIVIIAVGQTNISSFNDNFCANSDLPLVMDSYPDLPIRQQFEPYYQSHGLVILDYQGNYLAHLDVTSLGDSQKNYIRGILEENYQQSNIGDI
>JCVI_READ_1091140734658
MKFFSFFLIATSMLFSNYEYNLIDNNSSSSTFEQEVGPQLLNTNQVTVHYFGHFNUGTCTVRFGQVRDVIDNLHQDGYENKIKFFGIGKTQHQSSLSNWTNGNNTSVCMDISPENLVWNDWNANQRDLFILDYQGNLISQQNISSGLPNDLQNSLLNLIEQIPNDQIPGDMNSDGGINVLDIVLISNLIFANDYSEIGDVNTDGILNILDIVILVSP
>JCVI_READ_1091140825508
MKFFSFFLIATSMLFSNYEYNLIDNNSSSSTFEQEVGPQLLNTNQVTVHYFGHFNUGTCTVRFGQVRDVIDNLHQDGYENKIKFFG
>JCVI_READ_1092255491435
MILLKFVNILFLCSVVFSQDPYSLEDVNPNSITYGQNVGSSFFSGKVVLHYFGAFTUGTCTTRFGELNEINDDLKNSGYQVELIGVSKSSWQAGLVNWTNQGSAAICIDESPYLVWDDWEAIQRDLFITDLNGQVVYKQNITSGIPTNVVDIIAGYLNVHQEILPDKFLLKQNYPNPFNGLTMIDYSIPSASHILFKIYDMSGKEIRTLHNGYHNSGSATKIWDGKDKAT
>JCVI_READ_1092257223819
MLYILVRPYSLRCKSYHHVWSKCWLLFFSEKVILHYFGAFTUGTCTTRFGELNEINDDLKNSGHQVELIGVSKSSWQAGLVNWTNQGSAAICIDESPYLVWDDWEAIQRDLFITDLNGQVVYKQNITSGIPSNIVDIISGYLNVHKDILPDKFLLKQNYPNPFNGLTTIDYSIPSASHILFKIYDMSGKEIRTLHNGYHNSGSATKIWDGKDKNSQLVASGIYFYSIVSGQNSLVKKLTLVK
>JCVI_READ_1092344031189
KKYLLAFIFSTLVFGQNDFSLEDINPLSDTYEQLIGPSYFAGNMVVLGFFHEYUGSCRARFGLLNDIYLDLISENIEDVKLLVLGKDQYISSLERIIQWSVLALGT
>JCVI_READ_1092256033371
MKKYFSIFLILGVCIGQYDFSLTDINPSSDTYGQNIGPSFFNNTIRVLGFFHEYUGTCRARFGISN 
>JCVI_READ_1092344061150
MVVLGFFHEYUGSCRARFGLLNDIYLIYIRKYRRCKNYWCWKRSIY
>JCVI_READ_1092341867099
MRYAILLTLFIYPLLHAQDLYSLEDVNPNSINYESVIGPDYFVGKVVLHYFGAFTUGICTSRFGELNEINDNLKSNGYQVELVGVSKSSWQAGLVNWVNQGNAPICVDVSPYSFGMIGRLVS
>JCVI_READ_1095390204297
MALFKFVNILFLCSILFSQDSYSLEDVNPNSITYGQNVGSSFFSEKVVLHYFGAFTUGTCTTRFGELNEINDDLKNSGYQVELIGVSKSSWQAGLVNWTNQGSAAICIDESPYLVWDDWEAIQRDLFITDLNGQVVYKQNITSGIPSNIVDIISGYLNVHQEILPDEFLLEQNYPNPFNGLTTIDYSIPSASHILFKIYDMSGKEIRTLHNGYHNSGSATKIWDGKDKNSQLVASGIYFYSIVSGQNSLVKKLTLVK
>JCVI_READ_1095390026051
MKKYFFIFLIVGVCFGQYDFSLTDINPSSETYGQNIGPSFFNNTIRVLGFFHEYUGTCRARFGLLNEIYLDLQAQGINDIKIIGIGKDGYASSLDGMINDRILPWVQDSVAENYPVWNEYDAAQREVFILNYEGVIDTSFDITQYNPSDEDDVMGLVEIFLSYRDNDVPAGVVWHVSNDGSDD
>JCVI_READ_1092214974597
MKTRMSKFFLLIIFFSTNFLFSQSNFELEDLNPNSEFYGQVIGPADFLGEISIIFFGHEYUNACRNRFDFLNLVYNDLLAIGIDDVNMIGVGKDEYNGSLDGMIDQNILPWVEDREEEGYPVWEDYEAVQRSTYFLNRQGDLIYQFNITTLNPEDPEDYSYFINLILDFRANNGPNVLRVSEDYLLIQNAIDNADNGDIVLVEPGSASLS
>JCVI_READ_1092257219991
FGAFTUGICTSQ
>JCVI_READ_1092344291965
MKKYIPIFLISFLMGQYNYSLEDINPSSAYYGSNVGTEFFQGKVTLHYFGHYTUGTCTARFGQLNQLYSDLKSQGIPVELIGVGKSSHINYSSAWTNNNDSPVCADPSPFSTWSEWGASQRDLFVVDMNGDVAQHINITGGLPNNLEETILSLVPA
>JCVI_READ_1092344217980
MKIKFILLLTSLVFCNYNYSLEDYNPTSPTYESNVWEPEYLNYITMHYFGTQNUGGuTATFGQLSDFQDELRNDDGYENIVIIGVGQTIMEGANNSFCANSDLPLVMDPYPDLPIRSQFAPYYDSHALIILGYDGNYLGHIDVSGLGTTQKNYIRNILEEHYEQSILGDL
>JCVI_READ_1095460066754
MKILSLLFIFSILSAQYDFSLEDLNPNSDYYGTNVGTSFFEGKITINYFGYFTUGTCNARFGQLNDLYNSFKEQGLPVELIGIGTDTYISGLNNWTNNNSAPVVSDASPFPTWSNWGASQYDLFILDQSGNLVFEDNIPQYA
>JCVI_READ_1095458111001
MVIRSAVFYFSPKVTLHYFGHYTUGTCGFRFEQLNELSNSLISENIELQLIGIGKATQLSSISNWTDDVDVPICADPYPFDVWDEFEAGQRDLIILDKSGDLAYHNNITSGIPDSLENFIRSLSLLNTNNEIYTNKFMLQNNFLIHNPSLS
>JCVI_READ_1092351291780
MKNIFILFICSFIYGQSDYSLEDINPSSDHYGDNVGASFFEGKITLHYFGHFNUGTCTARFGQLNDLYDSYKEQGLPVELIGIGKDSHISSSVNWTSSNNSSVCADESPFPTWTNWGASQRELFVLDQSGNVVLEQNITSGLPDNLQELITDLLDPSVVPCELGTIFVSEVSNSGATGNFIEIYNSGNVDCSLEGFRLGNSDDPLNYSFGNFVLPAGDFWLGYEGQDSSFTSEIDATADTIILSDLNGNLLTVYIDMFQESDGVALSQSFSSEGVGVTLR
>JCVI_READ_1092343792996
MKNIFILFICSFIYGQSDYSLEDINPSSDHYGDNVGTSFFEGKITLHYFGHFNUGTCTARFGQLNDLYDSYKEQGLPVELIGIGKDSHISSSVNWTSSNNSSVCADESP
>JCVI_READ_1092344145111
HFNUGTCTARFGQLNDLYDSYKEQGRPVELIGIGKDSHISSSVNWTSSNNSSVCADESPFPTWTNWGASQRELFVLDQSGNIVLEQNITSGLPNNLQELITELLDPSVVPCELGTIFVSEVNNSGATGNFIEIYNSGNVDCSLEGFRLGNSDDPLNYSFGNFVLPAGDFWIGYEGQDNSFTSEIDATADTIILSDLNGNLLTVYIDMIQESDGVVLSQSFSSDGVGCYTNPSPGSINNACLVLSNEEQKFLPEQVALYQNYPNPFNPSTTIRFFLKNDAESSLTIYDTNGRLILNLFEGFQSAGSKSFTWNGTNELGQKVTTGIYIYRLDVNGVAYNKKMIFIK
>JCVI_READ_1093015315860
EYMKIIYTLLISSFIYGQSDYSLEDINPSSDHYGDNVGTSFFEGKITLHYFGHFNUGTCTARFGQLNDLYDSYKEQGLPVELIGIGKDSHISSSVNWTSSNNSSVCADESPFPTWTNWGASQRELFVLDQSGNVVLEQNITSGLPNNLQE
>JCVI_READ_1092963693078
DYSLEDVNTTSPNYGEFVGPTYFQNNDFSDENKLVSINYFGWETUNGuRQIFAQLCELNNTNTWNTEEVVLIGIGKGLGGDGALNGTINIEGVNSPFVQDETGQVWQDFLGNENAPRKQVVLLDKSLNPRYQFEYSGDQITELELNELLNSIQNLIDES 
>JCVI_READ_1093015240754
MIQLKKIKYSSFFIIFLSLSFGQYDYALEDLNSSSSSYGEEIGTTYFQNHVTLHYFGHFTUGSCTNRFGQLNNIYDNLKNQGYNVELIGVAKASQSSSSGNWTNNNNSPVCVDESPYDVWNGWNASQRDLFVLDLNGDLVLHQNITSGLPDNLESLIIELLGQFGTDLCNLNDIYVSEAHNSGNPEDYIEIFNGGAYDCSLEGFKVDNSQNMTEMIFENIVVPAGGYWFGYMGDDSSFSFDLNSNGDEVWLSDPAGNIKSVSLNASVEWDDVQLSQSF
>JCVI_READ_1093012207116
EDLNSLIIYGEEIGTTYFQNHVTLHYFGHFTUGSCTNRFGQLNNLYDNLKNQGYNVELIGVAKASQSSSSGNWTDNNNSPVCVDESPYDVWNGWNASQRDLFVLDLNGDLVLHQNITSGLPDNLESLIIELLGQSGTELCNLNDIYVSEAHNSGNPEDYIEIFNGGAYDCSLEGFKVDNSQDMTEMIFENIVVPAGGYWFGYMGDDSSFSFDLNSNGDEVWLSDPAGNIKSVSLNASVEWDGVQLSQSFLGDGVGCYTIPTPGESNTDCITLGIDVQNILPQNILLLNSYPNPFNPATFIQMK
>JCVI_READ_1092963771407
KKIGTTIFENHVTLHDLVHFTUGSC
>JCVI_READ_1093012243212
SSSYGEEIGQLISKSCNTSLFWSFTUGSCTNRFGQ
>JCVI_READ_1095460277671
TFYCLVIVPLFFVMALFKFVNILFLCSILFSQDPYSLEDVNPNSITYGQNVGSSFFSEKVILHYFGAFTUGTCTTRFGELNEINDDLKNSGHQVELIGVSKSSWQAGLVNWTNQGSAAICIDESPYLVWDDWEAIQRDLFITDLNGQVVYKQNITSGIPSNIVDIISGYLNVHQDILPDKFLLKQNYPNPFNGLTTIDYSIPSASHILFKIYDMSGKEIEHCT
>JCVI_READ_1095460244371
MKTRMSKFFLLLIFFSTDILFSQSNFELEDLNPNSEFYGQVIGPADFLGEISIIFFGHEYUNACRNRFDFLNLVYNDLLAIGIDDVNMIGVGKDEYNSSLDGMIDQNILPWVEDREEEGYPVWEDYEAVQRSTYFLNRQGDLIYQFNITTLNPEDPEDYSYFINLILDFRSNNGPNVLRVSEDYLLIQNAIENADNGDIILVEPGVYYEHISFLDKNISLVALPYSGYEENTSGSVVLDGGGQGSVVTINNGQDQSSILLGLRSK
>JCVI_READ_1095462399232
LSLSLVRWYSQFGTELMKIGLNKVTVKFAFIITFAFAQGNFSLEDLNPFSESFGQFIGPDNYLEDIVIVYFGHEYUGACRSRFGFLNTVYLDLLSMGINDVNIIGVGKDAYNDQLDGMVNGRILPWVEDTQDDSYPVWEDYNAVQRSTYFLDREGELIYQTNITSIDPESPEDYESFINLILNFRSSNGPSTIRVPQDITSIQEAIIASSDGDLILVSPGTYEGQIDFLDRNISLASLIYSGFDSSLLEETILDGLGEGPVVTINGGQDQSSLVMGFAIENGFSVESRGGLLIKTQVQL
>JCVI_READ_1095468473231
LFRAMKGYRLFFFAIIGIVFAQNDFSLEDVNPASDTYGQNIGPSYFSNTVRVIGFFHEYUGTCRARFGLLNDIYLDLLSQGIEDVKIIGVGKDQYATSLDGMIDGRILPWVQDINSENYPVWTNYDASQREVFILNYEGTIETSFDITPYNPLDSDDVQNLTNLILSYREETDECNAGEVDLWGECYNIEETTNITLSGNPVTGIL
>JCVI_READ_1095462342648
MKTRMSKFFLLLIFFSTDILFSQSNFELEDLNPNSEFYGQVIGPADFLGEISIIFFGHEYUNACRNRFDFLNLVYNDLLAIGIDDVNMIGVRK
>JCVI_READ_1093015395148
SFFTMKGIKLISLLILVEILSSQNSYLLEDFNPNSGTYGQEVGSSYFAGKVILHYFGAFTUGTCTTRFGELNDINDDLKNNGYEVELIGVSKSSWQAGLVNWVNQGDAPICIDESPFPVWNDWEASQRDLFITDVEGQIVYKENITSGIPSNISDIIFSYLAIENNSVPLDFNLEQNYPNPFNGHTNINFSTPFSAHVDLKIFDMNGKVVKTLYHGYHNNQHSKIDWDGKMTLTS
>JCVI_READ_1093015414356
KYFFIYEDKNILLFCSNMLIFTMKGIKLISLLILVEILSSQNSYLLEDFNPNSGTYGQEVGSSYFAGKVILHYFGAFTUGTCTTRFGELNDINDDLKNNGYEVELIGVSKSSWQAGLVNWVNQGDAPICIDESPFPVWNDWEASQRDLFITDVEGQIVYKENITSGIPSNISDIIFSYLAIENNSVPLDFNLEQNYPNPFNGHTNINFSTPFSAHVDLKIFDMNGKVVKTLYHGYHNNQHSKIDWDGKNDLNELVSSGVYIYSMQSEGSIKTKKLTFIK
>JCVI_READ_1093015634697
GQNSYLLEDFNPNFKHLWSGGGFFTFWLVRLSFIIFGAFTUGTCTNQ
>JCVI_READ_1092963825581
PRSIMIQLKKIKYSLFFIILLSLAFGQYDYSLEDLNSSSSSYGEEIGTTYFQNHVTLHYFGHFTUGSCTNRFGQLNNLYDNLKNQGYNVELIGVAKSSQSSSSGNWTDNNNSPVCVDESPYDVWNGWNASQRDLFVLDLNGDLVLHQNITSGLPDTWRP
>JCVI_READ_1092963939813
LRSIMIQLKKIKYSLFFIILLSLAFGQYDYSLEDLNSSSSSYGEEIGTTYFQNHVTLHYFGHFTUGSCTNRFGQLNNLYDNLKNQGYNVELIGVAKSSQSSSSGNWTDNNNSPVCVDESPYDVWNGWNASQRDLFVLDLNGDLVLHQNITSGLPDNLETLIIELLGQSGTDLCNLDDIYVSEAHNSGNPEDYIEIFNGGAYDCSLEGFKVDNSQDMTEMIFDNIVVPAGGYWFGYMGDDSSFSFDLNSNGDEVWLSDPAGNIKSVSLNAL
>JCVI_READ_1093016195910
FYCLVIVPLFFVIALFKFVNILFLCSVVFSQDPYSLEDVNPNSITYGQNVGSSFFSEKVVLHYFGAFTUGTCTARFGELNEINGDLKNSGYQVELIGVSKSSWQAGLVNWTNQGSAAICIDESPYLVWDDWEAIQRDLFITDLNGQVVYKQNITSGIPSNIVDIISGYLNIQEEILPDKF
>JCVI_READ_1093006499190
PLKKYLLAFIFSALVFGQNDFLLKDINPLSDTYEQLIGPSYFAENMVVLGFFHEYUGSCRARFGLLNDIYLDLISENIEDVKIIGVGKDQYISSLDGMINSRVLPWVQDSSSANYAVWSNFGANQRDIFFINIDGQIDTSFNITPYNPSNPDDAMYIKDLILSFRVDDNLASSP
>JCVI_READ_1093009952454
YFYCLVIVPLFFVMDLFKFVNILFLCSILFSQDPYSLEDVNPNSITYGQNVGSSFFSGKVVLHYFGAFTUGTCTTRFGDLNEINDDLKNSGHQVELIGVSKSSWQAGLVNWTNQGSAAICIDESPYLVWDDWEAIQRDLFITDLNGQVVYKQNITSGIPSNIVDIISGYLNVHQDIFPDKFY

#Prx-like 3
>JCVI_READ_828404
MGSIIKIKAIHSLWYIIFGLFFFIYSCSDNDNKVENRFNPLVQGDSSAIIYEGDTLWIPQQLYCHNDDSDTWKLSNYNGAYNGGDHHVILLTWFASYUGLCQAEAPKIQSLYNQHYDEGLRVFTFGLDWGAMDCDAWGETFDLSFPILDDSYYNIFPMITNNYYIPHNVVINHEMEVVYSVGGYDHTSLVNALQSAMQDLP
>JCVI_READ_849814
LSYLLFLVFAFNCSSGDGSGNGSDQINTSALSVGDTYSGFDDLNVCANQDLNFNYDDTSTVILVSFFASWUGDCQAHVSSLETLHQQYRQQGLVIVSPGKDIGNPYTCESWKSTFGASYIIANDNDRIIEQQLSKDGTHPYHVLIDKSRTIRYSQTGYDQGALESLIQTTLNE
>JCVI_READ_705728
MRIFLLFLLTSYIFGQTYSEGDYVENFGAEICYNGEGTWEWEVEGLNKVTWISSFATWUGPCQSEAPIQESIYQQYIDNPNVEIVSAGMDWGQPYSCESWATSFGSTFPILDDNTGSSIYGLFGVGYVPHNVVIGGDGLVIFSESGFNQNTMIAMIEEGLANLILDVDEDGVLDSEDNCVETANPYQEDIDLDGAGDACDPCDNQNIFTF
>JCVI_READ_1109618
MGSIIKIKVIHSFWYIIFGLFFFIYSCSDNDNKVENRFNPLVQGDSSVIIYEGDTLWIPQQLYCHNDDSDTWKLSNYNGAYNGGDHHVILLTWFASYUGLCQAEAPKIQSLYNQHYDEGLRVFTFGLDWGSMDCDAWGETFDLSFSILDDSYYNIF
>JCVI_READ_1304752
NSVNILAQVLNVGDTVPNFTIPACSNSSDSTWTLYDYNGAMNGGNPSVILLTLFTSWUPLCWSEAPITQTIFEEFSDQGVKFIGVGWDWGEPYSCEEWSSTFNIDYPLLNGSDSTTVQNLFGYTFPRTYLINHQMEFTAWSHAPNSDELLYYLELAIELMQEDADGDGLILDDNCPEDYNPSQFDDDEDGIGDECDNCNNNIFIPGNLDGTLELDGSLSLNVLDLLLLSDIVNEEPEDGCAITATDITGDGVTNIIDVYAFASMILEGNFDN
>JCVI_READ_1118650
MGSIIKIKAIHSLWYIIFGLFFFIYSCSDNDNKVENRFNPLVQGDSSAIIYEGDTLWIPQQLYCHNDDSDTWKLSNYNGAYNGGDHHVILLTWFASYUGLCQAEAPKIQSLYNQHYDEGLRVFTFGLDWGAMDCDAWGETFDLSFPILDDSYYNIFPMITNNYYIPHNVVINHEMEVVYSVGGYDHTSLVNALQSAMQDLP
>JCVI_READ_1267816
MGSIIKIKAIHSFWYIIFGLFFFIYSCSDNDNKVENRFNPLVQGDSSAIIYEGDTLWIPQQLYCHNDDSDTWKLSNYNGAYNGGDHHVILLTWIASYUGLCQAEAPKIQSLYNQH
>JCVI_READ_1092233100131
QTYSCPFLFLELVLAEFISSPUAFCSHHAPKMRGM
>JCVI_READ_1095898056526
MFLIVNAFSQVYTVGDYVNDFSGDICHNGDGTWSYEENGRDRVTWINLFTSWUPSCTTEAPQAEAVLQQYTNDSLVLVAFGQDWNQPYSCSGWGTTFGLSHPIVDDINNIYGLFGVGYIPHNVIIGGDGEVLYSDTGYNQAAIISVINQALEDLPSDLDEDGIDTDEDNCPENFNPLQSDIDEDGSGDACDICDNVNVFTTGNVNGDLDENNFPIINFFDVVALLDHFQLNESELLPISECREQAGNINGDNNVNIIDVVNLVNMVLFDNMPSFLNNEEDKGTLFFSQVNENNYISIESTSEIGGFSLVSPKPL
>JCVI_READ_1095898023484
MFLIVNAFSQVYTVGDYVNDFSGDICHNGDGTWSYEENGRDRVTWINLFTSWUPSCTTEAPQAEAVLQQYTNDSLVLVAFGQDWNQPYSCSGWGTTFGLSHPIVDDINNIYGLFGVGYIPHNVIIGGDGEVLYSDTGYNQAAIISVINQALEDLPSDLDEDGIDTDEDNCPENFNPLQSDIDEDGSGDACDICDNVNVFTTGNVNGDLDENNFPIINFFDVVALLDHFQLNESELLPISECREQAGNINGDNNVNIIDVVNLVNMGVV
>JCVI_READ_1091138231555
MVFRLHIYALVFITIVFSEVYQNGDYVKNLSGNICENDSLEWSSKNKELSNILFISSFATWUIPCQTESQEIEKIHKEFKNLGVEVIGAGMDWNNPYSCEKWVEKFNLTYPILDDSEGEKIYNYFGDGIVPYNVVIDRNMRLIYSSSGFNKDEIVDAIKTGLKKSIKRESSSFPSKN
>JCVI_READ_1092256365893
NTDGNLETPIPLTGDKDVVVYLRHLGULFCWSFANAMAKKRPEIQKEGGDIAFVSVSPTAEKLRKFLELNPNVPEERIFVDNSKTFEAYKAVGLAS
>JCVI_READ_1092257176311
TSTVILLSFFASWUGDCQ
>JCVI_READ_1092257176119
MLLKRLSFSFFLIFVFNCSSGDGSGSGSDQINTSALSVGDTYPGFDDLNICANQDLNFNYDDTSTVILLSFFASWUGDCQAHVSSLEALHQQYHQQGLVIVSPGKDIGNPYTCDSWKSTFGASYIIANDNERIIEQQLSKDGTHPYHVLIDKSRTITTARLDMTRGHWSP
>JCVI_READ_1092255327168
HPLIYGQQYTVGDYVDDFSGDICFNGDGIWSYEVHGRDRVTWINLFTSWUPSCTSEAPQAEAVLQQYANDSLVLVAFGQDWNQPYSCSGWGTTFGLTHPIVDDINNVYGMFGIGYIPHNVIIGGDGEVLYSDTGYNQAAIIAIIEQALEDLPSDFDEDGFDEDLDNCPENYNPTQADIDGDGLGDACDVCDNENVFVSGNVNGDIDLNNEPIIDFFDVVALLDYLQLSQTTPQAITECQAQSGNINADNNVNIIDVVNLVNILLFGSSSSAVMQEVSGGSIVLEHSELADNIILESTTNIGGFQFDIISSNQTFSGLNSISPHST
>JCVI_READ_1091140693769
MYIKNILIRTLVMLSIASSQYYQVGDQVQNFGAPICMNGNGNDIWTYEQYGANKVIFLSVFATWUGGCQVEAPQLEMIKQQFIEEEVIILTAGKDWGQPYSCEEWATTFGLTIPVLDDEIDSLSSIFGNAIPYNVVIDGNGDVIYSASGHNLEAIINTIESSLSTIIQDSDSDNILDNIDNCINIYNPEQNDYDFDHIGDECDSCDNLNIFINGNIYGDIDNENNYSIDIFDLLTLLDIIIYDYDNLCGYQIADITGDGQQNILDAISLIQIIMSE
>JCVI_READ_1091138274397
MKKVFLYIFSFISFTFAQSYCAGDQISIADQNTNFEVCYASGDYQVGDNWSFSDYNGDLNGGDYFITFVDMAATWUGSCYSSIGFMDAQEEYWHETNPAVFFITTLQDLNQPYTCEQWGNQGVQGFPLIVEDPGTIFSWLHDSWSAFPTYAILDHTMTVRAKPWPYQNNGNSNSCDGNNNTIDGWNGGNANDYCPRY
>JCVI_READ_1093017425796
NFQRRYLHDGEGTWSYEEHGRDRVTWINLFTSWUPSCTTEAPQAEAVLQQYANDSLVLVAFGQDWNQPYSCSGWGTTFGLTHPIVDDINNVYGMFGIGYIPHNVIIGGDGEVLYSDAGYNQTAIIAIIEQAIEDLPSDFDEDGFDEDVDNCPENYNPTQADIDGDGYGDACDVCDNENVFITGNVNGDIDLNNEPIIDFFDVVALLDHLQLSQAAPQAISECEAQSGNINADNNVNIIDVVNLVNMLLFGSSPSAVIPEIDGGSITLEKSELVNKIILESITDIGGFQFDIISSNPISSSLEQLSLPSGWSMNYTFKDNIYRFIAYDQTGENSIKSIQLDFNRSSIFNVENIIVSSSNGYEIPTN
>JCVI_READ_1092255470282
MIKRISLLLLALPLIYGQQYTVGDYVDDFSGDICFNGDGIWSYEVHGRDRVTWINLFTSWUPSCTSEAPQAEAVLQQYANDSLVLVAFGQDWNYLTVVADGEQHLA
>JCVI_READ_1093018298717
MIRKILLILLAIPLIYGQQYTVGDYVDDFSGDICMNGEGTWSYEEHGRDRVTWINLFTSWUPSCTTEAPQQKQFYNNMLTTR
>JCVI_READ_1092255434378
KKNIILLLALPLIYGQQYTVGDYVDDLAGDICFNGDGIWSYEVHGRDRVTWINLFTSWUP
>JCVI_READ_1092256010056
MKNIFYICLLFLTTNIINADYYQLGDLVENFGAQICVNDNGDENWEYNSHGNNNVIFLSIFATWUGGCQAEAPYLEEIHQQYINENVIIISAGKSWGAPYTCEEWATTFGLSFPILDDESDSLSSIFGNSIPHNVVIDGNGQVIYTSPGHNLDPIIEAIEEGLNTIIPDLDNDGVLDNIDNCVDIYNPEQSDTDLDNIGDECDECDNLNIFVEENIYGEIDSLNNFTIDIFDLLTLVDIILSNDIENCGFYIGDLTNDGLVNVFDVIALSQVILNSR
>JCVI_READ_1091138127591
MTKFYKRSILVFQLLFPLYAQLEVGDISPDFEATVCMNGENLDPDNGDSSVWSLYQDGYGKVTWINLFTSWUGSCQVEAPQTEEIWQDYLSNNEDHLNIIANGFDWTSFSCESWASVFGITYPILDGGTSGGEAWSLYGDGYIPHNVVLDHNYQVIYSASGYNESAILSAIDLALSYVPRDQIAI
>JCVI_READ_1093023078389
MNDNGADTWNYDQHGTNKIIFLSLFATWUGGCQVEAPQLENVKQQFIDEEVVIITARKDWGQPYSCEQWATNFGLSIPILDDEIDSLSNLFGYPPHNIVIDGYGQVIYSAPGHNLQT
>JCVI_READ_1091141532690
VIFLSVFATWUGGCQVEALQLEMVKQQFIEEEVILITAGKSWGQPYSCEMAHLWITYLFR
>JCVI_READ_1092256088537
LSVKVTNTFFITYLLSIQFALSQVFEVGDYINDLVGNICENGDVDWKLSLDKNNEVFFISSFATWUKPCQSEAQTIEEIYKQYKDKGVEIIGAGIDWNQPYSCEEWAKEFQLSFPILDDSKGKQIYNYFGNGIVPYNVVMIEL
>JCVI_READ_1092256093713
DSVKVTNTFFITYLLSIQFALSQVFEVGDYINDLVGNICENGDVDWKLSLDKNNEVFFISSFATWUKPCQFEAQTIEEIYEQYKDKGVEIIGAGIDWNQPYSCEEWAKEFQLSFPILDD
>JCVI_READ_1091141649070
LQSVWISSFATWUGPCQSEAPVVESIYQQYIDNPNVEIVSAGMDWGQPYSCSSWAETFGQTFPILDDNNGSSIYGLFGVGYVPHNVVIGGDGQVIFSESGFNQNTMIAMIEEGLENLILDVDEDGVLDSDDNCIDIANPNQADIDFDGAGDACDPCDNQNVYTFGNINGTIDQEGIAIVDIFDVMELVDILLSDDNESCGSEIADMNSDGNQNVVDIIFLVQMLLGGDFENLSSYDPGLFEIYNSGIDTKISISNDSKLGGLQFSTYLDEVSENDLNSLTLPEGWVVEYALNNQKLDVLIFDMSGQNSVETLDLKFSPHL
>JCVI_READ_1091141646382
MKYLKILFFINFIFGQTYSVGDYVDNFSAEICYNGEGTWEWEVDGFNKVVWISSFATWUGPCQSEAPVVESIYQQYIDNPNVEIVSAGMDWGQPYSCSSWAETFGQTFPILDDNNGSSIYGLFGVGYVPHNVVIVEMGK
>JCVI_READ_1093011906937
MSASWUGTCISLAPSVDELEQQFSDYNVKFITSFQDAGTNNSGTSNLSSLGWQNLGVPGIPLVVDQNASDVSLFDLLHDSYNAFPTFAIIDHTMTLRGKPWTLTSNSNTNSCDGSSSYLNGWSGGSVGTFLQQLVDECGPLCEDNPDVDLDGILVGDDNCPSDYNPNQLDSDNDNIGDVCDECSNLPAA
>JCVI_READ_1091139066266
VKVTNTFFITYLLSIQFAPSQVFEVGDYINDLVGNICENGDGDWKFSLDENKKVIFISSFATWUKPCQSEAQTIEEIYKQYKDKGVEIIGAGIDWNQPYNCKEWAKEFRLSFPILDDSKGRQIYNYFGNGIVPYNVVIDRNGRLIYSDSGFIKEDIVNAIELGLKITKTDTPYFKKKKLKANHETIYQELRKNKGYD
>JCVI_READ_1092257172841
MNENGDDIWSYEQHGVNKVIFLSIFATWUGGCQVEAPQLEAAKQQFIDEEVIIITAGKNWGEPYSCEQWATNYGLTIPILDDEIDSLSSIFGNSIPHNVVIDGNGQIVYTSNGHNLAGIINVIENSLNTISGDYDDDGILDDVDNCIDVHNPLQNDMT
>JCVI_READ_1092963100865
MKNIFYICLLFLTTNIINADYYQLGDLVGNFGAQICVNDNGDENWEYNSHGNNNVIFLSIFATWUGGCQAEAPYLEEIHQQYINENVIIISAGKSWGAPYTCEEWATTFGLSFPILDDESDSLSSIFGNSIPHNVVIDGNGQVIYTSLVII
>JCVI_READ_1093012211543
MRNFFFIFSLFLSANIINADYYQLGDFVENFGAQICVNDNGDENWEYNSQGNNNVIFLSIFATWUGGCQAEAPYLEEIHQQYINENVTVISAGKSWGSPYTCEEWSTNFGLSFPILDDESDSLSSIFGSSIPHNVVIDGNGQVIYTSSGHNLDPIVEAIEEGLNTIIPDFDNDGVLDNVDNCVDIYNPEQIDTDLDNIGNECDNCDNLNIFVDENIMRLPTV
>JCVI_READ_1092256273971
MFIYKNLIKFILFFSLASSQYYQVGDQIENFGAPICMNENGDDIWSYEQHGVNKVIFLSIFATWUGGCQVEAPQLEAAKQQFIDEEVIIITAGKNWG
>JCVI_READ_1092257133855
MYIKNILIRTLVMLSIASSQYYQVGDQVQNFGAPICMNGNGNDIWTYEQYGANKVIFLSVFATWUGGCQVEAPQLEMIKQQFIEEEVIINSSS
>JCVI_READ_1093018665479
VKVLILFHYYLLSIQFAPSQVFEVGDYINDLVGNICENGDGDWKFSLDENKKVIFISSFATWUKPCQSEAQTIEEIYKQYKDKGVEIIGAGIDWNQPYNCKEWAKEFRLSFPILDDSKGRQIYNYFGNGIVPYNVVIDRNGRLIYSDSGFIKEDIVNAIELGLKITKTDTPYFKKKKLKANHETIYQELRKNKGYD
>JCVI_READ_1093018750103
MKKIIPLIIFLSISFCQEFQVGDSINDLKGILCGNGNGEWHYSIHTGKVLFISSFATWUKPCQSEAQTVEKIFKKFKSNDVMVIAAGMDWNSPYSCKDWVKKFMLTFPVIDDTEGRSIYNYFGDGIVPFNIVINRYGQLVYSKSGFNKDEIIKVIEESLELSKKKNGFNFPKILKNAQQTRYELLRSKKGFDN
>JCVI_READ_1093018744727
MNGNGDDIWSYDQHGINKVIFLSIFATWUGGCQVEAPQLEAVKQQFIDEEVIIITARKSWGQPYSCEQWATNFGLTIPILDDEIDSLSSIFGNSIPHNVVIDGMVK
>JCVI_READ_1093017651716
MKNIFYICLLFLTTNIINADYYQLGDLVENFGAQICVNDNGDENWEYNSHGNNNVIFLSIFATWUGGCQAEAPYLEEIHQQYINENVIIISAGKSWGAPYTCEEWATTFGLSFPILDDESDSLSQLLS
>JCVI_READ_1092256343803
VKTLSGNICKNNGIEWSSDNTESNTVIFISSFATWUIPCQAESQQVEKVHRQFKNKGVDVIGAGMDWNNKYTCENWAEKFKLTHPILDDSRGNRIYNYFGNGVVPYNIVLDKDRRLIYSSSGFNRDEIIEAINIGLGLSKKEKNFSEKIKLARPKKSAYKQLRENKGLN
>JCVI_READ_1091139219293
DFELQDQDGNMVRLYDFCAQAILLVSAADWUGACHGEAPSLVGWYEKYKDRGFIIITLFGDADTELMNTFADRHGIEHPIVLDNGWSTTVRYTGPQIGLPAMTLIKPGLEMVKVNGTSATVV
>JCVI_READ_1093015817165
MNGNGDSIWSYDQHGINKVIFLSIFATWUGGCQVEAPQLEAVKQQFINEEVIIITAGKSWGQPYSCEQWATNFGLTIPILDDEIDSLSSIFGNSIPHNVVIDGNGQIVYTSNGHNLAGIINVIENSLNTISGDYDGDGILDDVDNCIDVHNSLQNDNDLDGIGDACDSCDNLFVYVDGNIYERLIINLIMILIFLI
>JCVI_READ_1093015751885
IFLSIFATWUGGCQVEAPQLEAVKQQFINEEVIIITAGKSWGQPYSCEQWATNFGLTIPILDDEIDSLSSIFGNSIPHNVVIDGNGQIVYTSNGHNLAGIINVIENSLNTISGDYDGDGILDDVDNCIDVHNSLQNDNDLDGIGDACDSCDNLFVYVDGNIYGEVDYQSNYDIDIFDLITLMDIIANDNTNNCGYEIGDITNDGNVNIIDAIALLQRILYPE
>JCVI_READ_1091143199283
VDDFSGDICHNGDGTWSYDEHGRDRVTWINLFTSWUPSCTTEAPQAEAVLQQYTNDSLVLVAFGQDWNQPYSCTSWGTTFGLSHPIVDDINNVYGLFGVGYIPHNVVIGGDGEVLYSESGYNQTAIIATINQALEDLPSDLDEDGFDVDIDNCPEIYNPTQADIDEDGKGDACDICDNANIYVVGNVNGDLDESGSPKINFFDVVALLDHLQLDDSEEIPISECRQQAGNINYDNNVNIIDVVNLVNMVLFDNIPSMQIGTDEGILSL
>JCVI_READ_1091138240927
MFIYKDLIKFILFFSLASSQYYQVGDQIENFGAPICMNGNGDSIWSYDQHGINKVIFLSIFATWUGGCQVEAPQLEAVKQQFINEEVIIITAGKSWGQPYSCEQWATNFGLTIPILDDEIDSLSSIFGNSIPHNVVMTVIHAS
>JCVI_READ_1092301127337
VKTLSGNICKNNGLEWSSDKTESNTVIFISSFATWUIPCQTESQQVEKVHRQFKNKGVDVIGAGMDWNNKYTCENWAEKFKLTYPILDDSRGNRIYNYFGNGVVPYNIVLDKDRRVIYTSPGFNREEIIEAINIGLGASKKGEKNSEKFKLGRPKKSAYKKLRENKGLN
>JCVI_READ_1091142274608
MDKLYNKTLRKNSMKINILAFKIILFITFASSQYYQVGDQIENFGAPFCMNDNGADTWNYDQHGTNKIIFLSLFATWUGGCQVEAPQLENVKQQFIDEEVVIITAGKDWGQPYSCEQWATNFGLSIPILDDEIDSLSNLFGYPPHNIVIDGYGQVIYSAPGHNLQTIINVVENSYRQFAR
>JCVI_READ_1092342118033
KVLFISSFATWUKPCQSEAQTIEEIYKQFKDKDVEVMGAGIDWNQPYSCKEWAKKFGLTFPILDDSKGRQIYNYFGDGIVPYNVVIDRSGRLIYSNSGFIKEDIVNAIESGLKTPKTD
>JCVI_READ_1092350507908
VKATYTFCIIFLLSIQFSYSQVFEVGDHINDLVGNICGNGSGVWKFSLNENKKVLFISSFATWUKPCQSEAQTIEEIHKQFKDKDVEVIGAGIDWNQPYSCEEWGKRFRLTIPILDDSKGSQIYNYFGNGIVPYNVVIDRSGRLIYSESGFKKKEIVNVIELALKTPKINKVNIKKKNLKAHYKTRYEKLKENKGSEF
>JCVI_READ_1095368019320
MKFKLIFISIVSSVLVFGQVYTVGDYVDDFSGDICHNGEGTWSYEEDGRDRVVWINLFTSWUPSCTTEAPQAEAVYQQYTNDSLVYVAFGSDWNQPYSCTSWGTTFGLSHPIIDDINNVYGLFGIGYIPHNLIIGGDGELLYSDSGYNQAAIIAIINQALEDLPSDLDEDGFDFDEDNCPETYNPAQSDIDEDGSGDACDICDNANVFIVGNVNGDLDDNNNPIIDFFDVVSLLDHLQTDEANETPISECRQQAANSLHPRT
>JCVI_READ_1092351376667
DKQKGTFHLFFATWUKPCQSEAQTVEKIYKQFKDKDVEVMGAGIDWNQPYSCEEWAKKFQLTFPILDDSKGRQIYNHFGDGIVPYNVVIDRNGRLIYSDSGFKRQGILNAIESGLKTPKTDAVYLKKKKLKSHNKTRYQKLRKNKGYD
>JCVI_READ_1092963742291
MKFKLIFISIVSSVLVFGQVYTVGDYVDDFSGDICHNGEGTWSYEEDGRDRVVWINLFTSWUPSCTTEAPQAEAVYQQYTNDSLVYVAFGSDWNQPYSCTSWGTTFGLSHPIIDDINNVYGLFGIGYIPHNLIIGGDGELLYSDSGYNQAAIIAIINQALEDLPSDLDEDGFDFDEDNCPETYNPAQSDIDEDGSGDACDICDNANVFIVGNVNGDLDDNNNPIIDFFDVVSLLDHLQTDEANETPISECRQQAANINYDNNVNIIDVVNLVNMILFDNIPTAFTSDEMMVMFR
>JCVI_READ_1092963725767
VKNLSGIICENGSLEWSSTKKELSNVLFISSFATWUIPCQTESQEIEKIHKEFKNQGVEVIGAGMDWNNPYSCEKWAEKFNLTYTILDDSEGEKIYNYFGNGVVPYNVVIDRNMRLIYSSSGFNKDEIVDAIKTGLKTSIKQELPLKKNKLSLPRRTGYKKLRENKGFD
>JCVI_READ_1095403593256
MNGEDINPGIGNSSAWSLYEEGYGKVTWINLFTSWUGSCQVEAPQTEEIWQDYILNNEDHLNIIAYGFDWTSYSCESWASAFGITYPILDGGTSGGEAWDLFGDGYIPHNVVLDHNYQVIYTASGHNESAILNAIDLALSYVPRDQDGDGVMDSNDNCVAVSNYHQDDYDLDGSGDACDPCNNLDIYVAGNIDGTQNSINSEAIIDIFDVLSLTDIVLKGIDYGCGYEISDIREDGNLNVLDIVALVQIVLAGT
>JCVI_READ_1092963525160
MIKKLIISFILLSSLVGQTYQVGDFVDDFSSPICVNGEGYWSYDVEGRNKVVWINLFTSWUPSCTQEAPVSEYIYQNYINEPVVVVAFGSDWNQPYSCESWASTFGVTYPIMDDVNNIYGLFGTGYIPHM
>JCVI_READ_1095500034374
QMKLLKILLLTSVMFGQTYVEGDIVDDFGADICYNGNEYWSWNTHGQNKVTFIASFATWUGPCQSEAPAIEDIRQQYADNYNVEVVTAGMDWGQPYSCSDWAETFGLTIPISPQ
>JCVI_READ_1095467004023
MITLTKKILKYFLISFAVLTMARSQTYQVGDYVDDFGSPICANGEGYWTYNTDGRNKVVWINLFTSWUPSCTQEAPVSEYIYQNYINEPVAVEHYS
>JCVI_READ_1095469550700
MFYYLRLFSIINIFSIMMGSLYNVGDQVSEIHQNMQFDVCYGAEEHGYGDEFAPNLSLGEFNGFHNGGLFYVTMIDMAASWUTPCWNGIGTMSGIESWYSSNPNVKIITNLDDIGQPHSCQAWGNQHGNFGAIPLMTDDGNQDVLWGWFNTGSAFPSTVYLDHTMTVYHKANNPNATIAMSTIDGMLSECGNLCVLASPTALFEYIIDGNTVSFIDLSELVNDGWIIEEWNWDFGDGNTSNVPSPTHTYSEDGTYAVLTIHSGL
>JCVI_READ_1092959710555
KIMITVFILFFSVVLPNTIYCPTNDQPSTRSLYSIGDTLSYQDQSLQIPVCNGEGNYSTGDSFSFLDLNGNENGGDYKISIISMNATWUPACYDYISLMDQLLEFTQENDKLQFIVSIDYSSNEQDLYSCNEWADLYDELGQHGNNPLILDGDPNHNIWNMFAASTYSAYAFIDHHMVLRYK
>JCVI_READ_1092960138388
MITVFILFFSVVLPNTIYCPTNDQPSTRSLYSIGDTLSYQDQSLQIPVCNGEGNYSTGDSFSFLDLNGNENGGDYKISIISMNATWUPACYDYISLMDQLLEFTQENDKLQFIVSIDYSSNEQDLYSCNEWADLYDELGQHGNNPLILDGDPNHNIWNMFAASTYSAYAFIDHHMVLRYKFDMPNLYEFQYTYIPVLVDEMYGCTDSNACNHDVGAVYENNTCQYGDECDNCSS
>JCVI_READ_1093018267852
QTYRLSEQRGHPVVLAYFATWUPVCPSEVSDIEHSLWQQYKDQGVQVWGIASREPDDTVRAFVEQYGVTFPVLLDRDGRVNQAYRQDPAFPSAAYPQDWVIGSDGTVVYVNNGFELDAMETAIDAELDGEPGAE
>JCVI_READ_1093017166979
QTYRLSEQRGHPVVLAYFATWUPVCPSEVSDIEHSLWQQYKDQGVQVWGIASREPDDTVRAFVEQYGVTFPVLLDRDGRVNQAYRQDPAFPSAAYPQDWVIGSDGTVVYVNNGFELDADGDGHRRRARREPGRRVTGRVTGRVTAAAQPAASP
>JCVI_READ_1092346005764
MIKKLITLFILLSSLVGQTYQVGDIVNDFSSPICVNGEGYWSYDVEGRNQVVWINLFTSWUPSCTQEAPVSEYIYQNFINEPVVVVAFGSDWNQPYSCEGWASSFGITYPIMDDVSNIYGLFGTGYIPHNIVIGGDGEVLYSESGFNETAIINFINEGLENLDQDFDNDGVNDNLR
>JCVI_READ_1092344218542
FTSWUPSCTQEAHV
>JCVI_READ_1095901429861
MSTKIRFYKWAIMSLHLIGPMYAQLQVGDISPDFEATVCMNGEGINSDIGNGSVWSLYEEGYGKVTWINLFTSWUGSCQVEAPQTEQIWQDYLSNNEDHLNIIANGFDWTSYSCESWASSFGITYPILNGGTSGGEAWSLFGDGYIPHNVVIDHNYQVVYSASGYNESAILNAIDLALSYVPRDQDGDGIMDNNDNCIEISNYHQDDYDLDGSGDACDPCNNLDIFITGNIDGTLSPFDGGATIDIFDILSLTDIVLEGTEDGCGHEISDIRQDGDVNVLDIITLVQLILGSR
>JCVI_READ_1092998200762
QNTMKSILGIILLFSFSFSQTYTVGSYVDDFSGDICHNGDGTWSYDEHGRDRVTWINLFTSWUPSCTTEAPQAEAVLQQYTNDSLVLSLQ
>JCVI_READ_1092960107263
GYYLNVFSNLAKSKMSITLQFYKRSILSLHLLGPIFAQLQVGDISPDFEATVCVNGEDINPDIVNGSVWSLYEEGYGKVTWINLFTSWUGSCQVEAPQTEEIWQDYLSNNEDHLNIIANGFDWTSYSCGSWASSFGITYPILNGGTSGGQAWSLFGDGYIPHNVVLDHNYQVIYTASG

#Prx-like UGC-containing
>JCVI_READ_1200577
EKSYLWLFSSWUGCAFDLPGWQDTIRRI
>JCVI_READ_1110824
MSSSAALTQRIAPDFSLPDISGVDRALSDWAGKKRLLVAFSSWUGCAFDLPGWQELFEELKEDNFQIIAVAIDENTTAVSELATGTTYPVLMDQDHLLTELFAISNVPSVVWIDENNMIARPAAAEFGTDTFTEITGISRETHMQQVRDWVHEGSLPNDASYSVPDLSEDEVQARLHFKTAAHLRRNGRKEEAERHFNAASELTPLDFTIVRASMPLRGGDPFGEEFFELYQKFQDAGSPYHGIPRGQ
>JCVI_READ_1091145349036
MFITRRGQAWFNVTELAKKLQQAYVTDYNDGIWSFGTMPVTRQSFLRGGEAPDFELMGRDGELVRLSDFRGKKVLLLTWASWUGCRLDVPVWQSIYEELKSENFEIISVAQDTGGEEAAGYIFDDANVSYTAIIDVNHQISSLYNLVNVPSGVWIDEQGKIMRINEGTYAKEHMNGAWGTNDYVPIVRDWVKKGANSEYVWDRDKVRESIVQRTPEAERAQPAFRLGGYYFTNDNDEKAEQYWTMAQELDPTSWNYLRQDLLYEEGGSAGPRVARTPRKIECAGGNYYAPLE
>JCVI_READ_1095407069656
PKDLGQINGFEIKPEGACFRELCIPLNDQLLVEQDGKQWFNLTAFANLLDQPYVADHEAGVWSFAEIPAKRANMMVDAMAPDIELTDRTGEVVRLADLKGKKALIVTWSSWUGCFLDVPVWQRIYEEINDPDFVIICAAQDTGGEAAAGPIFDAANPTYIQVVDEDHLVSSAFNFVNVPSAAWIDEEGRIVRIDEGTYSKVHELGVGDQSISFGTNVYEPALKDWVANGAQSKHVQSAATVAGNIRQHTADQQKADAAFCLCNLFRKHGQDNKPMSTGIWPAL
>JCVI_READ_1091140094883
PVAVDTEAGLAAIGAPRAARRRALDDLVAPDFTLPDLVGGGVTSLSDHRSKKRLLIAFSSWUGCGYELPGWQTLQQEIHAEGYTDFEIIAVAIDENIEKLRELAEGVTYPVVVDADHVVTELYAISNVPTVVLINEDDMIAMPNWSAYGSDLFSEFTGVESDRQHDRIRRWVREGDAGMSTAEAIGVVGDLSSEEEAARLHFRLALALRDRGDQAGCDRNFDRAAALAPEDWTIRRAMMPLRGQDPFGENFMALYEDWKAKGSPYHGVRGY
>JCVI_READ_1091140387760
GWTLKPEGLCQDDTCVLVPDRGALVSDGGLDLAVLGDLLDRPVAVDTEAGLAAIGAPRAARRRALDDLVAPDFTLPDLVGGGVTSLSDHRSKKRLLIAFSSWUGCGYELPGWQTT
>JCVI_READ_1095963304198
MEKPVLYDETRETWLLGAGYKERSEKLTSLEAPDFRLPDLDGEFHSLSDYRGKRIFLTTWSSWUGCRHDLPVWQAMYDEVGNDDFLIIAVAQESRGAETAREFIDEANPSYLCLIDQTHQVADLYNMVNVPNAVWIDEFGKIVRPSETAGSHDAFRSMNRQDFSQTDEALDLASRAQTTYLDAVKDWAINGAIAENAYDTDAAKRHMQLPSKSIALAHANFHLGVYLRLNGKEAEGDKFLATAINLHPDSWNMFRQAMNLRDIGEVMGLAADQDFFDRVDALGEKRYYPAPDIKVPCQP
>JCVI_READ_1095901943044
TVIHEHQTLAVNAQIKDNDLWLTRKDVEQKLGWTMKPEGLCQDEKCIPYPSDTETGFLENKHLNVSQFWRLMEKPVLYDETRETWLLGAGYKERSEKLTSLEAPDFRLPDLDGEFHSLSDYRGKRIFLTTWSSWUGCRHDLPVWQAMYDEVGNDDFLIIAVAQESRRCGNSA
>JCVI_READ_1091140054788
MMLNAQAPDLEITDRKGSVIRMADLKGKKALIVTWSSWUGCFLDVPVWQRIYEEINDPNFVLICAAEDTGGEAAAGPIFDAANPTYIQVIDENHLISSAFNFVNVPSAAWIDETGQIVRIDEGTYSMLHSFGEGEQAISFGTDVYEPALKDWVAKGADSEHVQSAETVAGNIRQHSSDQQKADAAFRLGNLFRMYGQEAKADQYWEMARELNPDSVNFIRQNLTLTEEGSAGETFREMMGAYVSAGRDYYRPLDIMLYEREGGVFPPPSFFHT
>JCVI_READ_1095901167516
GGDLDDFCSAVNAEAKILEDNGPLAVCRDDLCIPLNVAGTEDTLTVDGLLFGRLAAFGEPLGLSWTQNNGSLVVATGQVVAGLGIGNTPPAFTLPDLYSGAPVSSSDYVGKKTVFYMWASWUGCRGQLPGWQSFYEKHKDNVNVVVIAQDAQGADVAKPWVEKAGATYRALLDQHNFIGKAYNLKYVPVGILLDEEGQLVRAVGSVNIDNDDFRTELIEWISSSAIPKAWIDADKQSALKALTANEKEADARFQLAIVLLENDKKEDAIVELKKAFELDPENWLIRKQLWAIETPEAFYDGNVDYGWQKTQMEREKVALESK
>JCVI_READ_1095901170360
LRTNGSLVVATGQVVAGLGIGNTPPAFTLPDLYSGAPVSSSDYVGKKTVFYMWASWUGCRGQLPGWQSFYEKHKDNVNVVVIAQDAQGADVAKPWVEKAGATYRALLDQHNFIGKAYNLKYVPVGILLDEEGQLVRAVGSVNIDNDDFRTELIEWISSSAIPKAWIDADKQSALKALTANEKEADARFQLAIVLLENDKKEDAIVELKKAFELDPENWLIRKQLWAIETPEAFYDGNVDYGWQKTQMEREKVALESK
>JCVI_READ_1095899073591
VLAIGPDSLGGRAISSAKAPDLCLPDLDGTLHRLSDFLGQKIIVYAWAPYUGCANHLSVWRALRDEVHHLGVELITVGLDSLGSSGCRAAIEAAAPTHPALIDTHHDVARLFGVVNIPQSIWIDEQGMIIRGVTSAPPPPVSDAGAPTGPPPDLPARMMDIMGEAAHIESDPATYHAALKNWITHGADSPYALSASEVINRSGPQSIERALGHAHFELACEAVVQDQKAIAVEHFQAAHRLVPDSWTYRRQAWSLETVAAAGPFERFWQGPHPDHPEHAAF
>JCVI_READ_1095898192957
DIQEQTGWEIKPEGACQGDWCLPLSIEETDAGYEVHALAEALHMPLVEEPALGLSALGPSVIAGHALASAKAPDLALPDLDGNIVRLSHFLGQKVVLYAWAPYUGCANHLSVWQALRETIHSKGAELITVGLDTLGAEGCAPAIQASGAKHPA
>JCVI_READ_1092956024032
LHRRKRLLLAWSSWUGCRL
>JCVI_READ_1092956028962
EGETTVVGVASNFGEFAVSLADFARATGWQLKPEGLCIDEICVPIREANRLTDGASIDLVEFARVTKQNIVFDRQRQVAALGERADSRGESMSSLLAPDFKLPDIHGRQVSFSDFNRRKRLLLAWSSWUGCRYELPVWQQLSNELQDTGFTVIAVALDADEVAVREWATKEQLTMPVLVDKFHIVADLYGIVNVPAAVWVDENDRIVRPADSTPGSDLFRDSAMSTLKYTTPAY
>JCVI_READ_1093012188427
MIIYGDTLSKQRFEQETGWIIKPEGACKNDICIPLPFDEDTTEYPVTALAAAMNLPLVSAPEMNASALGHDSLGSNALKSAKAPDFALPDLNGTLHRLSDYLGQKVILYAWAPYUGCANHLSVWRVLRDELHASGVELITVGLDNLGVEGCRAAIETAQPSHPALIDTHHVMARCFGVVNIPQSIWIDEAGMIVRPVTSAPPPPIDAPDAAPPDLTALPERMLNIMGEAMQIESDPDTYHAALKDWVLNGEDSVYALTPEAVMAGQRAIAGSRPRR
>JCVI_READ_1093012063400
MAEAFMAYPELRNPFEAKPIHPEGSATMLYQGKSITLSNLGRGDGLLIDPADLAQINGFILKAEGACFEDLCIPMNDDVLIEQDGKQWFSLTAFAALLGQPFVVDHEAGVWSFAEIPAKRENMMLNAQAPDLEITDRKGSVIRMADLKGKKALIVTWSSWUGCFLDVPVWQRIYEEINDPNFVIICAAEDTGGEAAAGPIFDAANPTYIQVVDEDHLISSAFNFVNVPSAAWIDETGRMSYDEALLDDPSFGEGEQHFIWDDVYEPALKDWVAA
>JCVI_READ_1093012158902
GWAIKPEGACKAETCIPLPFATDTEHLPAVALANAMNLPLVEEPRMNVLAIGPDSLGGRAISSAKAPDLCLPDLDGTLHRLSDFLGQKMIVYAWAPYUGCANHLSVWRALRDEVHHRGVELITVGLDSLGASGCRAAIEAAAPTHPALIDTHHEVARLFGVVNIPQSIWIDEQGMIVRGVTSAPPPPVADPSTPGGPPPDLPARMMDILGEAAHIESDPATYHAALKNWITHGADSPYALSASEVINRSGPQSTERALGHAHFELACELLCGIKSHCG
>JCVI_READ_1093016091407
MPRKEIIMNRKTSIAGIAAAMLISGVLNAQSATVLYNERVVELEQTLPDATDLWVKPEDLTRVNDFVLKPEGACLDALCVPVLQDRDSAMFVTRQGQAWFNVTELADKLQQAYVTDYNDGVWSFGTMPVTRQSFLRGGEAPDFELMGRDGEPVRLSDFRGKKVLLLTWASWUGCRYDVPVWQSIYEELKSENFEIISVAQDTGGEEAAGHFYDDANVTYTALIDVNHQISSLYNLVNVPSGVWVDEEGKIMRINEAPTPRHILMAHGER
>JCVI_READ_1093012121434
MSASGQAVWHDSIVLFNSSTIDLDAFAVATGWDIKPEGACKGDVCVPIGADRDAFSIAKRLGMAVVTDHNTGLVALGPASLSGHALDSAEAPDVVLHDLDGNEVALSQFRGEKVVIVSWAPYUGCRYDLPGWQALNTELREAGTPVTIITVAIETDGANAVREYIEAAQSQHPSLIDTEHV
>JCVI_READ_1093012242648
RLSIDVSDYLLAWSSWUGLSLRAPSFGSNSLMNYKTPASRLIAVALYAEQSCSARVGPPKKHLTMAGLIE
>JCVI_READ_1093023085512
MKSDSEITILTNSVKSITGHWSDGDPFVDAVEIKDVLGWEIKPEGLCKDDACIPVNHEQNIKHNERYNLRTVAHLTGHPTLSSQELKAITIGQPAGLRSSALREKIAPDFVLPDIEGVERAFSDWAGKKRLLVAFSSWUGCAFDLPGWQELHEELQEEQFTVVAVAIDENLDSIIELAKGVTYPVLMDKDHILTELYAISNVPSVLWIDEDGRISRPAASEFGTDTFSEITGVSREGHMQQVREWVKDGTLPEMRVS
>JCVI_READ_1091141796853
NLVQIANLVGRPCLADEATGIVTIGQPSNIRADALKQRIAPNFSLPDISGVDRSLSDWAGKKRLLVAFSSWUGCAFDLPGWQELFEELQDNNFHIIAVAIDENTETVSELATGSTYPVLMDEDHLLTELFAISNVPSVIWIDENGMIARPAAAEFGTDTFTEITGISREKHMQQVRDWVHEGSLPDDASYSVPDLSEEEVQARLHFKAAAYLRREGRIEEAEAHFDKAAELAPLDFTIVRASMPLRGGDPFGEEFFKLYEKFQEAGSPFHGIPRAKQA
>JCVI_READ_1093018977732
ASFSTGQGKKASRCFSSWUGCAFDLPGWQELHEELQEEQFTVVAVAIDENLDSIIELAKGVTYPVLMDKDHILTELYAISNVPSVLWIDEDGRISRPAASEFGTDTFSEITGVSREGHMQQVREWVKDGTLPEDASFVVEDLSDEEIQARLHFRLAAHLRRNNMVDESEKHFDYAIELAPLDFTIARASMPLRGGDPFGEEFFELYQKYQDAGSPFH
>JCVI_READ_1093012020950
VTSIAGHWDEGDPFVDPAEIKAVLGWEIKPEGLCKDDICIPVNHEQSINHQERYNLRTVAHLTGHPTLISQELKTITIGQPASLRSSALRDKRAPDFILPDIEGVDRAFSDWAGKKRLLVAFSSWUGCAFDLPGWQELHEELQEEGFTVIAVAIDENLDSIIELANGVTYPVLMDKDHLLTELFAISNVPSVIWIDEDGKISRPAASEFGTDTFSEITGISREGHMQQVREWVRDETLPEDASFIVDDLSDEEIQARLHFRLAAHLRRNNMIAESEKHFDYAIELAPLDFTIARASMPLRGGDPFGEEFFELYQKYQDAAPAKRF
>JCVI_READ_1095339044493
QPTVEFASNFGEFAISCADFAKATGWQLEPEGLCIDEICVPVRETNRLTDTTSIDLVEFARVTKQNIVFDRQRQVAALGELADSRGESMSSLIAPDFKLPDIHGRQVSFSDFNRRKRLLLAWSSWUGCRYELPVWQQLSNELRDTGFIVIAVALDADEIAVREWANKEQLTMPVLIDKYHVVADLYGIINVPAAVWVDENDRIVRPADSTPGSDLFRDFSNVDSAVHHNLLRKWVRSGERDLDDARVREFQVKPSQDVQLARLHRRIAVDCA
>JCVI_READ_1091142146273
MPLVHDAEHGVWALGPATLSGHALATAVAADPELTNYDGSTFRLSSLRGRKVVLVAWSSYUGCRSSLPGWQALHQEIESLGATVVTVALDVNPEHARPWSQAGAPTHPCVVDTTHVTGQMFGFTNIPMAVWIDEDGNLVRPAEGASIERSPLRDMDIPEGLPERMDAMFRAVKAIPDDADAYRAAIIDWVRKGSASEFALTPDEVVERSQPRSADEAKAAACFELGEHLRRSIGHDAAVSWWREAHRLHPLNLTYKRQAWTLVTTASDATENDLMQGPNDVYESNLLDDVLGAGGFGAFIVRPQLTDEVACRQWLNLEHVR
>JCVI_READ_1091142119204
MILTELTVGRDAFSRSTGWEPKPEGLCRGEVCVPAPGALDGDVVNVRAAADRLGMPLVHDAEHGVWALGPATLSGHALATAVAADPELTNYDGSTFRLSSLRGRKVVLVAWSSYUGCRSSLPGWHALHQEIESLGATVVTVALDVNPEHARPuVMLVHRRIPVSSTHSRDRSDVRFTNIPMAVWI
>JCVI_READ_1095403342300
MQSSQKGFEADMKSDSEITILTNSVKSITGHWSDGDPFVDAVEIKDVLGWEIKPEGLCKDDACIPVNHEQNIKHNERYNLRTVAHLTGHPTLSSQELKAITIGQPAGLRSSALREKIAPDFVLPDIEGVERAFSDWAGKKRLLVAFSSWUGCAFDLPGWQELHEELQEEQFTVVAVAIDENLDSIIELAKGVTYPILMDKDHILTELYAISNVPSVLWIDEDGRISRPAASEFGTDTFSEITGVILHTRYY
>JCVI_READ_1092343613376
MPVERQSFFNAGEAPDFELPDRDGNIVRLSDFRGKKVLLLTWASWUGCRLDVPVWQAIYDELKSDTFEIISVAQDTGGEEAAGAIFDNANVTYTSIIDVNHHISSLYNLLNVPSGVWIDEAGKIARINEGTYAKTYFDGAWGTDDYVPIVRDWVANGAKSRYVWDSEKVQDSIFQRTPEAEMAQPAFRLGSYYFTNNNDKKAEQYWTLAQELDPDSWNYLRQDLQYEDGGSAGPEWNERRERIEGAGGSYYAPLEID
>JCVI_READ_1092344256829
GWTLKPEGLCQDDTCVLIPDRGALVSDVGLDLAALGDLLDRPVAIDTEAGLAAIGASRAARRRALDDLVAPDFTLPNLVGGGVTALSDHRSKKRLLIAFSSWUGCGYELPGWQTLQKEIYAEGYTDFEIIAVAIDENIEKLRELAEGITYPVVVDADQSH
>JCVI_READ_1095460051899
DVEKVLGWQVKPEGLCRGDVCIPIDDGIVSQDDNSLNLKDVAALAGRPSLSAPESGIITIGQPHAVRSKALKDRVAPDFTLPDISGVDQALSDWAGKKRLLVAFSSWUGCAFDLPGWQELHEELVDENFTVIAVAIDENVEAIQELAKV
>JCVI_READ_1095458076756
MKGDSEITILTNSVTSIAGHWDEGDPFVDPAEIKAVLGWEIKPEGLCKDDICIPVNHEQSINHQERYNLRTVAHLTGHPTLISQELKTITIGQPASLRSSALRDKRAPDFILPDIEGVDRAFSDWAGKKRLLVAFSSWUGCAFDLPGWQELHEELQEEGFTVIAVAIDENLDSIIELANGVTYPVLMDKDLRSQAA
>JCVI_READ_1095462381054
VTPEDLETVLGWQVKPEGLCKNDACIPIGDSVNFGEGDSMNLKDVATLVGHPSLSAPEVGMIAIGQAHDVRSKALKDRVAPNFTLPDISRIDRSMSDWVGKKRLLVAFSSWUGCAFDLPGWQNSTKNFPIKFHGRSSSYR
>JCVI_READ_1092962056860
MNLKDVATLVGHPSLSAPEVGMIAIGQAHDVRSKALKDRVAPNFTLPDISGIDRSMSDWVGKKRLLVAFSSWUGCAFDLPGWQELHEELSDQGFMVVAVAIDENIEAIQELAEDITYPVLMDKDHILTELYAISNVPSVIWIDEAGIISRPAASEFGTDTFTEITGISRETHMQQVRDWVQDGTLPRDASYVVPDLSEEEIQARLHFRVAVHLRRENQLSEADLHFDKAAELAPLDFTIVRASMPLRGGDPFGEEFFDLYQKYQDAGSPFHGIPRGAA
>JCVI_READ_1092963083309
SDWVGKKRLLVAFSSUUGCAL
>JCVI_READ_1092959699993
WTVAFSSWUGCAFDLPGWQTLFEDLQDENFVVIAVAIDENTEAIKELAKEATYPVLIDADHLFSDLYAVSNVPTVIWVDENNIIVRPNAGEFGSDTFSELTGISCADHMNQVKNWVRESVVPDDAGHVVEDFDQNEIDARLHFRIAANSLRAGLDDISEQHFIKAEELAPLDFTIVRASMPLRGGNPFGEEFFDLYERYQNAGSPYHGIPRQTARLGKND
>JCVI_READ_1095460101994
MRLTMNPKEIVMEKLEEIIVLSQETTTVLGSWVDNEPYVATKDIERILGWQVKPEGLCKNDACVPIGENVSLGEDDSLNLKEAATLVGHPSLSAPEAGMIAIGESRDVRSKALKDRVAPNFTLSDISGVDRSMSDWAGKKRLLVAFSSWUGCAFDLPGWQELHEELSDQNFMVIAVAIDENIEAIQELSNGITYPVLMDKDHILTELYAISNVPSVIWVDEKGMISRPAASEFGTDTFTEITGISRETHMQQVRDWVHSETLPEDASYIVPDLSEEEIQARLHFTVAVHLMRENRLGEADIHFDQAAELAPLDFTIVRASMPL
>JCVI_READ_1095469467919
VCIPIDDGIVSQDDNSLNLKDVAALAGRPSLSASESRIITIGQPHAVRSKALKDRVAPDFILPDISGVDQALSDWAGKKRLLVAFSSWUGCAFDLPGWQELHEELVDENFTVIAVAIDENVEAIQELAKGVTFPVVMDKDHLLTESYAISNVPAVIWIDEIGMISRPAASEFGTDTFTEITGISRETHMQQVRDWVRDGVLPDDASYVVPDLSEDEIQARLHFRLAAHLRRQDRFEEAEKHFDEAAELTPLDFTVVRASMPLRGQNPFGEEFFDLYQKYQEARFPFHGIQRGKNLSKG
>JCVI_READ_1092389200573
VVASRTFRGKKTLVVTWSSWUGCQFDVPVWQRLYEDIDDANFEILCVAEDTGGEAVAGPIFDAASPRTSRWWTRITSSRALQLRQRALRGLDRRGRPHRAHRRGHLRQGPRAHERRPHGQLRDRRLRAGREGLGREGRRQCLRAAGGGGDRQHPPAERGRAEGGGGLPPGEPVPAPRPARAGRALLEHGAGAAPGQHQLLPSEPDAYGRGLCGRAVRAATHGLRAGGQGLLSAPRSRLNRARRAGPHALSGAVVRCGTIRAFGRDARRHDPGSRCRDRRPSGGGLPPAARSARPAPPPRLPAVRGHRRSAEPARLVLRAPRELRRRRPALDRVFDKPNLCSCKAKK
>JCVI_READ_1093017452850
MIIDREEVTPAEFEAGTGWALKPEGACRGEVCVPLRDAPGEHVDVRAVAEALGMPIVEDAEHGVSALGPATLNGRALASAEAPDLELEDLEGNAFRLSQLRGQKILVYAWAPYUGCSGDLPVWAALREELHSKGLELVTVGLDVLGAEGCRAFVEAAAPRHPSLIDRHHQLADRFGVTNIPQSIWIDEDFRIVRPAEAAPHCKPQA
>JCVI_READ_1095522120681
MARNFMAYPEQRHPYEETPIHPEGSATVLYQGRRITLEEVGAGDRLLVRPEDLPRINGFELKPEGACFEDMCFPLGEQFFVEQQGRRFFDLTAFADLLEQPWVADTEARVWSFAEIPAKRAGMMVDARAPDLEVTDRQGRVVRLEDLRGKKTLVVTWSSWUGCQFDVPVWQRLYEDIDDANFEILCVAEDTGGKRCAQPY
>JCVI_READ_1092351210373
MARNFMAYPEQRHPYEETPIHPEGSAAVLYQGRRITLEEVGAGDCLLVRPEDLPRINGFELKPEGACFEDMCFPLGEQFFVEQQGRRFFDLTAFADLLEQPWVADTEARVWSFAEIPAKRAGMMVDARAPDLEVTDRQGRVVRLEDLRGKKTLVVTWSSWUGCQFDVPVWQRLYEDIDDANFEILCVAEDTGGEAVAGPIFDAASPTYIQVVDEDHSSRAPSTSSTCP
>JCVI_READ_1095522173425
MIIDREEVTPAEFEAGTGWALKPEGACRGEVCVPLRDAPGEHVDVRAVAEALGMPIVEDAEHGVSALGPATLNGRALASAEAPDLELEDLEGNAFRLSQLRGQKILVYAWAPYUGCSGDLPVWAALREELHSKGLELVTVGLDVLGAEGCRAFVEAAAPRHPSLIDRHHQLADRWAHLSP
>JCVI_READ_1095521706642
VTPAEFEAGTGWALKPEGACRGEVCVPLREAPGEVVDVRAVADALGMPIVEDAERGVAAIGPATLNGRALASADAPDVELEDLEGNAFRLSQLRGQKILVYAWAPYUGCSGDLPVWAALREALHPKGLELVTVGLDVLGAEGCRAFVEAAAPRHPSLIDRHHQLADRFGVTNIPQSIWIDEDFRIVRPAEAAPAPPREEPRPALEMPAEVPERFRNMMAEAAKIPNAGEAYHAALRDWVEQGAASRFALDADEVVRRSRPRDASVAAGHAHSSSPPRSL
>JCVI_READ_1095521766115
DAPDVELEDLEGNAFRLSQLRGQKILVYAWAPYUGC

#Rhodanase-related sulfurtransferase
>JCVI_READ_700249
VNIEWLEFIDENNNNKFKSQNEIESILNKQNITYEKQIATYUQGGIRAAHVFVVLKLIGYKNIKVYDASMGEYANLENTELEI
>JCVI_READ_1230347
MGCKILWVLNYYGHNNAKVLDGGWQKWMHENKPVSIDRPIDLNVVFTPKANKDLICTIDDLKSNLDNEDYLIIDARADGEWDGTNDRGNKRSGRVPGAIHIEWLNFINRGKDKTFKTPEQIFEILNNAGVDPEKQIVTYUQGGIRAAHVMFVLALVSTFSPNINYDRVKVYDGSMGEWANRDDTPLIK
>JCVI_READ_1202048
MLSKRERQLFVMDDEEFSSMCSNLGIDNETLVITYDNSQSLYATRLWWVFDYYGHDKVRVLNGGWREWVNQGNKCSFERPNIRDNKKFVTGSKLNRYASKDDVIQACSMESSQIWDVRSDGEFEGTESRNNARSGHVPGAVHLEWFNLMDRQTHLFRSEEDIKAILADNGIALDKAIYTYUQAGVRAAHANFVLQLIGQSEARVYDGSMGEWANLEDTPLVK
>JCVI_READ_1635011
MAHFVNEDQNFKSTKDLESLLISVGKSSEKQNHIYUQGGVRAAHAAFVLALLGYSDVCMYDGSMGEWANRDDTPLE
>JCVI_READ_1091140437775
MTQVITTSVKELVAAANEEVTTLTVEQARTLIDSPDHILVDLRDIRELQRTGKIPGAFSRPRGMMEFWIDPASPYHKEIFNQDKTYVFYUTSAWRSALSAKVAQDKGLAPVAHIAGGFRCGSKQTLVS
>JCVI_READ_1093011948517
FKSKEKYKNFRNKCITPEQEIVTYUQGGIRAAHVYFV
>JCVI_READ_1093011975973
KNFRNKCNYTEQEIVTYUQGGIRAAHVYFVLKMMGYEKVKNYDGSMGEWANTDKSPLTLD
>JCVI_READ_1093015866554
DNDVNSEKQVDHQUGSGVTAAIINLGLDSIGNFNYSLYDGIWNEWGMYPTVPV

#SelD
>JCVI_READ_11561
QLRLTEYSHGAGUACKLSPGELAQVLTQFKNHKATESPNLLVGLNNPDDGGVIQVGDQKIIQTVDFFTPILDNPYDWGRVAAANALSDVYAMGGEPISALQLVCWPRSEISFDILSEVIKGGLDTMQKANCTVIGG
>JCVI_READ_424959
QLRLTEYSHGAGUACKLSPGELAQVLTQFKNHKATESPNLLVGLNNPDDGGVIQVGDQKIIQTVDFFTPILDNPYDWGRVAAANALSDVYAMG
>JCVI_READ_295904
QNKEKIRLTTLSHGAGUACKIGPEDLAQVLGNLKISANDSIITDYTSTDDAAVVRLEDGKLFCKQ
>JCVI_READ_525021
QLRLTEYSHGAGUACKLSPGELAQVLTQFKNHKATESPNLLVGLNNPDDGGVIQVGDQKNIQTVDFFTPILDNPYDWGK
>JCVI_READ_335747
MSKEVQLRLTEYSHGAGUVCKLSPGEFAQVLTQFKNDKASESPNLLVGLNNFDDGGVIQFGDEKIIQSVDFFSGILDNGYDWGRVGAGNALLDVYVMGGEPISALQLVCWPRSEISFDILSEVIKGGLDTM
>JCVI_READ_424960
QLRLTEYSHGAGUACKLSPGELAQVLTQFKNHKATESPNLLVGLNNPDDGGVIQVGDQKIIQTVDFFTPILDNPYDWGRVAAANALSDVYAMGGEPISALQLVCWPRRDLSFDILSEVIKGGLDTMQKANCTVIGGHSI
>JCVI_READ_438122
MRLTQYSHGSGUACKLAPSELAQVLKQFEQHKALKSENLIVGLENPDDGGVINVGETKIIQTVDFFTPILDSPYDWGRVAAANALSDIYAMGGEPLSALQLVCWPREEIGLILASSN
>JCVI_READ_341875
PLKEVHLRLTEYSHGAGUACKLSPSELAQVLTQFKNHKATKSPNLLVGLDNPDDGGVINIGPPPRKP
>JCVI_READ_395074
WSKEVQLRLTEYSHGAGUACKLSPGELAQVLTQFKNHKATESPNLLVGLKYPDDGRSNSIW
>JCVI_READ_109372
LRLTEYSHGAGUACKLSPSELAQV
>JCVI_READ_781904
MNDRDKIRLTTLSHGSGUACKIGPADLAQVLGDLKLHTNSSVIANHEGADDAAVVRLDDGKLLLQTVDFFTPIVDEPYAFGQIAAANSLSDIYAMGGKPLFALNIVGFPIKNLPKSILTEILQGGADKAKEAGIPIVGGHSIDDKEPKYGLVVTGEVKEKNIWKNSGAMVGDALVLTKPLGTGVIATAIKKGVASQLSIDTAVEVMSMLNKNAVDKLDGLDVNAVTDVTGFGLLGHLKEICENSNVSSEINFNDIEFLPGVIDLAESGIMAGGTRRNLEYAKEFVQFDHRLDNLKQLLSADAQTSGGLLILCQEKMRFPA
>JCVI_READ_838603
MSKLDKIKLTHYSHGAGUACKIGPKDLSQVLSNINSKFKDNVIVGFDESDDAAVIALDGDKFIVQSVDFFTPIVDDPYQFGQIAAANALSDIYAMGAKPLFALNIVGFPIDELSKDILSAILKGGSDKAEEAGIPIVGGHSIDDKEPKYGLVVSGEVQKSKLIKNSEAKEGDTLVLTKPLGSGIISTAIKNGEASEEMINEAINCMKTLNSFDGELMHEFSVNASTDITGLGYCHCSP
>JCVI_READ_953689
MRLTQYSHGSGUACKLAPSELAQVLKQFEQHKALKSENLIVGLENPDDGGVINVGETKIIQTVDFFTPILDSPYDWGRVAAANALSDIYAMGGEPLSALQLVCWPREEIGFDVLAEVINGGLDIMGEAGCTVIGGHSIDDKEPKYGFSVTGIIKDNPLLNNSIADKDKLYVTKPLGIGIIATAIKKDIASKDEILEATN
>JCVI_READ_829509
MRLTQYSHGSGUACKLAPSELAQVLKKKKQHKALKSENLIVGLENPDDGGVINVGETKIIQTVDFFTPILDSPYDWGRVAAANALSDIYAMGGEPLSALQLVCWPREEIGFDVLAEVINGGLDIMGEAGCTVIGGHSIDDKEPKYGFSVTGIIKDNPLLNNSICG
>JCVI_READ_735423
VHLRLTEYSHGAGUACKLSPSELAQVLTQFKNHKATKSPNLLVGLDNPDDGGVINIGDQKIIQTVDFFTPILDNPYDWGRVAAANALSDVYAMGGEPISALQLVCWPRNDISFDILSEVIRGGLDTMEKANCTVVGGHSIDEQEPKYGFSITGIVKGQVLKKYNVNNGDRVFFDQPIGTGNHTTAIKKALHQKAPSNLSLTL
>JCVI_READ_1096483
MTKDEVVKLTDLASCAGUAGKLGPGTLAEVLRPLQTTFSDFEDSDLIVGLDESDDAAIYAVSDDLAVIQTIDFFPPVVDDPFLYGAISAANALSDIYAMGGDVKFALNVAGFPDDLDKEILSEIFRGGGEKVKEAGGVIVGGHTIIDREPKYGLSVTGFVHPKKIFRTNGARPGDVLLLTKPIGTGIALTAKQNDMYNVDEVIKSMLLLNKDVAVLARMYDVSAMTDITGFGLAGHCLEMAKSSDVKLVINATHVPVFVGIFDLISDGIITGGGMRNLDQLSEGVHNFAEENHENISTLLFDPQTSGGLLIAVSEDDARKAEVSNSGI
>JCVI_READ_1335196
MNDRDKIRLTTLSHGSGUACKIGPADLAQVLGDLKLQTNSSVISNHKGADDAAAVRLDDGKLLLQTVDFFTPIVDEPYEFGQIAAANSLSDIYAMGGKPLFALNIVGYPINDLPKSILTEILQGGADKAQEAGIPIVGGHSIDDKEPKYGLVVTGEVEESKIWRNSGARIGDALVLTKPIGTGVIATAIKKE
>JCVI_READ_1176856
MSSKEKIRLSTLSHGAGUACKIGPSDLAQVLGNVKMKSNDSIISDYTSTDDAAAVRLDGDRILLQTVDFFTPIVDDPYLFGQISAANSLSDIYAMGGKPLFALNIVAFPIQKLEKSILSEIMQGGADKANEAGIPIVGGHSVDDSEPKYGLVVTGEVKEKSMWTNTGAKPGDSLVLTKAIGTGIISTAIKKEKTQDSVIESAVESMKMLNKNAAETLQDFNPSAVTDVTGFGLLGHLIEMCKNSQVTAEINFSDIKFLPGAIELANDGIMPGGSKRNLEYQKNTRST
>JCVI_READ_1305154
MPNLTSLAKSCGUAAKFSPVGLKKLLSSLPQNFDQNVLVGFDTSDDAGVYRLNDEQALVFTADFITPPVDDPLIYGQIAAANSLSDIYAMGGNPLSCLNIVGFPSGKLDDEVLERIIAGALQKINEAGAVLLGGHTTDDDEPKFGLTVTGLVHPEKIWRNSGLQDGDHLILTKPIGSGVLLNANKKKLISQNALQDCIG
>JCVI_READ_1115418
VQLRLTEYSHGAGUACKLSPGELAQVLTQFKNHKATESPNLLVGLNNPDDGGVIQVGDQKIIQTVDFFTPILDNPYDWGRVAAANALSDVYAMGGEPISALQLVCWPRSEISFDILSEVIKGGLDTMQKANCTVIGGHSIDDKEPKYGFSITGVIKDKIFKNNEIKDGDRLFLTKPIGTGIITTAIKRGIASDESIKIVTDIMTELNKKSLDFSLDNNANAITDITGFGLLGHLYEMLNDSKLSTTIKFDSVPLIENIYDYLDKEIFSSGSLRNFEYLSNKLISDLDEQSLKILC
>JCVI_READ_1056748
MKLGQIFQKPTLTGLAKTCGUAAKLSPVGLQNLLDKLKQEKNSNVLVGFDTNDDAGVYLVNPELAVVSTVDFITPPVDDPFIFGQIAAANSLSDIYAMGGTPFGCLNLVGFPSDKLGPEVLEGILAGAMERVQAAGAALLGGHSTEDEEPKFGMAVNGFVDPKKVWRNQGALPGDHLILTKPLGSGVLFNAHLKGWVSEEALQDCIRELIELNKTSR
>JCVI_READ_1184802
MSKLDKIKLTQFSHGAGUACKIGPKDLAQVLSNFKSSNTKNVVVGFNDSDDAAVVRLDEDRLLVQTVDFFTPIVDDPFQFGQIAAANSLSDIYAMGAKPTFALNIFAFPVGDIPNEVATLILKGGSDKAEEAGISILGGHSIDDKEPKYGLVVTGEVSESSLVKNSGAQPNDLLILTKPLGTGIISTAIKKDLVSKTIENEAVECMTTLNRYASQLMKQFEVHAATDVTGFGLLGHLAEMCKASGVSCEIEFNQTPFLNGVSDLAHQGIIPMGTERNHKFVSRFSDFSDQLSSAQQMMIAQDALTP
>JCVI_READ_1285321
MKSFNKIKLTQYSHGAGUACKIGPKDLAQVLSNLENENSEKVIVGFDENDDAAAVRISNDKLLVQSVDFFTPIVDDPYTFGQIVAANALSDIYAMGATPTFALNIFGFPINDLPKEVAGQILKGGSDKASEAGIQILGGHSIDDKEPKYGLIVNGEVDEDKLIRNSGANAGDVLILIKPIGTGIISTALKNGQVKIDVETTAIESMKTLNKNAANIMHEHKVNAATDITGFGLLGH
>JCVI_READ_1015771
MDKEIRLTNFSTCGGUAGKASIEVLDRVLGQINKSFSSDKILVDQKTKDDAAVYKITDDKAIIFTTDFFAPVVDDAFLFGQVAAANAISDVYAMGGKPTLALNICCFADNIPEKSIEEIIQGGIEKANEAGVIIAGGHTINDPEPKYGLAVIGEINPKNLMTLKNAKPNQDIVITKPLETEYILTLKKK
>JCVI_READ_1249441
MSKLDKIKLTQFSHGAGUACKIGPKDLAQVLSNFKSSNTKNVVVGFNDSDDAAVVRLDEDRLLVQTVDFFTPD
>JCVI_READ_1341564
MSKLDKIKLTQFSHGAGUACKIGPKDLAQVLSNFKSSNTKNVVVGFNDSDDAAVVRLDEDRLLVQTVDFFTPIVDDPFQFGQIAAANSLSDIYAMGAKPTFALNIFAFPVGDIPNEVATLILKGGSDKAEEAGISILGGHSIDDKEPKYGLVVTGEVSESSLVKNSGAQPNDLLILTKPLGTGIISTAIKKDLVSKTIENEAVECMTTLNRYASQLMKQFEVHAATDVTGFGLLGHLAEMCKASGVSCEIEFNQTPFLNGVSDLAHQGIIPMGTERNHKFVSRFSDFSDQLSSAQQMMIAEPNLNVQKKLK
>JCVI_READ_1057258
MSSKEKIRLSTLSHGAGUACKIGPSDLAQVLGNVKMKSNRSIISDYTSTDDAAAVRLDDGRILLQTVDFFTPIVDDPYLFGQISAANSLSDIYAMGGKPLFALNICGFPIQKL
>JCVI_READ_1285404
SEYKLTMNDREKVRLTTLSHGSGUACKIGPGDLFEVLSNLNQQKNDSVVLGFEGGDDAAAIKINDGKLLVQTS
>JCVI_READ_1243542
MSKLDKIKLTQFSHGAGUACKIGPKDLAQVLSNFKSSNTKNVVVGFNDSDDAAVVRLDEDRLLVQTVDFFTPIVDDPFQFGQIAAANSLSDIYAMGAKPTFALNIFAFPVGDIPNEVATLILKGGSDKAEEAGISILGGHSIDDKEPKYGLVVTGEVSESSLVKNSGAQPNDLLILTKPLGTGIISTAIKKDLVSKTIENEAVECMTTLNRYASQLMKQFEVHAATDVTGFGLLGHLAEMCKASGVSCEIEFHSTSFS
>JCVI_READ_1045674
RGGRSIKKIRLSTLSHGAGUACKIGLSDLAQVLGNVKMKSNNSIISDYTSTDDAAAVRLDDGRILLQTVDFFTPIVDDPYLFGQISAANSLSDIYAMGGKPLFALNIVAFPIQKLEKSILSEIMQGGADKANEAGVPIVGGHSVDDSEPKYGLVVTGEVEENSMWTNTGAKPGDSLVLTKAIGTGIISTAIKKEKTQDSVIKSAVESMKMLNKNATETLQAFNPSAVTDVTGFGLIGHLMEMCKNSRVTAEINFSDIKLLPGAIELANDGIMPGGVKTKFRIFRKIRRV
>JCVI_READ_1250124
MRLTQYSHGSGUACKLAPSELAQVLKQFEQHKALKSENLIVGLENPDDGGVINVGETKIIQTVDFFTPILDSPYDWGRVAAANALSDIYAMGGEPLSALQLVCWPREEIGFDVLAEVINGGLDIMGEAGCTVIGGHSIDDKEPKYGFSVTGIIKDSPLLNNQYCG
>JCVI_READ_1265166
MSKLDKIKLTHYSHGAGUACKIGPKDLSQVLSNINSKFKDNVIVGFDESDDAAVIALDGDKFIVQSVDFFTPIVDDPYQFGQIAAANALSDIYAMGAKPLFALNIVGFPIDELSKDILSAILKGGSDKAEEAGIPIVGGHSIDDKEPKYGLVVSGEVQKSKLIKNSEAKEGDTLVLTKPLGSGIISTAIKNGEASEEMINEAINCMKTLNSFAGE
>JCVI_READ_1094337
MNDRDKIRLTTLSHGSGUACKIGPADLAQVLGDLKLQTNSSVISNHEGADDAAAVRLDDGKLLLQTVDFFTPIVDEPYEFGQIAAANSLSDIYAMGGKPLFALNIVGYPINDLPKSILTEILQGGADKAQEAGIPFVGGHSIDDKEPKYGLVVTG
>JCVI_READ_1085295
MRLTQYSHGSGUACKLAPSELAQVLKQFEQHKALKSENLIVGLENPDDGGVINVGETKIIQTVDFFTPILDNPYDWGRVAAANALSDIYAMGGEPISALQLVFGQEKR
>JCVI_READ_1147354
MNSKEKIRLSTLSHGAGUACKIGPSDLAQVLGNVKMKSDKSIISDYTSTDDAAAVRLDDGKILLQTVDFFTPIVDDPYLFGQISAANSLSDIYAMGGKPLFALNIVAFPIQKLEKSILSEIMQGGADKASEAGIPIVGGHSIDDIEPKYGLVVTGEVKEKSMWTNTGAKPGDSLVLTKPMGTGIISTAIKKEKSKRICGLNQPVETMK
>JCVI_READ_1267374
MRLTQYSHGSGUACKLAPSELAQVLKQFEQHKALKSENLIVGLENPDDGGVINVGETKIIQTVDFFTPILDSPYDWGRVAAANALSDIYAMGRRAFICSSISLLA
>JCVI_READ_1072852
MKTKEQIRLSTLSHGSGUACKIGPDDLTQVLGKVVQKKDSRVIVGYDNSDDAAVIRLQGDKFIIQTVDFFTPIVDDPYMFGQIAAANSISDIYAMGGKPLFALNILGFPVNDFPKDIVSQILQGGADKASEAGISIVGGHSIDDKEPKYGLVVTGEVLKDDLIQNKGSKPGDVLLLTKPLGTGIISTGIKKEKANPDSIKQAEDSMQLSH
>JCVI_READ_1007129
MNDRDKIRLTTLSHGSGUACKIGPADLAQVLGDLKLHTNNSVIANHEGADDAAVIRLDDGKLLLQTVDFFTPIVDEPYAFGQIAAANSLSDIYAMGGKPLFALNIVGFPI
>JCVI_READ_1121994
MSKLDKIKLTQFSHGAGUACKIGPKDLAQVLSNFKSSNKKNVVVGFNDSDDAAVVRLDEDRLLVQTVDFFTPIVDDPFQFGQIAAANSLSDIYAMGAKPTFALNIFAFPVGDIPNEVATLILKGGSDKAEEA
>JCVI_READ_1135032
MSNKEKIRLSTLSHGAGUACKIGPSDLAQVLGNVKMKSNNSIISDYTSTDDAAAVRLDDGRILLQTVDFFTPIVDDPYLFGQISAANSLSDIYAMGGKPLFALNIVAFPIQKLEKSILSDIMQGGADKANKPGTPLP
>JCVI_READ_1031069
MNDRDKIRLTTLSHGSGUACKIGPADLAQVLGDLKLHTNSSVIANHKGADDAAVVRLDDGKILLQTVDFFTPIVDEPYAFGQL
>JCVI_READ_1236295
MSEVRLTELSHCAGUAAKINQEDLVQILSKLPKISHPNLIVGSETGDDAAVYQLDKDTGLVFTVDFFPPITDDPYQYGAISAANSLSDVYAMGGKPLLALNVVGFPANLDNEILADILKGGYDKTIESGCLLAGGHTVDDPEPKYGLAVVGIVPPNDTVSNKGAKPGDSLVLTKAIGTGIITTAGKQMKAPDSVIDEAVTIMSTLNKNASEVMMEVGVK
>JCVI_READ_1341328
MNDREKVRLTTLSHGSGUACKIGPGDLSEVLSNLNQQKNDSVVLGFEGADDAAAIKINDGKLLVQTVDFFTPVVDNPYDFGQISAANSLSDIYAMGADPLFALNIAGFPIKDLPKSMLTEILQVERTKLTKREYLLLVGTLSM
>JCVI_READ_1200795
MSSKEKIRLSTLSHGAGUACKIGPSDLAQVLGNVKMKSNNSIISDYTSTDDAAAVRLDGDRILLQTVDFFTPIVDDPYLFGQISAANSLSDIYAMGGKPLFALNIVAFPIQKLEKSILSEIMQGGADKANEAGIPIVGGHSVDDSEPKYGLVVTGEVKEKSMWTNTGAKPGDSLVLTKAIGTGIISTAIKKEKPQDSVIDSAVESMKMLK
>JCVI_READ_1366402
MKLGQIFQKPTLTGLAKTCGUAAKLSPVGLQNLLDKLKQEKNSNVLVGFDTNDDAGVYLVNPELAVVSTVDFITPPVDDPFIFGQIAAANSLSDIYAMGGTPFGCLNLVGFPSDKLGPEVLEGILAGAMERVQAAGAALMGGHSTEDEEPKFGMAVNGFVDPKKIWRNQGALPGDHLILTKPLGSGVLFNANLKGWVSEEALHDCIRQLIELNKTSAEILKKYEVHAATDITGFGLTGHGLEVAQGSGVSLEIKFESLSVFQEALDMYEKGMTTGVNASNRSLVENHIE
>JCVI_READ_1347548
MSNKEKIRLSTLSHGAGUACKIGPSDLAQVLGNVKMKSNNSIISDYTSTDDAAAVRLDDGRILLQTVDFFTPIVDDPYLFGQISAANSLSDIYAMGGKPLFALNIVAFPIQKLEKSILSEIMQGGADKANEAGIPIVGGHSVDDSEPKYGLVVTGEVKENSMWTNTGARPGDSLVLTKAIGTGIISTAIKKEKPQNL
>JCVI_READ_1134092
MRLTQYSHGSGUACKLAPSELAQVLKQFEQHKALKSENLMGGLENPDEGGVIKVGETKIIQTVEFFTPILDSPYDWGRVAAAKALSDIYARGGEPLSALQIVGWPREEKGFDVLAEVIKGGLDIKGEAGCTGSGGHRKDDKKPRTAFR
>JCVI_READ_1130638
MKLGQIFQKPTLTGLAKTCGUAAKLSPVGLQNLLDKLKQENNPNVLVGFDTNDDAGVYLVNPELAVVSTVDFITPPVDDPFIFGQIAAANSLSDIYAMGGTPFGCLNLVGFPSDKLGPEVLEGILASALKRVQAAGATLVGRA
>JCVI_READ_1141251
MKTKEQIRLSTLSHGSGUACKIGPDDLTQVLGKVVQKKDSRVIVGYDNSDDAAVIRLQGDKFIIQTVDFFTPIVDDPYMFGQIAAANSISDIYAMGGKPLFALNILGFPVNDFPKDIVSQILQGGADKASEAGISIVGGHSIDDKEPKYGLVVTGEVLKDDLIQNKGSKPGDVLLLTKPLEREYSLH
>JCVI_READ_1246332
MDKELRLTSFSSSGGUAGKASIEVLDRVLGQINNIKSSEKILIDHKYRDDAAVYKFSDNKALIFTTDFFSPMVDDPYIFGQIASVNAISDIYAMGGKPFLALNISCFSEILPKWFH
>JCVI_READ_1277869
MNDRDKIRLTTLSHGSGUACKIGPADLAQVLGDLKLQTNSSVISNHEGADDAAAVRLDDGKLLLQTVDFFTPHCR
>JCVI_READ_1322603
MNDRDKIRLTTLSHGSGUACKIGPADLAQVLGDLKLHTNSSVIANHEGADDAAVVRLDDGKLLLQTVDFFTPIG
>JCVI_READ_1112387
MKTKEQIRLSTLSHGSGUACKIGPDDLTQVLGKVVQKKDSRVIVGYDNSR
>JCVI_READ_1100085
MSKLDKIKLTQFSHGAGUACKIGPKDLAQVLSNFKSSNTKNV
>JCVI_READ_1338939
SKLDKIKLTQFSHGAGUACKIGPKDLLSSTQR
>JCVI_READ_1151755
MKSFNKIKLTQYSHGAGUACKIGPK
>JCVI_READ_1678144
MSLKEKVKLTHYSKGGGUACKIGPGDLAQVLSKINKHKNDNVIVDFEQSDDAAVIDIGNNKYLVQTVDFFSPIVDDPFTFGQIAAANSLSDIYAMGAKPLFALNIVGFPTKELSNNILAEILKGGASLASKAGIPIVGDHSVDDSEIKYGLVVTR
>JCVI_READ_1680415
FLKEVHLRLTEYSHGAGUACKLSPSELAQVLTQFKNHKATKSPNLLVGLDNPDDGGVINIGDQKIIQTVDFFTPILDNPYDWGRVAAANALSDVYAMGGEPISALQLVCWPRNDISFDILSEVIRGGLDTMEKANCTVVGGHSIDDKEPKYGFSITGIVKGQVLKNNNVNNGDRLFF
>JCVI_READ_1521337
MSSKEKIRLSTLSHGAGUACKIGPSDLAQVLGNVKMKSNKSIISDYTSTDDAAAVRLDNGRILLQTVDFFTPIVDDPYLFGQISAANSLSDIYAMGGKPLFALNIVGFPIQKLEKSILSEIMQGGADKADEAGIPIVGGHSVDDSEPKYGLVVTGEVKENSMWPNTGAKPGDSLVLTKAIGTGIISTAIKKEKAKTL
>JCVI_READ_1415712
SKEVQLRLTEYSHGAGUACKLSPGELAQVLTQFKNHKATESPNLLVGLNNPDDGGVVQFGDQKIIQTVDFFTPILDNPYDWGRVAAANALSDVYAMGGEPISALQLVCWPRSEISFDILSEVIKGGLDTMQKANCTVIGGHSIDDKEPKYGFSITGVIKDKIFKNNEIKDGDRLFLTKPIGTGIITTAIKRGIASDESIKTVTDIMTELNKKSLNFSLDNNANAITDITGFG
>JCVI_READ_1561969
IIKTYETKEQIRLSTLSHGSGUACKISPDDLTQVLSKVVQKKDSRVIVGYDNSDDAAVIRLQGDKFIIQTVDFFTPIVDDPYMFGQIAAANSISDIYAMGGKPLFALNILGFPVNDFPKEIVSKILQGGADKASEAGISIVGGHSIDDKEPKYGLVVTGEVLKDDLIQNKGAKPGDVLLLTKPLGTGIISTGIKKEKANPDSIKQAEDSMATLNKLAGSILSKFSVNAATDVTGFGLLGHAAEMCKSSNVSFEINYNDIKFFSGVNELAKQDIVPGGSNKNIYRYAITYLHNFD
>JCVI_READ_1666613
MKTKEQIRLSTLSHGSGUACKIGPNDLTQVLGKVVQKKDSRVIVGYDNSDDAAVIRLQGDKFIIQTVDFFTPIVDDPYMFGQIAAANSISDIYAMGGKPLFALNILGFPVNDFPKDIVSKILQGGADKASEAGISIVGGHSIDDKEPKYGLVVTGEVLKDDLIQNKGSKPGDVLLLTKPLGTGIISTGIKKEKANPDSIKQAEDSMATLNKLAGSILSKFSVNAATDVTAPNP
>JCVI_READ_1483611
MEKDEFRLTDLATCAGUAGKFNSEDLGEILKHLPHVSNPNLIVGLDSSDDAAIFKLSKELCIVQTLDFFPPIVDDPYEFGAIAAANSLSDIYAMGGKPFLALNIVCFPEELPKSILHQVLLGASDVAQEANVIIAEAPST
>JCVI_READ_1650260
VRLTEYSHGSGUACKLSQGELAQVLKQSKQNNSNNSEVLVGLENPDDGAVIDLGNSMKIVQTVDFFTPILDNPYDWGRVAATNALSDIYAMGGSPISSLQLVSWPREDIDFDVLSDVIKGGADVMKSANCKLLGGTVLMTKNQNMGFAVTGIVNEKIYTKTKN
>JCVI_READ_1414812
VHLRLTEYSHGAGUACKLSPSELAQVLTQFKNHKATKSPNLLVGLDNPDDGGVINIGDQKIIQTVDFFTPILDNPYDWGRVAAANALSDVYAMGGEPISALQLVCWPRNDISFDILSEVIRGGLDTMEKANCTVVGGHSIDDKEPKYGFSITGIVKGQVLKNNNVNIGDRLFLTKPIGTGIITTAIKKGIASEGSIKLVTDIMTKLNKDALEFGLKNNATAITDVTGFGLLGHLYEMLKNSSLSATVNFENVPLISDIYKYLDKGIYPSGSQRNLDYLSENIIHDAKEKSIQILCDAQTNGGY
>JCVI_READ_1685862
MRLTEYSHGAGUACKLSQKELAQVLKHFKQQNNSDTSQILVGLDSPDDGGVIDIGNGIRVVQTVDFFTPILDNPFDWGK
>JCVI_READ_1701018
VRLTEYSHGSGUACKLSQRRACSGSEAIKTKKLN
>JCVI_READ_1570698
MRLTEYSHGAGUACKLSQKELAQVLTHFKQQNNSDTSSNNWSVLI
>JCVI_READ_2053025
MDVRLTQFSHGGGUGCKLGPEDLGTILNQLPKNQNHNLLVGYEYSDDAAVYAISKDLALVQSLDFFMPIVDDPFVFGQIAASNSISDIYAMGATPILALAILGFPVKKIDPAVANIIMQGGSDICQKAGIPLAGGHSIDDTEPKFGLSVSGTVNPNQMWSNAGAQPGDKLILTKPLGIGIMGSSIKKGVLSAEGYAQFVKSTTALNRAAAQAGRRIGIHAATDITGFGLLGHTYELARASNVSIQIHRTKVPV
>JCVI_READ_3004012
VQLRLTEYSHGAGUACKLSPGELAQVLTQFKNHKATESSNLLVGLNNPDDGGVIQVGDQKIIQTVDFFTPILDNPYDWGRVAAANALSDVYAMGGDPISALHLVCWPRSEITFDTLPEVIKGGPDTMPKANCTSPWQSPYR
>JCVI_READ_3040277
VHLRLTEYSHGAGUACKLSPSELAQVLTQFKNHKATKSPNLLVGLDNPDDGGVINIGDQKIIQTVDFFTPILDNPYDWGRVAAANALSDVYAMGGEPISALQLVCWPRNDISFDILSEVIRGGLDTMKKANCTVVGGHSIDDKEPKYGFSITGIVKGQVLKNNNVNNGDRLFLTKPIGTGIITTAIKKGIASEGSIKLVTDIRQN
>JCVI_READ_1095913064907
MRLTEYSRGSGUACKLSPSELAQVLSQFKNHKALSASSVSVGLNNPDDAGVVRTSGENLIQSIDFFTPILDNPYDWGRVAAANALSDIYAMGGEPLSALQLVCWPRDHISFDILGEVIRGGLDVMEQAKCSVIGGHSIDDNEPKYGFSVTGVAKERVFLNNTIKDGDKLFLSKPLGTGVISTAIKKGKASSEIINKATTVMTTLNNSAADVAHKYNANAVTDITGFGLFGHLSEMLKNTNLGANIYSKNIPAIEGVQELILNGFFSSEAKETLTMLKN
>JCVI_READ_1091145019585
MRLTEYSRGSGUACKLSPSELAQVLSQFKNHKALSASSVSVGLNNPDDAGVVRTSGENLIQSIDFFTPILDNPYY
>JCVI_READ_1091143408036
SKLKSKLVIRGGGVMRLTEYSRGSGUACKLSPSELAQVLSQFKNHKALSASSVSVGLTTPMTLES
>JCVI_READ_1092255377032
MRLTEYSRGSGUACKLSPSELAQVLSQFKNHKALSASSVSVGLNNPDDAGVVRTSGENLIQSIDFFTPILDNPYDWGRVAAANALSDIYAMGGEPLSALQLVCWPRDHISFDILGEVIRGGLDVMEQAKCSVIGGHSIDDNEPKYGFSVTGVAKERVFLNNTIKDGDKLFLSKPLGTGVISACQPY
>JCVI_READ_1092216034643
MRLTEYSRGSGUACKLSPSELAQVLSQFKNHKALSASSVSVGLNNPDDAGVVRTSGENLIQSIDFFTPILDNPL
>JCVI_READ_1091141034163
MRLTQYSHGSGUACKLSPSELAQVLSQFKNHKALAGSDVSVGLNNPDDAGVITANGTNLIQSIDFFTPILDNPYDWGRVAAANALSDIYAMGGEPLSALQ
>JCVI_READ_1095907177222
MNTREKVRLTTLSHGAGUACKIGPADLAQVLGNVKMNTNDSVITDYTSTDDAAVVRLSDGKIILQTVDFFTPIVDDPYTFGQISAANSLSDIYAMGGKPLFALNIVAFPIQKLSNTILSEIMQGGADKAAEARHS
>JCVI_READ_1095916002624
MRLTQYSHGSGUACKLSPSELAQVLSQFKNHKALAGSDVSVGLNNPDDAGVITANGTNLIQSIDFFTPILDNPYDWGRVAAANALSDIYAMGGEPLSALQLVCWPRDHISFEVLGEVIKGGLDVMAKANCSVIGGHSIDDNEPKYGFSVTGVATRNVFLNNSIKDGDKLFLSKPLGTGVISSAIKKNQANPEIIEEATKVMVGLNDAASEFAHKHNANAVTDITGFGLFGHLSEMLKNTNLGANIISKNIPVINGAQKLIHDGLFSSGSQRNLDYVIDSIMNNTENLNFIKLLL
>JCVI_READ_1091140193335
MRLTEYSRGSGUACKLSPSELAQVLSQFKNHKALSASSVSVGLNNPDDAGVVRTSGENLIQSIDFFTPILDNPYDWGRVAAANALSDIYAMGGEPLSALQLVCWPRDHISFDILGEVIRGGLDVMEQAKCSVIGGHSIDDNEPKYGFSVTGVAKERVFLNNTIKDGDKLFLSKPLGTGVISTAIKKDKASSEIINKATTVMTTLNNSAADVAHKYNANAVTDITGFGLFGHLSEMLKNTNLGANIYSKKIPAIEGVQELILNGFFSSRSQRNLDHVKELIIDNASDQNLIKLCCDAQTSGGLLIAVPKDQNIDIVEIKKSMGLVLWEIVK
>JCVI_READ_1091140066121
MNTREKVRLTTLSHGAGUACKIGPADLAQVLGNVKMNTNDSVITDYTSTDDAAVVRLSDGKIILQTVDFFTPIVDDPYTFGQISAANSLSDIYAMGGKPLFALNIVAFPIQKLSNTILSEIMQGGADKAEEAGIPIVGGHSIDDNEPKYGLVVTGEAIEKNIWTNAGAKPGDHLILTKPIGTGIISTAIKKEKASQAVTDSASESMKELNKKASEVAQHLQPNAVTDVTGFGLVGHLIEVCNASNVSANID
>JCVI_READ_1091140072386
MSEKPVRLTELATCAGUAGKLSASELAQVLGKLPTPSITDPNVLVGTETGDDAAIYQIDERVALVLTNDFFAPIVDDPYDYGQIAAANALSDIYAVAADPSLH
>JCVI_READ_1091141061829
MNTREKVRLTTLSHGAGUACKIGPADLAQVLGNVKMNTNDSVITDYTSTDDAAVVRLSDGKIILQTVDFFTPIVDDPYTFGQISAANSLSDIYAMGGKPLFALNIVAFPIQKLSNTILSEIMQGGADKAEEAGIPIVGGHSIDDNEPKYGLVVTGEAIEKNIWTNAGAKPGDHLILTKPIGTGIISTAIKKEKASQAVTDSASESMKELNKKASEVAQHLQPNAVTDVTGFGLVGHLIEVCNASNVSANIDFKEIEFLHGAIDLVNEGIMPGGSKRNLDHAENFTTFSSKLSVIKNTAAKPC
>JCVI_READ_1095901009608
MQTKNKIRLTSLSHGAGUACKIGPSDLAQVLGNLKMPNHETVQVGFETSDDSAVVDLKDGTTIIQTVDFFTPVVDEPYHFGQIAAANALSDIYAMGGDPLFALNIVGFPINDLPKSILTEILQGGIDKASEAGIPIVGGHSVDDKEPKYGMAVTGEINKSKIWKNSEASIGDLIILTKAPPAL
>JCVI_READ_1091141260595
VRLTEYSHGSGUACKLSQGELAQVLKQSKQNNLNNSEVLVGLENPDDGAVIDIGNSMKIVQTVDFFTPI
>JCVI_READ_1095898760496
MQTKNKIRLTSLSHGAGUACKIGPSDLAQVLGNLKMPNHETVQVGFETSDDSAVVDLKDGTTIIQTVDFFTPVVDEPYHFGQIAAANALSDIYAMGGDPLFALNIVGFPINDLPKSILTEILQGGIDKASEAGIPIVGGHSVDDKEPK
>JCVI_READ_1091140067872
MSEKPVRLTELATCAGUAGKLSASELAQVLGKLPTPSITDPNVLVGTETGDDAAIYQIDERVALVLTNDFFAPIVDDPYDYGQIAAANALSDIYAVGGRPITALNIAAFPRDLGPDVIAKILEGGQAKAEEAGILIIGGHTVDDKEPKYGLAAIGVLTPGDQITNSNAQPGDVLILTKAIGSGLYYCTPAY
>JCVI_READ_1091141160175
MRLTEYSRGSGUACKLSPSELAQVLSQFKNHKALSASSVSVGLNNPDDAGVVRTSGENLIQSIDFFTPILDNPYDWGRVAAANALSDIYAMGGEPLSALQLVCWPRDHISFDILGEVIRGGLDVMEQAKCSVIGGHSIDDNEPKYGFSVTGVAKERVFLNNTIKDGDKLFLSKPLGTGVISTAIKKGKASSEIINKATTVMTTLNNSAADVAHKYNANAVTDITGFGLFGHLSEMLKNTNLGANIYSKNLPAIEGVQELILNGFFSSGSQRNLDHVKELIIDTHQTKTL
>JCVI_READ_1091141196577
MRLTQYSHGSGUACKLSPSELAQVLSQFKNHKALAGSDVSVGLNNPDDAGVITANGTNLIQSIDFFTPILDNPYDWGRVAAANALSDIYAMGGEPLSALQLVCWPRDHISFEVLGEVIKGGLDVMAKANCSVIGGHSIDDNEPKYGFSVTGVAIRNVFLNNSIKDGDKLFLSKPLGTGVISSAIKKNQANPEIIQEATKVMVGLNDAASEFAHKHNANAVTDITGFGLFGHLSEMLKNTNLGANIISKNIPVINGAQKLIDDDSSSL
>JCVI_READ_1095898252354
NKVDLLKIGGEMRLTQYSHGSGUACKLSPSELAQVLSQFKNHKALAGSDVSVGLN
>JCVI_READ_1095898047870
GSGUACKLSPSELAQVLSQFKNHKALAGSDVSV
>JCVI_READ_1092963482366
MRLTQYSHGSGUACKLSPSELAQVLSQFKNHKALAGSDVSVGLNNPDDAGVITANGTNLIQSIDFFTPILDNPYDWGRVAAANALSDIYAMGGEPLSALQLVCWPRDHISFEVLGEVIKVD
>JCVI_READ_1092963510544
MRLTQYSHGSGUACKLSPSELAQVLSQFKNHKALAGSDVSVGLNNPDDAGVITANGTNLIQSIDFFTPILDNPYDWGRVAAANALSDIYAMGGEPLSALQLVCWPRDHISFEVLGEVIKGGLDVMAKANCSVIGGHSIDDNEPKYGFSVTGVATRNVFLNNSIKDGDKLFLSKPLGTGVISSAIKKNQANPEIIEEATKVMVGLNDAASEFAHKHNANAVTDITGFGLFGHLSEMLKNTNLGANIISKNIPVINGAQKLIDDGLFSSGSQRNLDYVIDSIMNNTENLNFIKLCVMHKLVEVSLYLYLKMTR
>JCVI_READ_1092963457905
MRLTQYSHGSGUACKLSPSELAQVLSQFKNHKALAGSDVSVGLNNPDDAGVITANGTNLIQSIDFFTPILDNPYDWGRVAAANALSDIYAMGGEPLSALQLVCWPRDHISFEVLGEVIKGGLDVMAKANCSVIGGHSIDDNEPKYGFSVTGVATRNVFLNNSIKDGDKLFLSKPLGLELYLQL
>JCVI_READ_1091140758830
MRLTEYSHGAGUACKLSQKELAQVLTHFKQQNNSDTSQILVGLDSPDDGGVIDIGNGIRVVQTVDFFTPILDNPFDWGKVAAANALSDIYAMGGTPISSLQLVSWPREDLSFEILSEVLKGGLEIMQSAGVHHGDTVSTTRAKYGFAVQE
>JCVI_READ_1093018255277
VRLTEYSHGSGUACKLSQGELAQVLKQSKQKNLNNSEVLVGLENPDDGAVIDLGNSMKIVQTVDFFTPILDNPYDWGRVAATNALSDIYAMGGSPISSLQLVSWPREDIGFDVLSDVIKGGADVMKSANCNIVGGHSIDDKEPKYGFAVTGIVNEKIYTKTNIKNGDKLFLTKPLGSGIIATAIKKGVADEEAINHVTNVMTTLNDAGLEVAKHLNANAITDVTGFGLLGHLSEMLIDEKLSANLIFDKVPIIEFAKNYFHSGIYPSGSQRNFDSVKDFISFEDQDEALLLADAQTSGGLLILHLRLQPY
>JCVI_READ_1092256135601
VRLTEYSHGSGUACKLSQGELAQVLKQSKQNNLNNSEVLVGLENPDDGAVIDLGNNMKIVQTVDFFTPILDNPYDWGRVAATNALSDIYAMGGTPISSLQLVSWPREDIGFDVLSDVIRGGADVMKSANCNIVGGHSIDDKEPKYGFAVTGIVNEKIYTKTNIKSGDKLFLTKPLGSGIIATAIKKGIADEEAINQVTNLMTTLNDAGLKVAKHLNANAITDVTGFGLLGHLSEMLTDEKLSANLIFDNVPIIEFAKSYFHSGIYPSGSQRNFDSVKNFISFEDQDEALLWQMLNSAV
>JCVI_READ_1092256504304
VRLTEYSHGSGUACKLSQGELAQVLKQSKQNNLNNSEVLVGLDNPDDGAVIELGNSMKIVQTVICTRP
>JCVI_READ_1093017309244
MRLTEYSHGAGUACKLSQKELAQVLTHFKQQNNSDTSQILVGLDSPDDGGVIDIGNGIRVVQTVDFFTPILDNPFDWGKVAAANALSDIYAMGGTPISSLQLVSWPREDLSFEILSEVLKGGLEIMQSAGCNIIGGHSIDDKEPKYGFAVTGIINDAIYKKRNLQVGDKLFLTKPLGSGIISSAIKKNIASEKAISEVTEVMTTLNDKALEAAKELNANAITDVTGFGLLGHLIEM
>JCVI_READ_1093016162291
PGGGKVRLTEYSHGSGUACKLSQGELAQVLKQSKQKNLNNSEVLVGLENPDDGPTPP
>JCVI_READ_1093017233196
LKEKARKLRGGKVRLTEYSHGSSUACKLSEESLLMF
>JCVI_READ_1091139216914
MSSDVRLTELVSCAGUAAKLSPTVLRQVVGALPDSNLQGLLVGLDKADDAAVYQLTDDRALVSTIDVITPIVDDPELFGRIAAANAFSDVFAMGAKPLISLSFLSSVSGLPVEMLQGILRGAGDFALRAGAPIVGGHSVEGKDLLLGLVVVGEIHPQKIWTKAGAKEGDQLYLSKPLGTGTLTTAVKRGRRELDAISAALDGMAMSNGLVASLAQERVIHAATDITGFGLTGHLAEMAHHSAVRIKLDS
>JCVI_READ_1093018337792
MRLTEYSHGAGUACKLSQKELAQVLTHFKQQNNSDTSQILVGLDSPDDGGVIDIGNGIRVVQTVDFFTPILDNPFDWGKVAAANALSDIYAMGGTPISSLQLVSWPREDLSFEILSEVLKGGLEIMQSAGCNIIGGHSIDDKEPKYGFAVTGIINDAIYKKRNLQVGDKLFD
>JCVI_READ_1092255374721
MRLTEYSHGAGUACKLSQKELAQVLTHFKQQNNSDTSQILVGLDSPDDGGVIDIGNGIRVVQTVDFFTPILDNPFDWGKVAAANALSDIYAMGGTPISSLQLVSWPREDLSFEILSEVLKGGLEIMQSAGCNIIGGHSIDDKEPKYGFAVTGIINDAIYKKRNLQVGDKLFLTKPLGSGIISSAIKKNIASEKAISEVTEVMTTLNDKALEAAKELNANAITDVTGFGLLGHLIEMIGDSEVTVNIYLDNVPVIEHAKEYFNNGVYPSGSKRNFDSAKENIIYSDDQESYRV
>JCVI_READ_1092256081949
MRLTEYSHGAGUACKLSQKELAQVLTHFKQQNNSNTSQILVGLDSPDDGGVIDIGNGIRVVQTVDFFTPILDNPFDWGKVAAANALSDIYAMGGTPISSLQLVSWPREDLSFEILSEVLKGGLEVMQSAGCNIIGGHSIDDKEPKYGFAVTGIINDAIYKKRNLK
>JCVI_READ_1093017505240
VRLTEYSHGSGUACKLSQGELAQVLKQSKQNNSNNSEVLVGLENPDDGAVIDLGNSMKIVQTVDFFTPILDNPYDWGRVAATNALSDIYAMGGAPISSLQLVSWPREDIGFDVLSDVIKGGADVMKSANCNIVGGHSIDDKEPKYGFAVTGIVNEKIYTKTNIKNGDKLFLTKPLGSGIIATAIKQGVADEEAINQVTNVMTTLNDAGLEVAKHLNANAIQTYSSL
>JCVI_READ_1092255428289
MRLTEYSHGAGUACKLSQKELAHY
>JCVI_READ_1091140576804
MRLTQYSHGSGUACKLAPSELS
>JCVI_READ_1092255386247
MSEDETVWLTQFSHGAGUGCKLDPSELAHVVGALNTSDNPNVLVGLNTGDDAGVWDLGDGRALISTVDFITPLVNDARMWGQIAAANSLSDVYAMGGKPLFGLNLAGWNNDELPSSMLSEVLAGGLEIAERAGMAIIGGHTISDPERNMVWRYW
>JCVI_READ_1092256190403
MRLTEYSHGAGUACKLSQKELAQVLTHFRQQNNSNTSQILVGLDSPDDGGVIDIGNGIRIVQTVDFFTPILDNPFDWGRVAAANALSDIYAMGGTPISSLQLVSWPREDLSFEILSEVIKGGLETMQSAGCNIIGGHSIDDKEPKYGFAVTGIINDVIYKKRNLQVGDKLFLTKPLGSGIISSAIKKNIASEKAISEATEVMTTLNDKALEAARELNANAITDVTGFGLLGHLIEMIGDSEVTVNIYFDNVPVTAKP
>JCVI_READ_1093022149050
MSEDETVWLTQFSHGAGUGCKLDPSELAHVVGALNTSDNPNVLVGLDTGDDAGVWDLGNGRALISTVDFITPLVNDARMWGQIAAANSLSDVYAMGGKPLFGLNLVGWNTDELPSSMLSEVLAGGVEIAEQAGMAIIGGHTISDPEPKYGMAVTGEVDPDKMLTNAGLKPDQDLILTKPLGVGVITTAIKAGIAGKEIISGAVASMTQLNDVASQVAVSVGATGATDVTGFGLPPAP
>JCVI_READ_1093023092944
MNDREKIRLTTLSHGSGUACKIGPKDLAQVLGNLKVKPHSSVILDHNGSDDAAVVRLSNGTLIIQTVDFFTPVVDDPYQFGQIAAANALSDIYAMGGKPLFALNIVGFPINDLPKSILTDILQGGADKADEAGIPIVGGHSVDDKEPKYGLVVTGEIHQDRIWKNSGARPGDALVLTKSLGTGVIATGIKKGMATQGSIEDAINSMSLLNKYSAQKLQGYNVNAVTDVLLKP
>JCVI_READ_1092256168467
MNDRDKIRLTTLSHGSGUACKIGPADLAQVLGDLKLQTNSSVISNHEGADDAAAVRLDDGRLLLQTVDFFTPIVDDPYEFGQIAAANSLSDIYAMGGKPLFALNIVGYPINDLPKSILTKILQGGADKAQEAGIPIVGGHSIDDKEPKYGLVVTGEVEESKIWRNSGARIGDALVLTKPIGTGVIATAIKKGVAPHNSIDIAIKTMSALNKDAADNLDGLDVHAVTDITGFGLLGHLKEICVNSNVSSEINFNDMEFLPGVHE
>JCVI_READ_1093018920920
VRLTEYSHGSGUACKLSQGELAQVLKQSKQNNSNNSEVLVGLENPDDGAVIDLGNSMKIVQTVDFFTPILDNPYDWGRVAATNALSDIYAMGGAPISSLQLVSWPREDISFDVLSDVIKGGADIMKSANCNIVGGHSIDDKEPKYGFAVTGIVNEKIYTKRILKMEINFFLTKPLGSGIIATAIKKGVADEEAIN
>JCVI_READ_1093030514422
LASCAGUASKLSPKDLEQVLSQLPTIADPRLLVGSSTSDDAAVYKINEDTALVSTVDFFPPIVDDPYLFGAISASNSLSDVYAMGGTPLIALNIVGFPSDLDFSILSTILKGGVDKAKEANTLIVGGHTINDAEPKYGLAVSGIIKPGHQVTNIGARPGDHLILTKPLGTGIITTAAKQNKISQETLDIATKSMAKLNKQASEIMTKVGVNACSDITGFGLLGHLKEMVSKDPINFEININNIPVIDGTWNLINQGIVPGGTIRNLESLDKTIDWGNQITEEEKILL
>JCVI_READ_1091143013845
QLRLTEYSHGAGUACKLSPGELAQVLTQFKNHKATESPNLLVGLNNPDDGGVIQVGDQKIIQTVDFFTPILDNPYDWGRVAAANALSDVYA
>JCVI_READ_1092299070908
VQLRLTEYSHGAGUACKLSPGELAQVLTQFKNHKATESPNLLVGLNNPDDGGVIQVGDQKIIQTVDFFTPILDNPYDWGRVAAANALSDVYAMGGEPISALQLVCWPRSEISFDILSEVIKGGLDTMQKANCTVIGGHSIDDKEPKYGFSITGVIKDKIFKNNEIKDGDRLFLTKPIGTGIITTAIKRGIASDES
>JCVI_READ_1093023042829
MNDREKVRLTTLSHGSGUACKIGPKDLAQVLGNLEVKPHSSVILDHKGSDDAAVVRLSNGTLIIQTVDFFTPVVDDPYQFGQIAAANALSDIYAMGGEPLFALNIVGFPINDLPKNILTEILQGGADKADEAGIPIVGGHSVDDKEPKYGLVVTGEIHQDRIWKNSGARPGDALVLTKSLGTGIIATGIKKGVATQDSIEDAINSMSSLNKNSAQELRGYNVNAVTDVTGFGLLGHLKEMCENSNVSSKINFQDLLFLDGAKISMSGVCLAGQKNLNLLRSVSFTII
>JCVI_READ_1092256190405
MRLTEYSHGAGUACKLSQKELAQVLTHFKQQNNSDTSKILVGLDSPDDGGVIDIGNGIKLVQTVDFFTPILDNPFDWGKVAAANALSDIYAMGGTPVSSLQLVSWPRDDLSFEILSEVLKGGLEIMQSAGCNIIGGHSIDDKEPKYGFAVTGIINEAIYKKRNLQVGDRLFLTKPLGSGIISSAIKKNIASEKSISEVTKVMSTLNDKALEVAKELNANAITDVTGFGLLGHLIEMVGDSSVTVNIYMENVPVIEFAKEYLTWYLSFMLEKNLMLLEKYNFDMIRHFVKSVRCSTAAGTVLSTK
>JCVI_READ_1091141671352
MRLTEYSHGAGUACKLSQKELAQVLTHFKQQNNSDTSQILVGLDSPDDGGVIDIGNGIRVVQTVDFFTPILDNPFDWGKVAAANAYRSAY
>JCVI_READ_1091141661340
MTRRLTEFSHGAGUGCKLAPGELAQVVRRLTPPDSPNLLVGAASGDDAAVYRLSDERALVVTADFITPVVDDARDWGRVAAANAVSDIYS
>JCVI_READ_1092255418033
MRLTEYSHGAGUACKLSQKELAQVLTHFRQQNNSNTSQILVGLDSPDDGGVIDIGNGIR
>JCVI_READ_1093017956102 real
KKMKCEELKLALKLTLLLREAKNQELKEYKMNDHNHDVPSLTSLASCAGUASKLSPKDLEQVLSQLPTIADPRLLVVPLLVTMPLYTK
>JCVI_READ_1091141672659 
NSKEVQLRLTEYSHGAGUACKLSPGELAQVLMQFKNHKATESPNLLVGLNNPDDGESN
>JCVI_READ_1093022173842
SEDETVWLTQFSHGAGUGCKLDPSELPHV
>JCVI_READ_1091141756536
MNDREKVRLTTLSHGSGUACKIGPK
>JCVI_READ_1092257118841
MKLGQIFQKPTLTGLAKTCGUAAKLSPVGLQNLLDKLKQEKNSNVLVGFDTNDDAGVYLVNPELAVVSTVDFITPPVDDPFIFGQIAAANSLSDIYAMAELHSVV
>JCVI_READ_1092963131895
MKLGQIFQKPTLTGLAKTCGUAAKLSPVGLQNLLDKLKQENNPNVLVGFDTNDDAGVYLVNPELAVVSTVDFITPPVDDPFIFGQIAAANSLSDIYAMGGTPFGCLNLVGFPSDKLGPEVLEGILAGALERIQAAGAALLGGHSTEDEEPKFGMAVNGFVDPKKIWRNQGALPGDHLILTKPLGSGVLFNANLKGWVSEEPSGMYPPLMSDNIR
>JCVI_READ_1092215144296
QLRLTEYSHGAGUACKLSPGELAQVLTQFKNHKATESPNLLVGLNNPDDGGVIQVGDQKIIQTVDFFTPILDNPYDWGRVAAANALSDVYAMG
>JCVI_READ_1093009588694
MRLTEYSHGAGUACKLSQKELAQVLTHFRQQNNSNTSQILVGLDSPDDGGVIDIGNGIRIVQTVDFFTPILDNPFDWGRVAAANALSDIYAMGGTPISSLQLVSWPREDLSFEILSEVIKGGLETMQSAGCNIIGGHSIDDKEPKYGFAVTGIINDVIYKKRNLQVGDKLFLTKPLGSGIISSAIKKNIASEKAISEATEVMTTLNDKALEAARELNANAITDVTGFGLLGHLIEMIGDSEVTVNIYLDNVPVIEHAKEYFNNGVYPSGSKRNFDSAKENIIYNDDQESFVKILSDAQTMRKR
>JCVI_READ_1092993100557
QLRLTEYSHGAGUACKLSPGELAQVLTQFKNHKATESPNLLVGLNNPDDGGVIQVGDQKIIQTVDFFTPILDNPYDWGRVAAANALSDVYAMGGEPISALQLVCWPRSEISFDILSEVIKVVLTQCKK
>JCVI_READ_1092256254216
MRLTEYSHGAGUACKLSQKELAQVLTHFKQQNNSDTSQILVGLDSPDDGGVIDIGNGIRVVQTVDFFTPILDNPFDWGKVAAANALSDIYAMGGTPISFLQLVSWPREDLSFEILSEVLKGGLEIMQSAGCNIIGGHSIDDKEPKYGFAVTGIINDAIYKKRNLQVGDKLFLTKPFK
>JCVI_READ_1093010049080
QLRLTEYSHGAGUACKLSPGELAQVLTQFKNHKATESPNLLVGLNNPDDGGVIQVGDQKIIQTVDFFTPIL
>JCVI_READ_1092257115883
VRLTEYSHGSGUACKLSQGELAQVLKQSKHNNSNNSEVLVGLENPDDGAVIDLGNSMKIVQTVDFFTPILDNPYDWGRVAATNALSDIYAMGGSPISSLQLVSWPREDIDFDVLSDVIKGGADVMKSANCNIVGGHSIDDKEPKYGFAVTGIVNEKIYTKTNIKSGDKLFLTKPLGSGIIATAIKKGVADEEAINQVTNVMTTLNDAGLEVAKHLNANAITDVTGFGLLGHLSEMLIDEKLSANLIFDKVPIIEFAKNYFHSGIYPSGSQRNFDSVKDFISFEDQDEALLLADAQTSELQPL
>JCVI_READ_1092955339173
MDKEIRLTNFSTCGGUAGKASIEVLDRVLGQINKSFSSDKILVDQKTKDDAAVYKITDDKAIIFTTDFFAPVVDDAFLFGQVAAANATAAAAF
>JCVI_READ_1093012223175
KSKEVQLRLTEYSHGAGUACKLSPGELAQVLTQFKNHKATESPNLLVGLNNPDDGGVIQVGDQKIIQTVDFFTPILDNPYDWGRVAAANALSDVYAMGGEPISALQLVCWPRSEISFDILSEVIKGGLDTMQKANCTVIGGHSIDDKEPKYGFSITGVIKDKIFKNNEIKDGDRLFLTKPIGTGIITTAIKRGIASDESIKIVTDIMTELNKKSLNFSLDNNANAITDITGFGLLGHLYEMLNDSKLSATIKFDSVPLIENINDYLDKEISSCK
>JCVI_READ_1093009832945
QLRLTEYSHGAGUACKLSPGELAQVLTQFKNHKATESPNLLVGLNNPDDGGVIQVGDQKIIQTVDFFTPILDNP
>JCVI_READ_1092963451842
MRLTEYSHGAGUACKLSQKELAQVLTHFKQQNNSDTSQILVGLDSPDDGGVIDIGNGIRVVQTVDFFTPILDNPFDWGKVAATNALSDIYAMGGTPVSSLQLVSWPREDLSFEILSEVLKGGLEIMQSAGCNIIGGHSIDDKEPKYGFAVTGIINDVIYKKEIFK
>JCVI_READ_1092963301723
VQLRLTEYSHGAGUACKLSPGELAQVLTQFKNHKATESPNLLVGLNNPDDGGVIQVGDQKIIQTVDFFTPILDNPYDWGRVAAANALSDVYAMGGEPISALQLVCWPRSELSFDILSEVIKGGLDTMQKANCTVIGGHSIDDKEPKYGFSITGVIKDKIFKNNEIKDGDRLFLTKPIGTGIITTAIKGSVK
>JCVI_READ_1092999601326
MDKEIRLTNFSTCGGUAGKASIEVLDRVLGQINKSFSSDKILVDQKTKDDAAVYKITDDKAIIFTTDFFAPVVDDAFLFGQVAAANAIMQTV
>JCVI_READ_1093009493122
MRLTEYSHGAGUACKLSQKELAQVLTHFKQQNNSETSKILVGLDSPDDGV
>JCVI_READ_1092963100833
MRLTEYSHGAGUACKLSQKELAQVLTHFKQQNNSETSKILVGLDSPDDGGVIDIGNGIKLVQTVDFFTPILDNPFDWGKVAAANALSDIYAMGGTPISSLQLVSWPRDDLSFEILSEVLKGGLEIMQTAGCNIIGGHSIDDKEPKYGFAVTGIINEAIYKKRNLQVGDKLFLTKPLGSGIISSAIKKNIASEKAISEVTKVMSTLNDKALEVAKELNANAITDVTGFGLLGHLIEMVGDSSVSVNIYLENVPIIEFAKDILTWYLSLSSKRNFDAARKIQILTSIKNIL
>JCVI_READ_1092257165572
MRLTEYSHGAGUACKLSQKELAQVLTHFKQQNNSDTSQILVGLDSPDDGGVIDIGNGIRVVQTVYFFTPILDNPFDWGKVAAANALSDIYAMGGTPISSLQLVSWPREDLSFEILSVF
>JCVI_READ_1092963535140
MNDREKVRLTTLSHGSRUACKIGPKDLAQVLGNLKVKPHSSVILDHKGSDDAAVVRLTNGTLYQTVDFFTPGVDDHINLGQIAAANALSDIYAMG
>JCVI_READ_1092963242516
QLRLTEYSHGAGUACKLSPGELAQVLTQFKNHKATESPNLLVGLNNPDDGGVIQVGDQKIIQTVDFFTPILDNPYDWGRVAAANALSDVYAMGGEPISALQLVCWPRSELSFDILSEVIKGGLTQCKK
>JCVI_READ_1093011909561
VQLRLTEYSHGAGUACKLSPGELAQVLTQFKNHKATESPNLLVGLNNPDDGGVIQVGDQKIIQTVDFFTPILDNPYDWGRVAAANALSDVYAMGGEPISALQLVCWPRSEISFDILSEVIKGGLDTMQKANCTVIGGHSIDDKEPKYGFSITGVIKDKIFKNNEIKDGDRLFLTKPIGTGIITTAIKRGVASDESIKIVTDIMTELNKKSLNFSLDNNANAITDITGFGLLGHLYEMLNDSKLSATIKFDSVPLIENIYDYLDKEIFPSGSLRNYEYLSDKFISDLDEQSLKILCDAQTNGGFLISIPKNQNIKLQKIWSLTKIFGK
>JCVI_READ_1092963282996
MSSDIRLTELVSCAGUAAKLSPTVLRQVVGSLPDSNLQGLLVGLEKADDAAVYQLSDDRALVTTIDVITPIVDDPGLFGRIAAANAFSDIFAMGAKPLISLSFLSSVSELPLEMLQGILRGAGDFALRAGAPIVGGHSVEGKDLLLGLVVVGEIHPQKIWTKAGAKEGDQLYLSKPLGTGTLTTAVKRGRRELSAISAALDGMAMSNGLVASLAQERQVHAATDITGFGLTGHLAEMAHHSDVRIRLDSSKLPAYPEALACLEEGIATRGNARNEAYARDLVDIAGTIPPLALDPQTSGGLVLAWTRRSSAYRP
>JCVI_READ_1093006849618
PSKEVQLRLTEYSHGAGUACKLSPGELAQVLTQFKNHKATESPNLLVGLNNPDDGGVIQVGDQKIIQTVDFFTPILDNPYDWGRVAAANALSDVYAMGGEPISALQLVCWPRSEISFDILSEVIKGGLDTMQKANCTVIGGHSIDDKEPKYGFSITGVIKDKIFKNNEIKDGDRLFLTKPIGTGIITTAIKRGIASDESIKTVTDIMTELNKKSLNLSLDNNANAITDITGFGLLGHLYEMLNDSKLSATIKFDRLPP
>JCVI_READ_1093010301236
MSEDETVWLTQFSHGAGUGCKLDPSELAHVVGALNTSDNPNVLVGLDTGDDAGVWDLGDGRALISTVDFITPLVNDARTWGQIAAANSLSDVYAMGGKPLFGLNLVGWNNDELPSSMLSEVLAGGLEIAEQAGMAIIGGHTISDPEPKYGMAVTGQVTSNKMLTNAGLQPSQDLILTKPLGVGVITTAIKAISQERNYQCCCCINDPTQ
>JCVI_READ_1093011793870
MINKKDNVRLTTLSHGSGUACKISPKDLTQVLGNLDFSSFPSVVVNHEKLDDAAVVRLDNEKLILQTVDFFTPVVDNPYDFGQIAAANSLSDIYAMGGKPLFALNIVGFPINELPKSILGEILQGGIDKAKEAGIPIVGGHSIDDKEPKFGLVVTGEVEQDNLWRNSGAQVGDVLVLTKPIGTGIIATAIKKGLASPDVIMAASKTMATLNKEAAEVLTKLKVNAVTDVTGFGLIGHLNEMCDNSGVSSEIYFSDIDIPGVSH
>JCVI_READ_1093012174051
MNDREKVRLTTLSHGSGUACKIGPADLSEVLSNLKQEKNDSVVLGFEGADDAAAIRINDGKLLVQTVDFFTPVVDNPYHFGQIAAANSLSDIYAMGADPLFALNIAGFPINDLPRSMLTEILQGGADKANEAGYLLLAGTLSMTKNQSMVW
>JCVI_READ_1092963156448
MRLTEYSHGAGUACKLSQKELAQVLTHFKQQNNSETSKILVGLDSPDDGGVIDIGNGIKLVQTVDFFTPILDNPFDWGKVAAANALSDIYAMGGTPISSLQLVSWPRDDLSFEILSEVLKGGLEIMQTAGCNIIGGHSIDDKEPKYGFAVTGIINEVIYKKRNLQVGDKLFLTKPLGSGIISSAIKKNIASEKAISEVTKVMSTLNDKALEVAKELNANAITDVTGFGLLGHLIEMVGDSSVSVNIYLEMYYHESQRYLTWYLSLSSKEI
>JCVI_READ_1092963427782
MQNKEKIRLTTLSHGAGUACKIGPEDLAQVLGNLKISANDSIIADYTSTDDAAVVRLEDGKLILQTVDFFTPIVDDPYTCSSF
>JCVI_READ_1092963428005
MNNIKLTSYSSGAGUACKINPKDLGEILNKLSQTQLQLGKNIKGYQTSDDCSVYPIDEDNFLIQSLDFFTPIVDDPYEFGRIAAANSFSDIYAMGGKPIFALNITCFPSDDLPLDILHQILKGGQDVASEANTPILGGHSIKDKEPKYGMAVTG
>JCVI_READ_1092955329429
MRLTQYSHGSGUACKLAPSELAQVLKQFKQHKALKSENLIVGLENPDDGGVINVGSSAA
>JCVI_READ_1092963188571
QDSQTFRPCGGUAGKASIEVLDRVLGQINKSFSSDKILVDQKTKDDAAVYKITDDKAIIFTTDFFAPVVDDAFLFGQVAAANAISDVYAMGGKPTLALNICCFADNIPEKSIEEIIQGGIEKANEAGVIIAGGHTINDPEPKYGLAVIGEINPKNLMTLNNAKPKLQ
>JCVI_READ_1092963242080
MRLTEYSHGAGUACKLSQKEL
>JCVI_READ_1092214967938
MKSNEKIRLSTLSHGAGUACKIGPSDLAQVLGNVKMKSNKSVSTSSP
>JCVI_READ_1093017601353
KSKEVQLRLTEYSHGAGUACKLSPGELAQVLTQFKNHKATESPNLLVGLNNPDDGGVIQVGDQKIIQTVDFFTPILDNPYDWGRVAAANALSDVYAMGGEPISALQLVCWPRSEISFDILSEVIKGGLDTMQKANCTVIGGHSIDDKEPKYGFSITGVIKDKIFKNNEIKDGDRLFLTKPIGTGIITTAIKRGIASDESIKIVTDIMSELNKKSLNFSLDNNANAITDITGFGLLGHLYEMLNDSKLSATIKFDSVPLIENIYDYLDKEIFPFWK
>JCVI_READ_1093018659151
SKEVQLRLTEYSHGAGUACKLSPGELAQVLTQFKNHKATESPNLLVGLNNPDDGGVIQVGDQKIIQTVDFFTPILDNPYDWGRVAAARCAIRCICNGRRTYSALQLVVPLQP
>JCVI_READ_1093018740554
QLRLTEYSHGAGUACKLSPGELAQVLTQFKKHKATESPNLLVGLNNPDDGGVIQVGDQKIIQTIDFFTPILDNPYDWGRVAAANALSDVYAMGGEPISALQLVCWPRSEISFDILSEVIKGGLDTMQKANCTVIGGHSIDDKEPKYGFSVTGVIKDK
>JCVI_READ_1093017643443
MRLTEYSHGAGUACKLSQKELAQVLTHFKQQNNSDTSQILVGLDSPDDGGVIDIGNEIRVVQTVDFFTPILDNPFDWGKVAAANALSDIYAMGGTPISSLQLVSWPREDLSFEILSEVLKGGLEIMQSAGCNIIGGHSIDDKEPKYGFAVT
>JCVI_READ_1093017646118
QLRLTEYSHGAGUACKLSPGELAQVLTQFKNHKATESPNLLVGLNNPDDGGVIQVGDQKIIQTVDFFTPILDNPYDWGRVAAANALSDVYAMGGEPISALQLVCWPRSEISFDILSEVIKGGLDTMQKANCTVIGGHSIDDP
>JCVI_READ_1093017602112
QLRLTEYSHGAGUACKLSPGELAQVLTQFKNHKATESPNLLVGLNNPDDGGVIQVGDQKIIQTVDFFTPILDNPYDWGRVAAANALSDVYAI
>JCVI_READ_1093017614137
QLRLTEYSHGAGUACKLSPGELAQVLTQFKNHKATESPNLLVGLNNPDDGGVIQVGDQKIIQTVDFFTPILDNPYDWGRVAAANALSDVYAMG
>JCVI_READ_1093018688548
QLRLTEYSHGAGUACKLSPGELAQVLTQFKNHKATESPNLLVGLNNPDDGGVIQVGDQKIIQTVDFFTPILDNPYDWGRVAAANALSDVYAMGGEPISALQLVCWPRSEISFDILSEVIKG
>JCVI_READ_1093017785561
LSKEVQLRLTEYSHGAGUACKLSPGELAQVLTQFKNHKATESQNLLVGLNNPDDGGVIQVGDQKIIQTVDFFTPILDNPYDWGRVAAANALSDVYAMGGEPISALQLVCWPRSEISFDILSEVIKGGLDTMQKANCTVIGGHSIDDKEPKYGFSITGVIKDKIFKNNEIKDGDRLFLTKPIGTGIITTAIKRGVAYDESIKL
>JCVI_READ_1093017602294
MRLTEYSHGAGUACKLSQKELAQVLTHFKQQNNSDTSQILVGLDSPDDGGVIDIGNGIRVVQTVDFFTPILDNPFDWGKVAAANALSDIYAMGGTPISSLQLVSWPREDLSFEILSEVLKGGLEIMQSAGCNIIGGHSIDDKEPKYGFAVTGIINDVIYKKRNLQVGDKLFLTKPLGSGIISSAIKKNIASEKAVSEVTEVMTALNDKALEAAKELNANAITDVTGFGLLGHLIEMMEIDST
>JCVI_READ_1093018606362
MKLGQIFQKPTLTGLAKTCGUAAKLSPVGLQNLLDKLKQENNPNVLVGFDTNDDAGVYLVNSELAVVSTVDFITPPVDDPFIFGQIAAANSLSDIYAMGGTPFGCLNLVGFPSDKLGPEVLEGILAGALERVQAAGAALLGGHSTEDEEPKFGMAVNGFVDPKKIWRNQGALPGDHLILTKPLGSGVLFNANLKGWVSEKALQNCIRQLIELNKTSAEILKNMTSMLQPISPVSADGSWFGSCPTFLSLP
>JCVI_READ_1093018605205
MRLTEYSHGAGUACKLSQKELAQVLTHFKQQNNSDTSQILVGLDSPDDGGVIDIGNGIRVVQTVDFFTPILDNPFDWGKVAAANALSDIYAMGGTPISSLQLVSWPREDLSFEILSEVLKGGLEIMQSAGCNIIGGHSIDDKEPKYGFAVTGIINDAIYKKRNLQVGDKLFLTKPLGSGIISSAIKKNIASEKAISEVTEVMTTLNDKALEAAKELNANAIQMSQVLDCRH
>JCVI_READ_1093017625784
VRLTEYSHGSGUACKLSQGELAQVLKQSKQNNLNNSEVLVGLENPDDGAVIDLGNKTKIVQTVDFFTPILDNPYDWGRVAATNALSDIYAMGGTPISSLQLVSWPREDIGFDVLSDVIRGGSDVMKSANCNIVGGHSIDDKEPKYGFAVTGIVNEKIYTKTNIKNGDKLFLTKPLGSGIIATAIKKGVADEEAINHVTNVMTTLNDARLEVAKHLNANAITDVTGFGLLGHLSEMLIDEKLSANLIFDKVPIIEFAKIIFIVAFIISSQRNLDSVKDIISFED
>JCVI_READ_1093017769270
LRLTEYSHGAGUACKLSPGELAQVLTQFKNHKATESPNLLVG
>JCVI_READ_1093018689879
LRLTEYSHGAGUACKLSPGELAQV
>JCVI_READ_1092963832413
SKEVQLRLTEYSHGAGUACKLSPGELAQVLTQFKNHKATESPNLLVGLNNPDDGGVIQVGDQKIIQTVDFFTPILDNPYDWGRVAAANALSDVYAMGGEPISALQLVCWPRSEISFGILSEVIKGGLDTMQKANCTVIGGHSIDDKEPKYGFSITGVIKDKIFKNNEIKDGDRLFLTKPIGTGIITTAIKRGIASDESIKIVTDIMTELNKKSLNFSLDNN
>JCVI_READ_1093015584221
MNDRDKVRLTTLSHGSGUACKIGPGDLSEVLANLKQPNHDSVVVGFQGADDAAAVRLNNEKLLVQTVDFFTPVVDSAYDFGQIAAANSLSDIYAMGAEPLFALNIAGLPVKVLQL
>JCVI_READ_1091141740846
VRLTEYSHGSGUACKLSQGELAQVLKQSKQNNSNNSEVLVGLENPDDGAVIDLGNSMKIVQTVILLLPARR
>JCVI_READ_1095293000754
MTREEIFRLTQFARCAGUASKMGPGDLSAALAPLPRETDPRVLVGRETFDDAGVFRLSDDLALVQTVDFFAPIVDDPYRFGRVAAANALSDVYAMGGTRLQPVR
>JCVI_READ_1093022088923
MSEPKTEDSLRLTQFSHGGGUGCKLTPALLSEVLAKTPAALPFKDLLVGTESSDDAAVYRINDTQAIIATTDFFMPIVDDPFDFGRIAATNAISDVYAMGGKPFMALALLGYPIGKLPMESVQRIIAGGHAVCAEAGIPIAGGHSIDAPEPIYGLVALGLVHPDRVKRNDRAKAGDVLILGKGLGVGIMSAAMKKGQLSDVAYGQMLESATKLNTPGIELGAMDAVHALTAARPA
>JCVI_READ_1095366065209
MLRRSAMRAPPARRCRSPRFRAGSPSRLNSSPSSRDARAAPRAGRSAAPSCSSPMTREEIFRLTQFARCAGUASKMGPGDLSAALAPLPRETDPRVLVGRETFDDAGVFRLSDDLALVQTVDFFAPIVDDPYRFGRVAAANALSDVYAMGGTPLTAMNVVAFPEGTLPLSVLTEILRGGQTRARAGASSWVGTP
>JCVI_READ_1091120617144
VRLTEYSHGSGUACKLSQGELAQVLKQSKQNNSNNSEVLVGLENPDDGAVIDLGNSMKIVQTVDFFTPILDNPYDWGRVAATNALSDIYAMGGVPIASLQLVSWPREDIGFDVLSDVIKGGADVMKSANCNIVGGHSIDDKEPKYGFAVTGIVNEKIYTKTNIKNGDKLYLTKPLGSRLLHCIKKRC
>JCVI_READ_1092343128210
VRLTEYSHGSGUACKLSQGELAQVLKQSKQNNSNNSEVLVGLENPDDGAVIDLGNSMKIVQTVDFFTPILDNPYDWGRVAATNALSDIYAMGGAPISSLQLVSWPREDIGFDVLSDVIKGGADVMKSANCNIVGGHSIDDKEPKYGFAVTGIVNEKIYTKTDIKNGDKLYLTKPLGSGIIATAIKKGVADEEAINEVTNVMTTLNDAAWKSQSTSMQMQSQMLLVLDSLDTLVRC
>JCVI_READ_1091142366738
GSKYERLKRRWNEITEYSHGAGUACKLSQKELAQVLTHFKQQNNSDTSQILVGLDSRDDGGVIDIGNGIRVVQTVDFFTPILDNPFDWGKVAAANALSDIYAMGGTPISSLQLVSWPREDLSFEILSEVLKGGLEIMQSAGCNIIGGHSIDDKEPKYGFAVTGIINDVIYKKRNLQVGDKLFLTKPLGSGIISSAIKKNIASEKAVSKVTEVMTALNDKALEAAKELNANAITDVTGFGLLGHLIEMIGDSEVTANIYLDNVPVIEHAKEYFNNGVYPSGSKRNFDSAKENILFSDDQESFAKILSDAQTSGGLLISAPNNNSINLDDISDRLGINIWEIGDIVSRYKNKVNIINSK
>JCVI_READ_1093022115469
MNNRDKVRLTTLSHGSGUACKIGPGDLSEVLANLKQPIHDSVLVGFKGADDAAAVRINNDKLLVQTVDFFTPVVDNPYDFGQIAAANSLSDIYAMGAKPCCTNTASP
>JCVI_READ_1091139217174
QLRLTEYSHGAGUACKLSPGELAQVLTQFKNHKATESPNLLVGLNNPDDGGVIQVGDQKIIQTVDFFTPILDNPYDWGRVAAANALSDVYAMGGEPISALQLVCWPRSELSFDILSEVIKGGLDTMQKANCTVIGGHSIDDKEPKYGFSITGVIKDK
>JCVI_READ_1091139028408
MKLGQIFQKPTLTGLAKTCGUAAKLSPVGLQNLLDNLKQEKNPNVLVGFDTNDDAGVYLVNPELAVVSTVDFITPPVDDPFIFGQIAAANSLSDIYAMGGTPFGCLNLVGFPSDKLGSEVLEGILAGALERVQAAGAALLGGHSTEDEEPKFGMAVNGFVDPKKIWRNQGALPGDHLILTKPLGSGVLFNANLKGWVSEEALGDCIRQLIELNKTSAEILKKYEVHAATDITGFGLTGHGLEVAQGSGVSLEIKFESLSVFQEALEMYEKGMTTGVNASNRSLVANHIEMPDSLSVSEQEILRPQITQPY
>JCVI_READ_1091143127273
VRLTEYSHGSGUACKLSQRELAQVLKQSKQNNLNNSEVLVGLENPDDGAVIDLGNNVKIVQTVDFFTPILDNPYDWGRVAATNALSDIYAMGGAPITSLQLVSWPREDIGFDVLSDVIRGGTDVMKSANCNIVGGHSIDDKEPKYGFAVTGIVNEKIYTKTNIKNGDKLFLTKPLGSGIIATAIKKGVVDEEACKPL
>JCVI_READ_1093023059593
VRLTEYSHGSGUACKLSQGELAQVLKQSKQNNSNNSEVLVGLENPDDGAVIDLGNSMKIVQTVDFFTPILDNPYDWGRVAATNALSDIYAMGGAPTSSLQLVSWPREDIGFDVLSDVIKGGADVMKSANCNIVGGHSIDDKEPKYGFAVTGIVNEKIYTKTNIKNGDKLYLTKPLGSGIIATAIKKGVADEEAINEVTNVMTTLNDSGLEVAKHLNANAITDVTGFGLLGHLSEMLTDEKLSANLVYDKVPIIEFAKNYFHSGIYPSAQAY
>JCVI_READ_1091142208564
MRLTEYSHGAGUACKLSQKELAQVLTHFKQQNNSDTSQILVGLDSPDDGGVVDIGNGIRVVQTVDFFTPILDNPFDWGKVAAANALSDIYAMGGTPISSLQLVSWPREDLSFEILSEVLQRGLEIMQSAGCNIIGGHSIDDKEQSMVLLYRYHDVIYKKESAVAITFLTRLYVCTISVCYKRRNIASE
>JCVI_READ_1092256006381
MRLTEYSHGAGUACKLSQKELAQVLTHFKQQNNSDTSQILVGLDSPDDGGVIDIGNGIRVVQTVDFFTPILDNPFDWGKVAAANALSDIYAMGGTPISSLQLVSWPREDLSFEILSEVLKGGLEIMQSAGCNIIGGHSIDDKEPKYGFAVTGIINDAIYKKRNLQVGDKLFLTKPLGSGIISSAIKKNIASEKAISEVTEVMTALNDKALEAAKELNANAITDVTGFGLLGHLIEMIGDSDVTVNIYLDNVPVIEHAKEYFNNGVYPSGSKRNFDSAKENIIYSDDQESFVKILSDAQTSGGLLISAPND
>JCVI_READ_1092256306600
MRLTEYSHGAGUACKLSQKELAQVLTHFKQQNNSDTSQILVGLDSPDDGGVIDIGNGIRVVQTVDFYSANR
>JCVI_READ_1092256401778
VRLTEYSHGSGUACKLSQGELAQVLKQSKQNNSNNSEVLVGLENPDDGAVIDLGNSMKIVQTVDFFTPILDNPYDWGRVAATNALSDIYAMGGAPMSSYN
>JCVI_READ_1092256308581
KSKKVKGGKVRLTEYSHGSGUACKLSQGELAQVLKQSKQKNSNNLKS
>JCVI_READ_1091138302462
KEGKVRLTEYSHGSGUACKLSQGEL
>JCVI_READ_1093018934920
KEKDVKLTSLSHGAGUACKIGPNDLAQY
>JCVI_READ_1093025009704
KKDVKLSSLSQELGUACKIGPQ
>JCVI_READ_1095403347289
MRLTEYSHGAGUACKLSQKELAQVLTHFKQQNNSDTSKILVGLDSPDDGGVIDIGNGIKLVQTVDFFTPILDNPFDWGKVAAANALSDIYAMGGTPVSSLQLVSWPRDDLSFEILSEVLKGGLEIMQSAGCNIIGGHSIDDKEPKYGFAVTGIINEVIYKKRNLQW
>JCVI_READ_1095403004952
MRLTEYSHGAGUACKLSQKELAQVLTHFKQQNNSDTSKILVGLDSPDDGGVIDIGNGIKLVQTVDFFTPILDNPFDWGKVAAANALSDIYAMGGTPVSSLQLVSWPRDDLSFEILSEVLKGGLEIMQSAGCNIIGGHSIDDKEPKYGFAVTGIINEVIYKKRNLQVGDKLFLTKPLGSGIISSAIKKNIASEKAISEVTKVMSTLNDKALEVAKELNANAITDVTGFGLLGHLIEMVGDSSVTVNIYLENVPVIEFAKEYFNNGIYPSGSKRNFDAARENTNYDIDQEHFVKILSDAQTSGGLLFSAPSDNSINIDDIC
>JCVI_READ_1093022095307
MRLTEYSHGAGUACKLSQKELAQVLTHFKQQNNSDTSQILVGLDSPDDGGVVDIGNGIRVVQTVDFFTPILDNPFDWGKVAAANALSDIYAMGGTPISSLQLVSWPREDLSFEILSEVLQGGLEIMQSAGCNIMETLQL
>JCVI_READ_1091146495358
MQNKEKIRLTTLSHGAGUACKIGPEDLAQVLGNLKISANDSIIADYTSTDDAAVVRLEDGKLILQTVDFFTPIVDDPYTFGQISAANSLSDIYAMGGKPLFALNIVGFPIQKLSNDILSEIMQGGADKAAEAGIPIVGGHSVDDNEPKYGLVVTGEAIGREIWTNAGAKPGDKIILTKPIGTGIISTAIKKKKASTKIISHAVDSMKTLNKTAAEIAQKFKPNAVTDVTGFGLVGHLIEICNASNVSAEINFSILNFCLARLNFRQDMPGGSKRI
>JCVI_READ_1093022095102
QLRLTEYSHGAGUACKLSPGELAQVLTQFKNHKATESPNLLVGLNNPDDGGVIQVGDQKIIQTVDFFTPILDNPYDWGRVAAANALSDVYAMGGEPISALQLVCWPRSELSFDILSEVIKGGLDTMQKANCTVIGGHSIDDKEPKYGFSITGVIKDK
>JCVI_READ_1093017949969
VQLRLTEYSHGAGUACKLSPGELAQVLTQFKNHKATESPNLLVGLNNPDDGGVIQVGDQKIIQTVDFFTPILDNPYDWGRVAAANALSDVYAMGGEPISALQLVCWPRSELSFDILSEVIKGGLDTMQKANCTVIGGHSIDDKEPKYGFSITGVIKDKIFKNNEIKDGDRLFLTKPIGTGIITTAIKRGVASDESVKIVTDIMTELNKKSLNFSLDNNANAITDITGFGLLGHLYEMLNDSKLSATIKFDSVPLIENIYDYLDKEIFPSGSLRNYEYLSDKLISDLDEQSLKILCDAQTNGGFLISIPKNQNITQR
>JCVI_READ_1092214976277
MRLTEYSHGAGUACKLSQKELAQVLTHFKQQNNSDTSQILVGLDSPDDGGVIDIGNGIRLVQTVDFFTPILDNPCTAL
>JCVI_READ_1093023043402
VRLTEYSHGSGUACKLSQGELAQVLKQSKQNNSNNSEVLVGLENPDDGAVIDLGNSMKIVQTVDFFTPILDNPYDWGRVAATNALSDIYAMGGAPISSLQLVSWPREEIGFDVLSDVIKGGADVMKSANCNIVGGHSIDDKEPKYGFAVTGIVNEKIYTKTNIKNGDKLLLTKPLGSGIIATAIKKGIADEEAINQVTNVMTTLNDTGLEVAKYLNANAITDVTGFGLLGHLSEMLIDEKLSANLIFR
>JCVI_READ_1091143596851
MSEDETVWLTQFSHGAGUGCKLDPSELAHVVGALKTSDNPNVLVGLDTGDDAGVWDLGDGRALISTVDFITPLVNDARMWGQIAAANSLSDVYAMGGKPLFGLNLVGWNNDELPSSMLSEVLAGGLEIAEQAGMAIIGGHTISDPEPKYGMAVTGEVDPGKMLTNAGLKPDQDLILTKPLGVGVITTAIKAGIAGKEIINTAVASMTQLNNIASQVAVSAGASGATDVTGFGLLGHLGKMVLASSVDAVLDVSNIAFLPGAKLYAEDGVIPGEHDVICSSV
>JCVI_READ_1091143591475
MSSAVRAFKVLRAICKSYQSINGSQPRHTLSFSFPQKTGEKHMSAPCCELALGLRERSVMSEDETVWLTQFSHGAGUGCKLDPSELAHVVGALKTSDNPNVLV
>JCVI_READ_1092215100508
ASKEVQLRLTEYSHGAGUACKLSPGELAQVLTQFKNHKATESPNLLVGLNNPDDGGVIQVGDQKISA
>JCVI_READ_1092343794129
VQLRLTEYSHGAGUACKLSPGELAQVLTQFKNHKATESPNLLVGLNNPDDGGVIQVGDQKIIQTVDFFTPILDNPYDWGRVAAANALSDVYAMGGEPISALQLVCWPRSEISFDILSEVIKGGLDTMQKANCTVIGGHSIDDKEPKYGFSITGVIKDKIFKNNEIKDGDRRFLTKPIGTGIITTAIKRGIAL
>JCVI_READ_1092343723380
MSLKEKVKLTHYSKGGGUACKIGPGDLAQVLSKINKHKNDNVIVSFEQSDDAAVIDIGSDKYLVQTVDFFSPIVDDPYTFGQIAAANSLSDIYAMGAKHFCFNIVGFQLKSFNEYLLNLKECFIAASCIPLLGALLND
>JCVI_READ_1092341871163
QLRLTEYSHGAGUACKLSPGELAQVLTQFKNHKAIESPNLLVGVNNPDDGGVIQVGDQKIIQTVDFFTPILDNPYDWGRVAAANALSDVSAMG
>JCVI_READ_1092344256257
MRLTEYSHGAGUACKLSQKELAQVLTHFRQQNNSNTSQILVGLDSPDDGGVIDIGNGIRIVQTVDFFTPILDNPFDWGRVAAANALSDIYAMGGTPISSLQLVSWPREDLSFEILSEVIKGGLETMQSAGCNIIGGHSIDDKEPKYGC
>JCVI_READ_1092341849421
MKEKDIKLTSLSHGAGUACKIGPNDLAQVLSNLKTPKFDNVKVGFETSDDSAVVELSNGKKIIQTVDFFTPIVDDPYDFGQIAASNSLSDIYAMGGRPLFALNIVGFPINELPKSILTNILQGGIDKAKEADIPIVGGHSVDDKEPKYGLVVTGEINGNKVWKNSEAKGGDVILLTKPLGTGIIASGIKKGLVPDKEIKIASNSMKTLNKHAADILENLNPSAVTDISGFGTLTTLERGLRKQSINCKYRIFKNPIFAIRKEFG
>JCVI_READ_1092326401143
MRLTEYSHGAGUACKLSQKELAQVLTHFKQQNNSDTSKILVGLDSPDDGGVIDIGNGIKLVQTVDFFTPILDNPSMGKVCQL
>JCVI_READ_1092351240878
VRLTEYSHGSGUACKLSQGELAQVLKQSKQKNSNNSEVLVGLENPDDGAVINLGNSMKIVQTVDFFTPILDNPYDWGRVAATNALSDIYAMGGSPISSLQLVSWPREDIGFDVLSDVIKGGADVMKSANCNIVGGHSIDDKEPKYGFSVTGIVNEKIYTKTNIKNGDKLFLTKPLGSGIIATAIKKGVADEEAINQVTNVMTTLNDAGLEVAKHLNANAITDVTGFGLWPPQLRL
>JCVI_READ_1092301097591
VQLRLTEYSHGAGUACKLSPGELAQVLTQFKNHKATESPNLLVGLNNPDDGGVIQVGDQKIIQTVDFFTPILDNPYDWGRVAAANALSDVYAMGGEPISALQLVCWPRSELSFDILSEVIKGGLDTMQKANCTVIGGHSIDDKEPKYGFSITGVIKDKIFKNNEIKDGDRLFLTKPIGTGIITTAIKRGVASDESVKIVTDIMTELNKKSLNFSLDNNANAITDITGFGLLGHLYEMLNDLQ
>JCVI_READ_1092344325619
MNDRDKVRLTTLSHGSGUACKIGPGDLSEVLANLKQPNHDSVVVGFQGADDAAAVRLNNEKLLVQTVDFFTPVVDSAYDFGQIAAANSLSDIYAMGAEPLFALNIAGFPVKDLPKSMFTEILQGGADKANEAGIPIVGGHSVDDKEPKYGLVVTGEVQESEMWKNSGARPGDSLVLTKPLGTDNRNRN
>JCVI_READ_1092351075961
VRLTEYSHGSGUACKLSQRELAQVLKQSKQNNLNNSEVLVGLENPDDAAVIDLGNNVKIVQTVDFFTPILDNPYDWGRVAATNALSDIYAMGGTPITSLQLVSWPREDIGFDVLSDVIRGGADVMKSANCNIVGGHSIDDKEPKYGFAVTGILNEKIYTKRI
>JCVI_READ_1092301024218
FSKEVQLRLTEYSHGAGUACKLSPGELAQVLTQFKNHKATESPNLLVGLNNPDDGGVIQVGDQKIIQLLIFLLPFLISLRLGRVAAAMRYQMYMHGRRTYF
>JCVI_READ_1092342056407
MEDVRLTQLARKAGUASKLRASELAQVLRRIPLVDDPNVLVGTATRDDAGVYRLNETQALVVTTDFFTPIVDDPFDFGRIAAANALSDVWAMGATPLIALNLVAFPTDTVPMSVLGRILDGGLHVVQEAGAVLLGGHSIQDAEPKYGLAVVGTVHPDRVLGNVGLQEGDVLLLTKPIGTGVITTALKRGLATEDEAAEAVASLQ
>JCVI_READ_1095454093313
VKLTSLSSCAGUASKLSQSALTQVLRGLSQYEDERLLVGASTSDDAAVYQLSEELAMVQTVDFFTPIVDDPYIYGQIAATNSLSDIYAMGGRPVTAMNVVGMPEDVIGLDVIHEILRGGADKVLEAECALAGGHSIKNPEPIYGLSVTGLVDPSRMITNACAKPGDVLILTKPLGTGIITTGVKRGITSGEIVMRAIDIMSRLNTPGKKIAERGLVKCATDVTGFGLLGHLISLCKSSKTRAILHTANIPRNRPRGYSPN
>JCVI_READ_1095454101610
MQNNEKIRLTTLSHGAGUACKIGPEDLAQVLGNLKMSTNDSIIADYTSTDDAAVVRLKDGRLILQTVDFFTPIVDDPYTFGQISAANSLSDIYAMGGKPLFALNIVGFPIQKLPNNILSEIMQGRCR
>JCVI_READ_1095454043457
MKEKDVKLTSLSHGAGUACKIGPNDLAQVLSNLKTPKFDTVKVGFETSDDSAVVELSNGKKIIQTVDFFTPIVDDPYDFGQIAASNSLSDIYAMGGRPLFALNIVGFPINELPKSILTNILQGGIDKAKEADIAIVGGHSVDDKEPKYGLVVTGEISGDKVWKNSEAKDGDVILLTKPLGTGIIASGIKKGLVPDKEIKIASNSMKTLNKHAADILENLNPSAVTDISGFGLLGHLKEVCENSH
>JCVI_READ_1095458098516
FSKEVQLRLTEYSHGAGUACKLSPGELAQVLTQFKNHKATESPNLLVGLNNPDDGGVIQVGDQKIIQTVDFFTPILDNPYDWGRVAAANALSDVYAMGGEPISALQLVCWPRSELSFDILSEVIKGGLDTMQKANCTVIGGHSIDDKEPKYGFSITGVIKDKIFKNNEIKDGDRLFLTKPIGTGIITTAIKRKSCF
>JCVI_READ_1092343372553
MGLLSKKNTLQSLSNTCGUAAKIDPVGLGKLLESLPKNEDPNLLVGFDTSDDAGIYKLTEEIAIINTADYITPPVNDPFIYGQIAAANSISDVYAMGGRPITCLNLVNFPDGKLPTEQLHRIIEGALDKITESGAVLAGGHTVEDSEPKFGLAVTGVVHPEKIWRNIGVQPGDALILTKPIGSGVIFNANLKGKVSKKAFDACIKTVITLNKQSAEIFLNYDVHAATDITGFGLAGHGLEMAQGSEASIHINLDDGQLSR
>JCVI_READ_1092343623064
MGLLSKKNTLQSLSNTCGUAAKIDPVGLGKLLESLPKNEDPNLLVGFDTSDDAGIYKLTEEIAIINTADYITPPVNDPFIYGQIAAANSISDVYAMGGRPITCLNLVNFPDGKLPTEQLHRIIEGALDKITESGAVLAGGHTVEDSEPKFGLAVTGVVHPEKIWRNIGVQPGDALILTKPIGSGVIFNANLKGKVSKKAFDACIKTVITLNKQSAEIFLNYDVHAATDITGFGLAGHGLEMAQGSEASIHINLDDVPVMNEAYKMYELGVSTGVNKHNRAKTMPSMHLMILHP
>JCVI_READ_1092343393375
MRLTEYSHGAGUACKLSQKELAQVLTHFKQQNNSDTSQILVGLDSPDDGGVIDIGNGIRVVQTVDFFTPILDNPFDWGKVAAANALSDIYAMGGTPISSLQLVSWPREDLSFEILSEVLQGGLEIMQSAGCNIMEDTDLQTV
>JCVI_READ_1092343740710
VRLTEYSHGSGUACKLSQGELAQVLKQSKQNNSNNSEVLVGLENPDDGAVIDLGNSMKIVQTVDFFTPILDNPYDWGRVAATNALSDIYAMGGAPISSLQLVSWPREDIGFDVLSDVIKGGADVMKSAISA
>JCVI_READ_1092351029118
VRLTEYSHGSGUACKLSQGELAQVLKQSKQNNSNNSEVLVGLENPDDGAVIDLGNSMKIVQTVDFFTPILDNPYDWGRVAASNALSDIYAMGGAPISSLQLVSWPREDIGFDVLSDVIKGGADVMKSANCNIVGGHSIDDKEPKYGFAVTGIVNEKIYTKTDIKNGDKLYLTKPLGSGIIATAIKKGVADEEAINEVTNVMTTLNDAGLEVAKHLNANAITDVTGFGLLGHLSEMLTDEKLSANLVFDKVPIIEFAKNYFHSGIYPSELKPL
>JCVI_READ_1092343145820
VRLTEYSHGSGUACKLSQGELAQVLKQSKQNNSNNSEVLVGLENPDDGAVIDLGNSMKIVQTVDFFTPILDNPYDWGRVAATNALSDIYAMGGAPISSLQLVSWPREDIGFDVLSDVIKGGADVMKSANCNIVGGHSIDDKEPKYGFAVTGIVNEKIYTKTNIKNGDKLYLTKPLGSGIIATAIKKGVADEEAINEVTNVMTTLNDSGLEVAKHLNANAITDVTGFGLLGHLSESCSR
>JCVI_READ_1095388020534
MRLTEYSHGSGUACKLSQGELAQVLKQLQQNNQNNSEILVGLDNPDDGAVIDLGNNLKIVQTVDFFTPILDDPYDWGRVAATNALSDIYAMGGVPISSLQLVSWPREEIGFDVLSKVIEGGSDVMRLAKCSIVGGHSIDDKEPKYGFAVTGIIHEKIYKKTDIKNGDRLFLTKPLGSGIIATAIKKGKAEEAAINQVTEVMATLNNRGLEVAKNLNANAITDITGFGLLGHLSEMLIDENLSANLIFNQIPIIEYAKKYFNEGIYSFWKSKKF
>JCVI_READ_1092351119903
VRLTEYSHGAGUACKLSQKELAQVLKHFKQQNKSDSHEILVGLDTPDDGGVIELQSGIKIIQTVDFFTPILHDPFDWGRVAAANALSDIYAMGRKATIGLYSWVSWARD
>JCVI_READ_1095326013565
QLRLTEYSHGAGUACKLSPGELAQILTQFKNHKATESPNLLIGLNNPDDGGVIQVGDHEIIQTVDILTPILDNPYDWGRVAAPNALSHVYAM
>JCVI_READ_1095366037401
VRLTEYSHGSGUACKLSQGELAQVLKQSKQNNSNNSEVLVGLENPDDGAVIDLGNSMKIVQTVDFFTPILDNPYDWGRVAATNALSDIYAMGGAPISSLQLVSWPREDISFDVLSDVIKGGADVMKSANCNIVGGHSIDDKEPKYGFAVTGIVNEKIYTKTNIKNGDKLYLTKPLGSGIIATAIKKGVADEEAINEVTNVMTTLNDAGLEVAKHLNANAITDVTGFGLLGHLSEMLTDEKLSANLVFDKVPIIEFAKNYFHSGIYPSGSQRNFDPVKDFISFEDKDEALLLADAQTHVTP
>JCVI_READ_1095333013405
MRLTEYSHGAGUACKLSQKELAQVLTHFKQQNNSDTSQILVGLDSPDDGGVIDIGNGIRVVQTVDFFTPILDNPFDWGKVAAANALSDIYAMGGTPISSYSCYMTCKPV
>JCVI_READ_1092343630629
MRLTEYSHGAGUACKLSQKELAQVLTHFKQQNNSDTSKILVGLDSPDDGGVIDIGNDSSL
>JCVI_READ_1095353009396
MRLTEYLMLRUACKLSQGEL
>JCVI_READ_1095368004343
MRLTEYSHGSGUACKLSQGELLSTLQPS
>JCVI_READ_1093012226713
VRLTEYSHGSGUACKLSQGELAQVLKQSKQNNSNNSEVLVGLENPDDGAVIDLGNSMKIVQTVDFFTPILDNPYDWGRVAATNALSDIYAMGGAPISSLQLVSWPREDIGFDVLSDVIKGGADVMKSANCNIVGGHSIDDKEPKYGFAVTGIVNEKIYTKTNITNGDKLYLTKPLGSGIIATAIKKGVADEEAINEVTNVMTTLNDSGLEVAKHLNANAITDVTGFGLLGHLSEMLTDEKLSANLVYDKVPIIEFAKNYFHSGIYPSGSQRNFDSVKDFISFEDKDKALLLADAQTSGGLLSLHSQL
>JCVI_READ_1093015353818
MRLTEYSHGSGUACKLSQGELAQVLKQSKQNNLNNSEVLVGLENPDDGAVIDLGNSMKIVQTVDFFTPILDNPYDWGRVAATNALSDIYAMGGAPISSLQLISWPREDIG
>JCVI_READ_1093017941900
MSKKEKIRLTTLSHGAGUACKIGPEDLAQVLGNLKISTNDSIITDYTNTDDAAVVRLEDGKLILQTVDFFTPIVDDPYTFGQISAANSLSDIYAMGGKPLFALNIVGFPIQKLSNDILSEIMQGGADKAAEAGIPIVGGHSVDDNEPKYGLVVTGETINKEIWTNAGAKPGDKIILTKPIGTGIISTAIKKKKLQRRLFHMLLTL
>JCVI_READ_1093015304456
MRLTEYSHGSGUACKLSQGELAQVLKQLQQNDLNNSEILVGLDNPDDGAVIDLGNNIKIVQTVDFFTPILDDPYDWGRVAATNALSDVYAMGGVPISSLQLVSWPREEIGFDVLSKVIEGGSDVMRSAKCSIVGGHSIDDKEPKYGFAVTGIIHEKIYRKTDIKNGDRLFLTKPLGSGIIATAIKKGIAEEVAINQVTDVMTTLNDRGLEVAKNLNANAITDITGFGLLGHLSEMLIDESLSANLIFNQIPIIEYAKKYFDDGIYPSGSQRNFDTVKDLIT
>JCVI_READ_1093015302004
MNDRDKIRLTTLSHGSGUACKIGPGDLSEVLANLKQPNHDSVVVGFQGADDAAAVCINNDKLLVQTVDFFTPVVDSPYDFGQIAAANSLSDIYAMGAEPLFALNIAGFPIKDLPKSMFTEILQGGADKANEAGIPIVGGHSVDDKEPKYGLVVTGEVQESEMWKNSGARPGDSLVLTKPLGTGIIATAIKKGLISDDIIKIAAKTMSMLNKNAADG
>JCVI_READ_1093012012923
VRLTEYSHGSGUACKLSQGELAQVLKQSKQNNSNNSEVLVGLENPDDGAVIDLGNSMKIVQTVDFFTPILDNPYDWGRVAATNALSDIYAMGGAPISSLQLVSWPREDIGFDVLSDVIKGGADVMKSANCNIVGGHSIDDKEPKYGFAVTGIVNEKIYTKTNIKNGDKLYLTKPLGSGIIATAIKKGVADEEAINEVTNVMTTLNDSGLEVAKHLNANAITD
>JCVI_READ_1095403579734
VRLTEYSHGSGUACKLSQGELAQVLKQSKQNNSNNSEVLVGLENPDDGAVIDLGNSMKIVQTVDFFTPILDNPYDWGRVAATNALSDIYAMGGAPISSLQLVSWPREDIGFDVLSDVIKGGADVMKSANCNIVGGHSIDDKEPKYGFAVTGIVNEKIYTKTNIKNGDKLYLTKPLGSGIIATAIKKGVADEEAINEVTNVMTTLNDSGLEVAKHLNANAITDVTGFGLLGHLSEMLTDEKLSANLVFDKVPIIEFAKNYFHSGIYPSGSQRNFDSVKDFISFEDKDEALLWQMLKLTAF
>JCVI_READ_1093012081826
MRLTEYSHGSGUACKLSQGELAQVLKQLQENNQDKSEI
>JCVI_READ_1092962023213
VRLTEYSHGSGUACKLSQGELAQVLKQSKQNNSNNSEVLVGLENPDDGAVIDLGNSMKIVQTVDFFTPILDNPYDWG
>JCVI_READ_1092960105170
MRLTEYSHGSGUACKLSQGELAQVLKQSKQNNSNNSEVLVGLENPDDGAVIDLGNSMKIVQTVDFFTPILDNPYDWGRVAATNALSDIYAMGGAPISSLQLISWPREDIGFDVLSDVIKGGADVMKSANCNIVGGHSIDDKEPKYGFAVTGIVNETIYTKTNIKNGDKLFLTKPLGSGIIATAIKKGVADEEAINQVTNVMTTLNDAGLEVAKHLNANAITDITGFGLLGHLSEMLTDEKLSANLIFDKVPIIEFAKNYFHSGIYPSGSQRNLLPG
>JCVI_READ_1092961211709
VRLTEYSHGSGUACKLSQGELAQVLKQSKQNNSNNSEVLVGLENPDDGAVIDLGNSMKIVQTVDFFTPILDNPYDWGRVAATNALSDIYAMGGAPISSLQLVSWPREDIGFDVLSDVIKGGADVMKSANCNIVGGHSIDDKEPKYGFAVTGMYAPY
>JCVI_READ_1092961189928
MRLTEYSHGSGUACKLSQGELAQVLKQSKQNNSNNSEVLVGLENPDDGAVIDLGNSMKIVQTVDFFTPILDNPYDWGRVAATNALSDIYAMGGAPISSLQLISWPREDIGFDVLSDVIKGGADVMKSANCNIVGGHSIDDKEPKYGFAVTGIVNETIYTKTNIKNGDKLFSNQASRFWNYCNRNKKRCR
>JCVI_READ_1092959541747
VQLRFTEYSHGAGUACKISPGELVQVLSQIKIHKGTESPNLLVGLNNPDDGGVIQVGDQKIIQTIDFFTPILDNPHDWGRVAAANALSDVYAMGGEPISALPLVCWPRSELSFDILSEVIKGGLDTMQKANCTVIGGHSIDDKEPKYGFSITGVIKDMIFKNNEIKDGDRLFLTKPIGTWDYYNSQFKRGVHRRKLPTG
>JCVI_READ_1092960112269
VRLTEYFHGSGUACKLSQGELAQVLKQSKQNNSNNFEVLVGLENPDDGAVIDLGNGMKIVQTVDFFTPILDNLYDWGRVAATNALSDIYAMERGYSR
>JCVI_READ_1092985301224
MRLTEYSHGAGUACKLSQKELAQVLTHFKQQIFuYLKILVGLDSPDDGGVIDIGSGITFPAF
>JCVI_READ_1092963081029
MRLTEYSHGAGUACKLSQKELAQVLTHFKQQNNSDTSKILVGLDSPDDGGVIDIGSGITCQYTLC
>JCVI_READ_1092960141910 
SKEVQLRLTEYSHGAGUACKLSPGELAQVLTQFKNHKATESPNLLVGLNNPDEGGVIQVGDQKIIQTI
>JCVI_READ_1092961020948
VRLKEYSHGSSUACKLSQRELAHVLKH
>JCVI_READ_1092955000673
[truncated: 188,693 more chars]
