# Supplementary material for: Trends in Selenium Utilization in Marine Microbial World Revealed through the Analysis of the Global Ocean Sampling (GOS) Project
Source: PLoS Genet. 2008 Jun 13;4(6):e1000095. doi: 10.1371/journal.pgen.1000095 (PMC2398784; doi:10.1371/journal.pgen.1000095)
Supplement: Dataset S2 — Sequences of new selenoproteins. (0.02 MB TXT) [file pgen.1000095.s004.txt]

#Ferredoxin-thioredoxin reductase
>JCVI_READ_1093012271142, GS017
MPKDMSESDALESAKNFSERYVSKGPYEFFPEQEVVSEVQKGLAENHRNKGYRYCPUMPLSGDPVEDRKKICPCERHHEDIARDGFCIUMFFVSEESRKYAPAS
>JCVI_READ_841845, GS000b
MPKKEMSESEAFDSAVKFSNRYVDRGPYEFFPEKAVVEEVQKGLADNHRIKGYRYCPUMPLSGDPVENRKKICPCERHHEDIERDGF

#Trypsin-like
>JCVI_READ_733735, GS000b
MQTVWGGGATSSGGWGSTYLLEVDVPIDNGCGNYSNSSITNNMVCAGDFNGGEDSCQGDSGGPLIMTNSDGEYELIGIVSWGYGUAEAGYPGVYSKVWSRLEWFFDYIGEPEDDFVVELYGDVNFDGQINVNDVVQMINYVLNLLTPTEEQFLTADMNQDGILNILDVIQLVSEIIGTTFGQSVDWLRENFPELEVDRRLDELDKSIHFAK
>JCVI_READ_1093022089694, GS016
MVSLQSTGWWGGHFCGGSLVRPDWVVTAAHCVQGESASSIDVVIGLHNVNGTTGNQTRDVAEIIVHPNYNGGSLNNDYALLRLSSPITDFEPIQLCTDTAHDEEPVMSTTMGWGATSSGGSSSNFLLEVDVPIDDSCGGYSNSDITNNMICAGYSSGGYDSCQGDSGGPLIMTNDDGEYELIGIVSWGYGUAEAQYPGVYSKIHSRLNWFFQYIGEPEEDFVVDLYGDVNFDGSLDITDVILLVNFVLGQTPTEEEGLTADINQDGIINILDVITVVGEILGTTFRESVEWLEKEFPQLKTKERLKALDKSIYFAK
>JCVI_READ_736200, GS000b
MVSLQGGGCFGGHFCGGALVREDWVVTAAHCVQGESPSGIDVVIGLHNVNGTTGNRTRDVVEIIVHPQYSGNSLNNDYALLRLDEPITDFEPIQLCTDTNHDEEPVMSTTMGWGATSSGGSSSNFLLEVDVPIDDSCGSYSNSEITNNMVCAGDSNGGEDSCQGDSGGPLIMTNSDGEYELIGIVSWGYGUAEAQYPGVYSKIHSRLDWFFSYIGEPEEDGILLGDMNFDGVLNINDVILVINMILYPDDVYIPEMYTAADVNEDGVINVLDVIGVVSEILGTTFSQSVIWLEENFPE
>JCVI_READ_1095388021726, GS027
MSTTMGWGATSSGGSSSNFLLEVDVPIDDSCGSYSNSDITNNMICAGDGNGGEDSCQGDSGGPLIMTNDDGEYELIGIVSWGYGUAEAQYPGVYSKIHSRLSWFFDYIGEPEEDFVVDLYGDVNFDGTIDITDVISLINFVLGQTPTEEEALTADMNQDGIVNILDVILVVNEILGTTFSQSVQWLEENFPELKTKERLSKLNKEQYFSK
>JCVI_READ_1095469487825, GS031
MGWGATSSGGNSSNFLLEVDVPIDDSCGNYSNSDITNNMICAGDGNGGEDSCQGDSGGPLIMTNDDGEYELIGIVSWGYGUAEAQYPGVYSKIHSRLSWFFDYIGEPEDDFEVELYGDVNFDGVLNVTDIVIIVNFVLGQTPTEEELLTADMNQDGILNILDVIQLVSEILGTTFAESVEWLEENYPQLKTKERLNKLGEMK
>JCVI_READ_1095505947803, GS031
ERLKYDCWWTQVDPACPDCKYPFMVSLQSSGWWGGHFCGGSLVREDWVVTAAHCVQGESPNNVDVVIGLHNVNGTTGDQTRDVVEIIIHPQYSNNSLNNDYALLRLDEPITDFEPIQLCTDDSHDEEPVMSTVMGWGATSSGGNSSNFLLEVDVPIDDSCGNYSNSDITNNMICAGDGNGGEDSCQGDSGGPLIMTNDDGEYELIGIVSWGYGUAEAQYPGVYSKIHSRLSWFFDYIGEPEDDFEVELYGDVNFDGVLNVTDIVIIVNFVLGQTPTEEELLTADMNQDGILIVLDVIQLVSEILGTAFAESVEWLEENYPQLKHRRLNKLREMK
>JCVI_READ_1095516097128, GS031
MSMGQNTINPGDLPWPMIVGGEQVDPPCPDCKYPFMVSIQGTGWWGGHFCGGSLVREDWVVTAAHCVEGESAGNINVVIGLHNVNGTTGSQTRGVDEIISHPQYSGWSLDNDYALLRLDEPITDFEPIQLCTDTAHDEEPVMSTTMGWGATSSGGSSSNFLLEVDVPIDDSCGSYSNSEITNNMICAGDGNGGEDSCQGDSGGPLIMTNDEGEYELIGIVSWGYGUAEAQYPGVYSKIHSRLSWFFDYIGEPEEDFVVELYGDVNFDGTLNVTDIILIVNFVLGEEPTEEEFLTADINQDGIVNILDVIGVVSEILGTSFAQSVQWLEENFPQLKTKERLSKLNKSQYFSK
>JCVI_READ_1095469431064, GS031
MSMGQNTINPGDLPWPMIVGGEQVDPPCPDCKYPFMVSIQGTGWWGGHFCGGSLVREDWVVTAAHCVEGESAGNINVVIGLHNVNGTTGSQTRGVDEIISHPQYSGWSLDNDYALLRLDEPITDFEPIQLCTDTAHDEEPVMSTTMGWGATSSGGSSSNFLLEVDVPIDDSCGSYSNSEITNNMICAGDGNGGEDSCQGDSGGPLIMTNDEGEYELIGIVSWGYGUAEAQYPGVYSKIHSRLSWFFDYIGEPEEDFVVELYGDVNFDGTLNVTDIILIVNFVLGEEPTEEEFLTADINQDGIVNILDVIGVVSEILGTSFAQSVQWLEENFPH
>JCVI_READ_1640222, GS000d
MSTTMGWGATSSGGGSSSVLLKVDVPIDDSCGNYSNSEITNNMVCAGDSNGGEDSCQGDSGGPLIMTNDEGEYELIGIVSWGYGUAEAQYPGVYSKIHSRLDWFFSYIGEPEEDEILLGDLNFDGLLNISDVVLLINMILYPDNIYIPEMYTAADINEDGEINVLDVIGVVNQILGTTFRESVEWLKENFPQLEVEKRLQELDKSKYFAK


#Putative regulatory protein, FmdB family
>JCVI_READ_1092256352241, GS021
MPIYEYSUQEUGHILKAIQNLADAPLTDCPVCDKPALKKHVSALSFRLSGGGWYETDC
>JCVI_READ_1091145387242, GS004
MPIYDYKCSNUGQELEILQKFSDKPKTLCSNCGEESLTKRISAPSFRLKSAGWYETDFKTGQKKNLLSNGKESTRKSSQNSGSDSKKGPKQDKISK

#Probable MucD-putative a secreted serine proteinase
>JCVI_READ_1092257263658, GS020
MHAGSPLFYRSVVKSGLPMKILPFALLALTLPVFAQDDELNWIDNYRDALKQARETGKPIFLEFRCEPUTNGRTFDAQVVLSPKSSPLGQQLKEYVLVRITRMDAIDIGLFEHDRNNTIYFYMLNADERIYMRYGGRDSRSADSYLNIESLVLAAKKGLELHGYYKAGTLPKVDRPKPASPRDIPMLFRRTYHVGSCVECHLIGDYQNMHREED
>JCVI_READ_1095516008001, GS032
MKVLVPAFFGGVSLVLSLSTIEFDGKALPNNVTLAQASEVGAEASVVDQDILWEEILTSGNTEWGEPLKQIRWWGVQGGGRSSPNLQPDLKNSFEKAREKAKEDNRPLFVQIRCLPUATCMGLYNRVVGGDAKVRNLLPHFVTVNLMSVGGVDMRILPRMGYQDFDCSYWIYFFSPDLELYAVFGGRDEKSDSTRISIEALAATMRRVLDHHYNPKRCSWSIDGERVDVKRRDTVLSDCKPH

#Hypothetical protein GOS_A
>JCVI_READ_1094426031526, GS034
MRKSRPQTPKGGCKSSSGYEAIDTGSTPVGATNFSSKDFCFQKRHEAMNDPAQTPNRCGAKTRSGEPUAKFLIEGKRRCRLHGGLSTGPKTPAGRAAIYAANTKHGRYKNWREKQAK
>JCVI_READ_1094338727953, GS034
NHPNRCGAKSRSGEPUAKFLMKVNERCRLHGGFSTGPKTPAGRAAI

#Hypothetical protein GOS_B
>JCVI_READ_1092960161012, GS051
MNLNDTPASLLSTTVELTCPKCGYSSEENIPQDHULVFHRCRSCRVVFKPLAGDCCVFCSYGSRKCDGLPNKDEDPLPGY
>JCVI_READ_1092351269760, GS021
MNLNDTPASLLSTTAELTCPKCGYSSEENIPQDHULVFHRCRSCRVVFKPLAGNCCVFCSYGSRKCDGLPNKE
>JCVI_READ_1092405527832, GS023
VTINLNDTPASLLSTTAELTCPKCGYSSEENIPQDHULIFHRCRSCNLVFKPLAGDCCVFCSYGSRKCDGLPNKD
>JCVI_READ_1093015346619, GS019
MNLNDTPASFLSTTVELTCPKCGYSSEENIPQDHULVFHRCRSCRVVFKPLAGDCCVFCSYGSRKCNGLPNID
>JCVI_READ_1091141535996, GS016
VRINLNDTPASLLSTTAELTCPKCGYYSEENIPQDHULVFHRCRSCRVVFKPLAGNCCVFCSYGSRKCDGLPNKE
>JCVI_READ_1091141611024, GS016
VRINLNDTPASLLSTTAELTCPKCGYYSEENIPQDHULVFHRCRSCRVVFKPLAGNCCVFCSYGSRKCDGLPNKE
>JCVI_READ_1095403585302, GS018
MNLNDTPASLLSTTAELTCPKCGYSSEENIPQDHULVFHRCRSCNLVFKPLAGDCCVFCSYGARKCNGLPNID
>JCVI_READ_1092955321757, GS017
DDTPASLLSTTAELTCPKCGYSSEENIPQDYULIFHRCRSCNLVFKPLAGDCSVFCSYGSRKCNGLPNKD
>JCVI_READ_1095390106278, GS015
LGPGSGILLRNIPQDHULVFHRCRSCRVVFKPLAGNCCVFCSYGSRKCDGLPNKE
>JCVI_READ_1092961032266, GS031
MNENSLSRPGGFEILTSILSCPLCRSASEEIIPPDTUIRMHRCKSCSKEFAAKPGDCCVFCSYGSVRCSAELNL
>JCVI_READ_1092961151335, GS031
MNENSLSRPGGFEILTSILSCPLCRSASEEIIPPDTUIRMHRCKSCSKEFAAKPGDCCVFCSYGSVRCSAELNL

#Hypothetical protein GOS_C
>JCVI_READ_1092961114687, GS017
MRLTTIAFFMSSLIYSQGFNSTNTNLKQLETILESASRSSRVVMVEDFTGLNUPYCPAASFAIDSLMLAYPDNILKVEWHTPGFENSGFEDFTNEEVRDARGDLYNVGGIPHLQWNGIVDEVGGASSCAWENVFPGKEETYNEHSGQVASYQIQLDGEFDSENESQFNYNVYVSLDSDFDNENQYLELFIVQDSIRAWWSACNDYHNCRFVGRDWITMEDSEKLPLTINETGEMEVFSGSFDISTYQSTFQTWEDSSISIMAVVQNIDTYEQFQAKVGNIMRIPVDRDDDELQPL
>JCVI_READ_1095505207800, GS032
MKKICLLMILSYAFPQFLDNSDKAIENLNSVLELASRSQQKVFVDDFTGLNUPYCPSASFAISEMLDDYPETLISVEWHSSSFTPGNSDFDISAYSTRANLYGVGGIPHTQWNGEYETVGGYPNGDWESMIGTFETLYDAMVDDETPYDISINGYAGTTVTYDVTISLDSDMSSSNQKVNVFVVEDNIWSYWAGASAYHNARNVARLWPMSEDLSISSAGESETFSGTFEMGSNWIADSTKIIAIVQNYSTKHILQASQVFINDMNPDIDGDGVMNGDDNCIEIWNPLQKSPSPN
>JCVI_READ_1092351108874, GS023
MKKIITIMTISLCFSQKIDFVDQQILELETIVENASRSSQRVFVEDFTGLNUPYCPSASFAIAQLLYQYPETLVNIEWHSSGFTPGNSDFDIPEYSSRAAMYGVGGIPHTQWNGVQETVGGYPNGNWEAFIGQFEGIYNSMVNANTPYEIDINGYASDQVSYDVSISMDSDMSNANQKVDIFVVEDNIWSFWQGAGTYHNAHNVARDWIATEDLSISLDGESQTFSGTFDLSEDWNSDSVKIIATVQNYSTKQIYQ
>JCVI_READ_896497, GS000b
MLFTYLFIPLTFLLSTLSSQSLDPQDIAYNELRDIVETASRANKKVWLEDFTGINUTFCPNASFAIDSLIQDFPDILNTVEWHSPNYTPDSIDFCYVACGEVSGDMNDCTTEGYIYSQRGNMYDVGGIPHMQWNGIFDVVGAGVPWTARYEEYYPMVVDYYAQETPLEIEITGQYLSGDPEVSYEIELIWTDESRNDRPPTNNALEVIVAEDSILSWWNSAGVWHYTRNVSRNFLTFHEENKNMITIGPGETQTFSGSFQVADNWVGDNLKIIAIVQDLDSYEVYQCEIASVVRDLDQDVIMMVYLTPLQP
>JCVI_READ_1014126, GS000c
MRYQKFDMKKFAFILLFTFTFGQRLDDIDLAMQQLESIVQTASRSSQRVFVEDFTGLQUPYCPSASFAISEMLDDYPETLMNIEWHNPSFTPGNSDFDIPEYSSRASMYGVGGIPHTQWNGVQETVGGYANGNWQAFIGTFTSLYNSMVGEETPYEISINGYAGSEVSYDVTISMDADMSNSNQKVDIFVVEDNIWSYWTGASQYHNARNVARDWLTTQDITISTAGESETFSGTFDMDEDWNADSIKIIAIVQNYVSKQVYQVTAVNINDMNPDIDDDGILNGEDNCIDIFNPGQEDYDNDLIGDACDPCENL
>JCVI_READ_1136214, GS000c
MRKFAFILLLTFTFGQRLDDIDLAMQQLESIVQTASRSSQRVFVEDFTGLQUPYCPSASFAISEMLDEYPETLMNIEWHNPSFTPGNSDFDIPEYSSRASMYGVGGIPHTQWNGVQETVGGYANGNWQAFIGTFTALYNSMVGEETPYEISINGYAGSEVSYDVMISMDADMSNSNQKVDIFVVEDNIWSYWTGASQYHNARNVARDWLMTQDLTISTAGESETFSGTFDMDEDWNADSIKIIAIVQNYVSKQVYQVTAVNINDMNPRYR
>JCVI_READ_1155405, GS000c
MNKIYYLLLITLPFAQQLDPVDVALDELRTVVETASRSNQRVFVDDFTGLLUPYCPSASFAISEMLDEFPGTLISTEWHSPGYTPGDSDFEECYYYDNFGGCYGARGNLFNVGGIPHTEWNGEYDLTGGWANGNWEPAYDYFIGFYNQLIGSETPYDIVINGFKDGLTVNYDITVSMDDDHSSQNQKVEIIVVEDKIMSYWTGASEYHNARNVARYWISTEDLDINSAGESQTFSGSFEIDEEAWNPDSVKIISMVQNYGNYHVHQVQELNVNEFDTDQDGIMNNEDNCLSEYNPEQEDIDGDRDG
>JCVI_READ_1251632, GS000c
FVEDFTGLNUPYCPSASFAISELLDEYPETLNSIEWHSPSYTPGNSDFSLSQEYSQRESYYSVNGIPHSQWDGIENTTGGYPDGNWQPMYNQFLPIYNSLITNNTPYSLEISGSVESSNVSYNVLVSLDMDFSNSNNTVHVFVTEDNIDSYWSGAATNHDARNVARIWEVPTDIYISSEGETQLVTGAFDISSSWVQSNIKITAIVQNNVTKQILQSSSTLIDDMNADLDEDGINYYDDNCPDIYNPNQ 
>JCVI_READ_1009927, GS000c
MQQLESIVQTASRSSQRVFVEDFTGLQUPYCPSASFAISEMLDDYPETLMNIEWHNPSFTPGNSDFDIPEYSSRASMYGVGGIPHTQWNGVQETVGGYANGNWQAFIGTFTSLYNSMVGEETPYEISINGYAGSEVSYDVTISMDADMSNSNQKVDIFVVEDNIWSYWTG
>JCVI_READ_1576549, GS000d
MNKIYCLLFITLPFAQQLDPVDVALDELRTVVETASRSNQRVFVDDFTGLLUPYCPSASFAISEMLDEFPGTLISTEWHSPGYTPGDSDFEECYYYDNFGGCYGARGNLFNVGGIPHTEWNGEYDLTGGWANGNWEPAYDYFIGFYNQLIGSETPYDIVINGFKDGLTVNYDITVSMDDDHSSQNQKVEIIVVEDKIMSYWTGASEYHNARNVARYWISTEDLDISSAGETRTFSGSFEIDEEAKVQTVLKLSKCSKLC
>JCVI_READ_1245395, GS000c
MNKIYYLLLITLPFAQQLDPVDVALDELRTVVETASRSNQRVFVDDFTGLLUPYCPSASFAISEMLDEFPGTLISTEWHSPGYTPGDSDFEECYYYDNFGGCYGARGNLFNVGGIPHTEWNGEYDLTGGWANGNWEPAYDYFIGFYNQLIGSETPYDIVINGFKDGLTVNYDITVSMDDDHSSQNQKVEIIVVEDKIMSYWTGASEYHNARNVARYWISTEDLNINSAGESQTFSGSF
>JCVI_READ_1156925, GS000c
VAESLKKVFLLKISRGLNUPYCPSASFAISELLDEYPETLNSIEWHSPSYTPGNSDFSLSQEYSQRESYYSVNGIPHSQWDGIENTTGGYPDGNWQPMYNQFLPIYNSLITNNTPYSLEISGSVESSNVSYNVLVALDVDFPSSNNTVHVFVTEDNIDSYWSGAATNHDARNVARIWEVPTDIYISSEGETQLVTGAFDISSSWVQSNIKITAIVQNNVTKEILQSSSTLIDDMNADLDEDGINYYEDNCPDIYNPNQSDIDNDQMGDACDLCDNENIWIFGNLNGDQDISGKPVINILDVLILVDMMLSGDFGNCAYEIANINNDNHIN
>JCVI_READ_1245256, GS000c
LLFTFTFGQRLDDIDLAMQQLESIVQTASRSSQRVFVEDFTGLQUPYCPSASFAISEMLDDYPETLMNIEWHNPSFTPGNSDFDIPEYSSRASMYGVGGIPHTQWNGVQETVGGYANGNWQAFIGTFTSLYNSMVGEETPYEISIYGYAGSEVSYDVTISMDADMSNSNQKVD
>JCVI_READ_1265674, GS000c
PIPFILFTKPFVLCLLTASVFGQRIDREDSVNNDLRMLIENASRSQQVVWVEDFTGLNUPYCPAVSFALDTLLREFPNTLMTIEWHSPGFTPGWSDFDLPDVYDARSNLYDVGGIPHTQWNGIESFVGGASNCVWEYMYNDRRNTYEDYAVQESPYTIELQGDLVDSDGSSPVFNFDVIISLEDDFSSSGTVLELFVAEDSIMAYWSACGEEHNARNVGRAWLTMDEDDQVPITISGSGQSQVHSGSFDVSNSWNHDRVKLIALAQNLVTNEVFQAQTELILNIPTDRDEDGITNLEDNYPDDANPGQEDLDGDDIGDIVSSPP
>JCVI_READ_1161697, GS000c
SHQRFWVEIFTVLNUPYFPFASFALDTL
>JCVI_READ_1299339, GS000c
LNUPYCPSASFAIDTLLKEFPGTLHSIEWHSPNYTPDTSDFCLQTEYYMRAGLYNVSGIPHTEWNGVHSQVGGASGGNWESLYPDYVNLYHAHYDLETPFRLGISGEYEPGDNEVNFSVEVLIDDDIDTTVNIEETYVEIFAVEDDIYSWWGTIGQWHNARNVARKYITKSEATKNPLSISEAGQSEIFDHTLVLSDAWVHSNVKIIAIIQKFSGTASEHPITQAQTRNINDLDADPDEDGLTYLYDNCHYVYNPDQE 
>JCVI_READ_1099967, GS000c
MLIYNRTLNIKSFPRNCEVIMRTNTFNLISKAFVLCLLTASVFGQRIDREDSVNNDLRMLVENASRSQQVVWVEDFTGLNUPYCPAVSFALDTLLREFPNTLMTIEWHSPGFTPGWSDFDLPDVYDARSNLYDVGGIPHTQWNGIESFVGGASNCVWEYMYNDRRNTYEDYAVQESPYIIELQGDLVDSDGSSPVFNFDVIISLEDDFSSSGTVLELFVAEDSIMAYWSACGEEHNARNVGRAWLTMDEDDQVPITISGSGQSQVHSYQP
>JCVI_READ_1325992, GS000c
MKKARSIALSIISITFISTFLSAQALDHRHMAFEGLRMAVENASQSGQNVYVEDFTGLNUPYCPSASFAIDTLLKEFPGTLHSIEWHSPGYTPDSSDFCLQTEFYMRAGLYGVSAYPTTVWNGVHNQVGGASGGNWESVYPGYLELYHEHYDLASPFRLGISGEYEPGDNEVNFSVEILIDNDIDTTVNIENTYVEVFAVEDNIYSFWGSVGQWHNARNVARRYVTKSEANKNPVSVSEAGQSEIFEHNLLLSDAWEHSNMKIVAIVQQFQGEGC
>JCVI_READ_1193190, GS000c
MKNLASLLIFSLSFSQLSDSPNNLISQLELAVEDASRSGQVVWAEEFSGLSUPTCPSVSFAFDSLLQTYPDNLMTLFWHNPGFSPTGYEHFNIDEEYSYRSSMYNITGVPGIIWNGLDLGAGGASNCNWEATFPGLEAQFQSYNGEESPYDIRIEGDIDGTQFNYNAIVTLDEDFESSSGTVLELFVSEDSVDSYWTSCADEQLAYHHTRHLARAYLTMNEEDKLPISIGLEGESQVFSGSFELLDFWNNPTLSITAIVQNLVTYEVKQSVAFNINNIPTDRDSDGVVNLEDNAHSDP
>JCVI_READ_1070319, GS000c
VGESFELESLYLISQLELAVENASRSGQVVWAEEFSGLSUPTCPSVSFAFDSLLQTYPDNLMTLFWHNPGFSPTGYEHFNIDEEYSYRSSMYNITGVPGIIWNGLDLGAGGASNCNWEATFPGLEAQFQSYNGEESPYDIRIEGDIDGTQFNYNAIVTLDEDFESSSGTVLELFVSEDSVDSYWTSCADEQLAYHHTRHLARAYLTMNEEDKLPISIGLEGESQVFSGSFELLDFWNNPTLSITAIVQNLVTYEVKQSVAFNINNIPTDRDSDGVVNLEDNCPDEYNPDQEDLDSDLIGDVCDPCNNLVYIAGNVNGDANERNEPVIDVIDI
>JCVI_READ_1285543, GS000c
MKAQSKLTYSLICVRLHLSTIFAQKLDPQDIAYNELREIVETASRANKKVWLEDFTGINUTYCPNASFAIDSLIQDFPDILNTVEWHSPSFTPDSIDYCYVGCGIPSEELGDDHDHVEGYVYYQRSNMYDVGGIPHLQWNGINSIVGAGAPWIDRYEDYYPLVIDYYEQETPFEIEITGEYLSGNPTVSYEIELIWNDNNRDTRPPSNMALEIVVAEDSILSWWNSAGVWHYARNVSRSFLTFHQENKNPITIDVGETQTFSGSFHIQDNWVGDNLKIIALSRRSLH
>JCVI_READ_1010172, GS000c
NKKVWLEDFTGINUTYCPNASFAFDSLIQDFPDV
>JCVI_READ_1170978, GS000c
LLTASAFGQRIDREDSVNNDLRMLVENASRSQQVVWVEDFTGLNUPYCPAVSFALDTLLREFPNTLMTIEWHSPGFTPGWSDFDLPDVYDARSNLYDVGGIPHTQWNGIESFVGGASNCVWEYMYNDRRNTYEDYAVQESPYIIELQGDLVDSDGSSPVFIFDVIISLGDDFSFSGTVLELF
>JCVI_READ_1155404, GS000c
QALDHRHMALENLRMVVESASQSGQNVFVEDFTGLNUPYCPSASFAIDTLLKEFPGTLHSIEWHSPNYTPDSSDFCLQTEYYMRAGLYNVSGIPHTEWNGVHSQVGGASGGNWESLYPDYVNLY
>JCVI_READ_1072010, GS000c
LLTASVFGQRIDREDLANNDLRMLVENASRSQQVVWVEDFTGLNUPYCPAVSFALDTLLREFPNTLMTIEWHSPGFTPGWSDFDLPDVYDARSNLYDVGGIPHTQWNGIESFVGGASNCVWEYMYNDRRNTYE
>JCVI_READ_1470671, GS000d
VEDFTGLTUAYCPSSSFALDTLKKQFPNTLYTL
>JCVI_READ_1182625, GS000c
MNVQSKLTYSFICATLYLSTIFAQKLDPQDIAYNELREVVESASRANKKVWLEDFTGINUTYCPNASFAIDSLIQDFPDVLNTVEWHNPSYTPDSIDYCYVACGEISGDMNDCTTEGYIYSQRGSMYDVGGIPHMQWNGIFDVVGAGAPWIARYEEYYPMVVDYYEQETPLEIEISGQYLSGDPEVSYQIELIWTDNDRNERPPSNNSLEVIVAEDSILSWWNSAWCLALR
>JCVI_READ_1302399, GS000c
LSMIFAQKLDPQDIAYNELREVVESASRANKKVWLEDFTGINUTYCPNASFAIDSLIQDFPDVLNTVEWHNPSYTPDSIDYCYVSCGEISGDMNDCTTEGYIYSQRGSMYDVGGIPHMQWNGIFGVVGAGAPWIARYEEYYPMVVDYYEQETPLEIEISG
>JCVI_READ_1272645, GS000c
LYLSTIFAQNLDPQDIAYNELREVVESASRANKKVWLEDFTGINUTYCPNASFAIDSLIQDFPDVLNTVEWHNPSYTPDSIDYCYVACGEISGDMNDCTTEGYIYSQRGSMYDVGGIPHMQWNGIFGVVGAGAPWIARYEEYYPMVVDYYEQETPLEIEISG 
>JCVI_READ_1085470, GS000c
LYLSTIFAQKLDPQDIAYNELREIVETASRANKKVWLEDFTGINUTYCPNASFAIDSLIQDFPDILNTVEWHSPSFTPDSIDYCYVGCGIPSEELGDDHDHVEGFVYYQRSNMYDVGGIPHLQWNGINSIVGAGAPWTDRYEDYYPLVIDYYEQETPFEIEITGEYLSGNPTVNYEIEL
>JCVI_READ_1354128, GS000c
LSMIFAQKLDPQDIAYNELREVVESASRANKKVWLEDFTGINUTYCPNASFAIDSLIQDFPDVLNTVEWHNPSYTPDSIDYCYVACGEISGDMNDCTTEGYIYSQRGSMYDVGGIPHMQWNGIFGVVGAGAPWIARYEEYYPMVVDYYEQETPLEIEI
>JCVI_READ_823895, GS000b
MNKIYYLLLITLPFAQQLDPVDVALDELRTVVETASRSNQRVFVDDFTGLLUPYCPSASFAISEMLDEFPGTLISTEWHSPGYTPGDSDLKSAI
>JCVI_READ_1124445, GS000c
SIIFSQLIDKEVHSINELKTIVENASRANQKVWLEDFTGINUTFCPNASFAIDSLIQEFPGVLNTVEWHSPNYTPNDGEGSDLATVINGCSDDAPEEGLVYYNRGSLYNVGGIPHLQWNGVDNVIGAGSPWWDRYEDYYPNG 
>JCVI_READ_1364193, GS000c
MNFMKKYILLVMIMFSGLYAAEKKAFTEIMTNETUPGCGPQDAAFDAYFDPTNPNYVGEDNAMNWSRIKYAMSWPSSTDPFYLANTTDQTARRSYYGVNSIPAGFGNGATVGGSASSWRSSGLSNIGAYTPITIEFNGGMVDEELQMSVTVSSETNQTNTDLRLFVMTSIDSVYYNSPSAYDNFHNVFIEFLTNSSGQSLSLDGVTNYTQEFNWSMPSPWPNNNTSILWDISDLNVVAFVQNYSTKEVLQAEWARTNDMNVDMDDDGVINDEDNCMENLTLNR
>JCVI_READ_1158043, GS000c
SFLSAQALDHRHMAYENLRMAVENARQSGQNVYVEDFTGLNUPY
>JCVI_READ_1093023011021, GS022
KIITILTISLCFSQKIDFVDQQILELETIVENASRSSQRVFVEDFTGLNUPYCPSASFAIAQLIYQFPETLVNIEWHSSSFTPGNSDFDIPEYSSRAAMYGVGGIPHTQWNGVQETVGGYPNGNWEAMIGQLESIYNSMVNANTPYEIDINGYASDQVSYDVTISMDSDMSNANQKVDIFVVEDNIWSFWQGAGTYHNAHNVVRDWIATEDLAISLDGESQTFSGTFDLSEDWNSDSIKIIATVQNYSTKQIYQVKEVNINDMDPDIDDDGVLNNEDNCIEDYNPNQEDEDNDSIGDVCDPVII
>JCVI_READ_1092963712612, GS028
MKKIITILTISLCFSQKIDFVDQQILELETIVENASRSSQRVFVEDFTGLNUPYCPSASFAIAQLLYQFPETLVSIEWHSSSFTPGNSDFDIPEYSSRAAMYGVGGIPHTQWNGVQETVGGYPNGNWEAMIGQLENIYNGMVNANTPYEIDINGYASDQVSYDVTISMDSDMSNANQKVDIFVVEDNIWSFWQGAGTYHNAHNVARDWISTEDLTISLNGESQTFSGTFDLSEDWNSDSIKIIATVQNYSTKQI
>JCVI_READ_1092963095781, GS017
TAWSWAYUPYCPAVSFALDTLLREFPNTLMTIEWHSPGFTPGWSDFDLPDVYDARSNLYDVGGIPHTQWNGIESFVGGASNCVWEYMYNDRRNTYEDYAVQESPYIIELQGDLVDSDGSSPVFNFDVIISLEDDFSSSGTVLELFVAEDSIMAYWSACGEEHNARNVGRAWLTMNEDDQVPITISGSGQSQVHSGSFDVSNSWNHDRVKLIALAQNLVTNEVFQAQTELILNIPTDRDEDGITNLEDNCPDDANPGQEDLDGDDIGDICDPCNGLVYVLGNVNGDANEGYDPIVDVIDLLALSDYLEDPVYNECQMLDLLEDGEINQWDLIVLADLIMNGGS
>JCVI_READ_1092972500296, GS017
MVRTLFVTLSIFFISTFLPAQALDHRHMALENLRMVVESASQSGQNVFVEDFTGLNUPYCPSASFAIDTLLKEFPGTLHSIEWHSPNYTPDTSDFCLQTEYYMRAGLYNVSGIPHTEWNGVHSQVGGASGGNWESLYPDYVNLYHDHYDLETPFRLGISGEYEPGDNEVNFSVEVLIDNDIDTTVNIEETYVEIFAVEDDIYSWWGTIGQWHNARNVARKYITKSEATKNPLSISEAGQSEIFNHTLVLSDAWVHSNVKIMQLSKIPGLS
>JCVI_READ_1093011971917, GS017
LLITLPFAQQLDPVDVALDELRTVVETASRSNQRVFVDDFTGLLUPYCPSASFAISEMLDEFPGTLISTEWHSPGYTPGDSDFEECYYYDNFGGCYGARGNLFNVGGIPHTEWNGEYDLTGGWANGNWEPAYDYFIGFYNQLIHQKRLMIL
>JCVI_READ_1091121297735, GS016
LFISFSTAQLVDIKRSYKDLTEAVEYAYQNNLNVLIEDFTGVGUTYCPGVSSALDTLIERYPNTLHLIAWHVPWWTPDSLDYSLGGPCELRMDLYTTGTSTPMLVYVGDSIRIGGALAYWWEGLYPVVESLYSHFSIQESPYNIGISGNYELGDSQVNLEVELLIDSIDYVIENENLYLELVVVEDKIPDAYWSVPGEHHDLRDVARRWITKNPNNKIPISINGSGQNQIIETSFPIFDNWNPLNLKVVAMVQKLTDVVGYNPIFQSQSANINQLNPDPDQDGYSYLYDNCTYIYNPSQET
>JCVI_READ_1092963304394, GS017
QALDHRHMALENLRMVVESASQSGQNVFVEDFTGLNUPYCPSASFAIDTLLKEFPGTLHSIEWHSPNYTPDTSDFCLQTEYYMRAGLYNVSGIPHT
>JCVI_READ_1091140685367, GS015
MKHTTIAFFVSSLINSQGFNPTNTNLKQLETILESASRSSRVVMVEDFTGLNUPYCPAASFAIDSLMLAYPDNILKVEWHTPGFENSGFEDFTNEEVRDARGDLYNVGGIPHLQWNGIVDEVGGASSCAWENVFPGKEETYNEHSGQIASYQIQLDGEFD
>JCVI_READ_1092962009750, GS029
LFISFSTAQLVDINSSYKDLTDAVEYAYQNNLNVLIEDFTGVGUTYCPGVSSALDTLIERYPNTLHLIAWHVPWWTPDSLDYSLGGPCDLRMDLYTTGTSTPMLVYVGDSIRIGGALAYWWEGLYPVVESLYSHFSIQESPFNIGISGNYELGDSQVNLEVELLIDSIDYVIENENLYLELVVVEDKI
>JCVI_READ_1092962040471, GS029
LFISFSTAQLVDINSSYKDLTDAVEYAYQNNLNVLIEDFTGVGUTYCPGVSSALDTLIERYPNTLHLIAWHVPWWTPDSLDYSLGGPCDLRMDLYTTGTSTPMLVYVGDSIRIGG
>JCVI_READ_1091140659760, GS014
CNDEFQVSIFQPSSCATEYILMPNQTTFFMLGFDKDGNRIDKIDVEWSSSNPSIASISNEGEAKALSHGIATISAVSNGISASKELAVTSTRRKILSEMFTSSTUGPCASAERSLSSLVNQNSVNSISAELDSVWHRIFYHVWWPSPGNDPMYALNPTMNRVRSNFYEGNFTPHMLTNGSSSGSSVSAWVEDPNKYLNMVSPYSISFQGVLSNDYYNFDIAFKSLVKTAENSDIRLFVATTLKTVAYPRAYNGLKEHNNVMIEQLLGNEGKPIKFLFNVDYNESFSWKFSDDWLKNTELRWNEDKLRIVAWIQDYKTKEILQVEEFSF
>JCVI_READ_1095469495179, GS031
MKELETIVENASRSSQRVFVEDFTGLNUPYCPSASFAISEMLDQYPETLVSIEWHNPGFTPGNSDFDIPEYNSRTVMYGVGGIPHTQWNGVQETVGGYPNGNWEAIIGQFQSIYSSMVGNDSPYEIDINGYASSEVSYDVTISMDADMSNANQKVDIFVVEDNIWSYWQGASSYHNARNVARDWLSTEDLSIDTQGQSQTFSGTFDLSEDWNSDSVQIIATVQNYSTKQIYQVKQVNINDMDPDIDDDGVMNGDDNCVAVYNPGQEDEDNDLIGDVCDPCNNLVYVLGNMNGDTDIEGLPVINLMDVLSLLDYLMSGDSHECQDPIMNINGD
>JCVI_READ_1095469529515, GS032
SVLELASRSQQKVFVDDFTGLNUPYCPSASFA
>JCVI_READ_1092955406379, GS051
VEYAYQNNLNVLIEDFTGVGUTYCPGVSSALDTLIERYPNTLHLIAWHVPWWTPDCLDYSPGGPCDLRMDLSTTGTSTPMIVYVGDSIRIGGA
>JCVI_READ_1092960179382, GS051
VKLSYQNILNAIIDDFTGFGUTYLPSVSSALDTLIERYPNTLHLVS
>JCVI_READ_1095907172585, GS047
KFNYHNNLNVVIENFTRFIUTYLSGLSYALYTLIERYPNTLHLVACYVPWWT
>JCVI_READ_1186084, GS000c
MNFMKKYILLVMIMFSGLYAAEKKAFTEIMTNETUPGCGPQDAAFDAYFDPTNPNYVGEDNAMNWSRIKYAMSWPSSTDPFYLANTTDQTARRSYYGVNSIPAGFGNGATVGGSASSWRSSGLSNMGAYTPITIENNGGMVDEELQMS
>JCVI_READ_1020040, GS000c
MNFMKKYILLVMIMFSGLYAAEKKAFTEIMTNETUPGWGNGMRLSTRILIRPTQTSGEDNASPA
>JCVI_READ_1696880, GS000d
MNFMKKYILLVMIMFSGLYAAEKKAFTEIMTNETUPGCGPQDAAFDAYFDPTNPNYVGEDNAMNWSRIKYAMSWPSSTDPFYLANTTDQTARRSYYGVNSIPAGFGNGATVGGSASSWRSSGLSNMGAYTPITIEFNGGMVDEELQMSVTVSSETNQTNTDLRLFVMTSIDSVYYNSPSAYDNFHNVFIEFLTNSSGQSLSLDGVTNYTQEFNWSMPSPWPNNNTSILWDISDRNVSNP
>JCVI_READ_1297055, GS000c
MNFMKKYILLVMIMFSGLYAAEKKAFTEIMTNETUPGCGPQDAAFDAYFDPTNPNYVGEDNAMNWSRIKYAMSWPSSTDPFYLANTTDQTARRSYYGVNSIPAGFGNGTTVGGSASSWRSSGLSNMGAYTPITIEFNGGKWLMKKPASP
>JCVI_READ_1204119, GS000c
MNFMKKYILLVMIMFSGLYAAEKKAFTEIMTNETUPGCGPQDAAFDAYFDPINPNYVGEDNAMNWSRIKYAMSWPSSTDPFYLANTTDQTARRSYYGVNSIPAGFGNGATVGGSASSWRSSGLSNMGAYTPITIEFNGGMVDEELQMSVTVSSETNQTNIDLRLFVMTSIDSVYYNSPSAYDNFHNVFIDFLTNFKWPKS
>JCVI_READ_1093010572184, GS017
MFNRLKVKTVFITLMFFIFSCEDNNSENLEIVSSIVVSPVNPLTEPNKTTQFYALVISSSNKELVDQPIVWKSSNEEVAIVDEKGMVTSINQGYSDITAELGGVKGSSQVVVSSIRKRVLSEMFTSSTUGPCASAERNLHSSLDPSSPTYVGTGLDSVWSQIFYHVWWPGQGNDPMYLINQQMNRDRNNYYGNNYTPHLYSNGRDSGSNPATWRDDARNITNEISLFTLTSTTIKEEETLQFQFLQNL
>JCVI_READ_1007122, GS000c
MKILLKYLLVIILCFFLGCEDENSDGIQIPSKVIISPLNLILKPDQSAQLYALVIDEKNKEIDDAKIVWSSENKSVAVVDDRGFVVAKAKGSTTIRALVEDVVGIAEISVATTRRRILSEMFTSSTUGPCSSAERALQSSLDPSSNLYIGTNLDTMWTRMFYHVWWPGQGNDPMYLAKYFNEPRG
>JCVI_READ_1092961154249, GS051
MFNRLKVKIVFISLMFFIFSCEDNNSENVEIVSSIVVSPVNPLTEPNKTTQFYALVISSSNKELVDQPIVWKSSNEEVAIVDEKGMVTSINQGYSDITAELGGVKRSSHVVVSSIRKRVLSEMFTSSTUGPCASASEFTFFFRSSSPPMWYWIG
>JCVI_READ_1092959539620, GS031
VKFFKRYIYFLFIFSTLFFSCEDKNSSKKQVPGSIVITPVNSILKPNQTVQLYSLVIDKNNIEIDDPEVVWSSTNELVAIVDQNGRVTTKSKGSASIIATVENIQGMAEIYVSNIRRKILSEMFTSSTUGPCASAERSLHSSLKPGTVLYVGADLDTMWHQIFYHVWWPGQGNDPMYLANTTMNRARNNYYGNNYTPHM
>JCVI_READ_1092959645840, GS031
MRKLITHIAFLSFILFWTCEDKVKLSNLASIQIVANEAILQPGQSTYFYARGFDKDNNRIDKINVEWSSSDESIISIDAGGKATAISKGIANIIAASSEISASKEIVISNTRRKILSEMFTSSTUGPCASAERSLNALTNQSSVNSISAELDSVWMRIFYHVWWPSPGNDPMYALNANMNRSRSDYYQGNYTPHMFTNGFDSGSSVSAWVEDPKKYLNEVSVYDISFQGTRSTDSYNFEITASALKNTDDVSDIRLYVATIMGKVVYPGSYNGITSSLSG
>JCVI_READ_1195157, GS000c
MKKITTHLALLFSFFLLTCEDKVKISNLASIQIIGDDSLFKIGQSSYFYARGFDKNNNRIDKINVAWSSSDESVITIDNEGKATAISKGTAELIASSSDVTALREIVVSTSRRKVLSEMFTSSTUGPCASAERSLNSLTDQRSVNSISAELDSIWMRIFYHVWWPSPGNDPMYALNTSMNRTRSDYYEGYYTPHMFTNGFDSGSSLNAWGGRIKKI
>JCVI_READ_1092959537130, GS031
MRKLITHIAFLSFILFWTCEDKVKLSNLASIQIVANEAILQPGQSTYFYARGFDKDNNRIDKINVEWSSSDESIISIDAGGKATAISKGIANIIAASSEISASKEIVISNTRRKILSEMFTSSTUGPCASAERSLNALTNQSSVNSISAELDSVWMRIFYHVWWPSPGNDPMYALNAT
>JCVI_READ_1085133, GS000c
MKKITTHLALLFSFFLWTCEDKVKISNLASIQIIGDDSLFKIGQSSYFYARGFDKNNNRIDKINVAWSSSDESVITIDNEGKATAVSKGTADLIASSSDVTALREIVVSTSRRKVLSEMFTSSTUGPCASAERSLNSLTDQRSVNSISAELDSIWMRIFYHVWWPSPGNDPNVCIKYQP
>JCVI_READ_1158243, GS000c
MKKIITHLALLFSVFLWTCEDKVKISNLASIKIIGDDSLFRIGQSSYFYARGFDKNNNRIDKINVAWSSSDESVITIDNEGKATAISKGTADLIASSSDVTALREIVVSTSRRKVLSEMFTSSTUGPCASAERSLNSLTDQRSVISIVLNLIVFGWRFFI
>JCVI_READ_1086859, GS000c
MKKITTHLALLFSFFLWTCEDKVKISNLASIQIIGDDSLFKIGQSSYFYARGFDKNNNRIDKINVAWSSSDESVITIDNEGKATAVSKGTADLIASSSDVTALREIVVSTSRRKVLSEMFTSSTUGPCASAERSLNSLTDQRSVNSISAELDSIGCGFSQLFPSTN
>JCVI_READ_1095403298529, GS022
MKSILYFIYLFISLNFLLSNQMIVVGEVFTESWUQYCPDARAGIADLANSQPNFIPIIFQGDTPHASPGYISRFTQYNGTGLPLAQFGGYLSVSGGGGNMYNTYLTRYNTVSNVNSPLSLNLSSDIIGNEIIMEANIEVTGNITHSNNKVVFILTSLQMRLFLSVISMIFYV
>JCVI_READ_1190155, GS000c
MSYYLLINNLNFIVMNNIKYIIISILISVCLGQNYPPVVEVWSSTTUTGCPYARAALSILEENNEAIAIIWSEDTYNSPGWQSRMESYGYPTYSPYVVFNGVFNTQGYGNTAQMYQSYVDIINGPTYAGITVPPIVEYSSPMNMSIDFLQNESGDFLITASIEVVDSFEASNPKVVFIVKKNMNDNYFATVVEFETTDFDLNTIGDLGQFEHTYTNDGSDINDLTAVVLVQETGGSSCVSPQGQCGDRIFQARQAVVNQDLDDDGFILSEDNLPNTYNPTQDDSDNDGYGDECDICDNQN
>JCVI_READ_1091141800516, GS016
MNNIKYIIISILISVCLGQNYPPVVEVWSSTTUTGCPYARAALSILEENNEAIAIIWSEDTYNSPGWQSRMESYGYPTYSPYVVFNGVFNTQGYGNTAQMYQSYVDIINGPTYAGITVPPIFEYSSPMNMSIDFLQNESGDFLITASIEVVDSFEASNPKVVFIVKKNMNDNYFATVVEFETTDFDLNTIGDLGQFEHTYTNDGSDINDLTAVVLVQETGGSSCVSPQGQCGDRIFQARQAVVNQDLDDDGFILSEDNCPNTYNPTQDDSDNDGYGDECDICDNQNIFVMGNVNGDLTSDNDYHL
>JCVI_READ_1091139259574, GS014
MQRYLNIFSKFFLLSSLALSQNYPPVVEVWSSTTUAGCPYARAAAKLLEENNNSIALIWSEDTYNSPGWQSRMDMYGFQPTSPYAVIGGSYMFLGYSDTQTMYNWYFGIINGDFYNYDVPPIASYDTPMDLSMDFNLDEQGNYNITADVEILDDFTSNDTKIIFIIKKFYSTGYFATVKNIETLDFNLSDVGQTASFSHTFQSDGSDVEDITAVVIIQDVEGDQCSPSSSGVGPCGTRIFQAAQMQVNQDIDNDGIISAEDNCPDMYNPSQLDDDGDGFGIRAIFVISYVSYQEMLMVI
>JCVI_READ_1092343391780, GS027
MSLFYKLTLIISLGVAQNYSPVVEVWSSQTUTYCPYARAALPIIEETHGAIGIVWSQDLHETPSWQNRAGVYGFVSASPYVVYSGVFQTGGGCDTDCMYSIYSDVIEGPSVAGVVVPPIENYIPPMEISMDFVDSGNNQLNITADIEIIDSFQSNDTKIIFLLKEYIQSYGPTVIDWEYFDFGLSAIGENGQFQHAFTYSSSDISNLKAVVMVQDIGGGNCSNTSNNVGPCDNRIFQAIQMSVNIDTDDDGVIVYEDNCPSVYNPNQLDDDNDGYGNSCDICDNVNVFTIGNVNGDLDSNQEPLVDFFDVVSLIDHLALMI
>JCVI_READ_1091140803190, GS016
MNNIKYIIISILISVCLGQNYPPVVEVWSSTTUTGCPYARAALSILEKIMKP
>JCVI_READ_1092301030242, GS021
MSVIRLLKIFLFISIGICQTYPPVVEMWTRTTUSVCPYARGALSILEENDNGIVLIWEMDNNNSPAQANRRSLYGINGEPFKRFRRFNLLPAL
>JCVI_READ_1139611, GS000c
MVMKNISIVKVFLFLTIGISQNYSPVVEVWSSQTUTYCPYARAAVSIMKKHMVP


#gamma interferon inducible lysosomal thiol reductase (GILT)
>JCVI_READ_1092341904730, GS025
MDMQCYCTTSRSRNPSTVYVEMFVRATLDIRRTGPPTTWSSRPRLISIPARAPRPLLPASAYTPFKMMFNTLALAGLVVGAAAVPNAKAEKVKVAFYGEAFUPGCVNFWDTEVNETLSAEGIADIMEFEYIPFGNAYYAIKKCAHFTYPDTRFCWANATYANEPGVFDGPLICQHGAGECSANLMEMCVIKYNPDWQKYTPFLQCYEGAIGSSHGVPGGAAESCAKKTGLDITSALACTKNKAESTALVEATARKTCALQPEHKFTPWAVLNGVVCGGGWHWLPRFAQARVRPVGRDACAWLPEVKGHARHLWITSSTIKSSDLPGGRSS
>JCVI_READ_1606985, GS000d
MEEDRGVEVHSEKLLAVPLSTDDDKSSKSRLRTIFIVTTCFLVACGAGVGLFFEFRPSGGGDGSKSDKVKVSFLGEGFUPECQSFVNTDLNTLLSAAGIAEILDFTFYPLGNAYVANDAEDLPRLRPPWS
>JCVI_READ_1092351136962, GS025
MRAQHSTLDRFYGEALUPECQDFVSGALNDVITADGVLARLDYKFFPWGNAYYNTTACGTSGFDKNVMFCWVKECGGASPPADCFTGVKLCQHGTNECEADTLEACAIDTYPDPADYAPFVTCFEGENRAQLWAAPTCARHVGLDYAKIASCTANASRTAALDVAMAKATVALGVAKLGTPWVLLDGQYVSDTNTLLKQVCAKLEAPLPAGCTAA
